# Supplementary material for: Genome-Wide Association Study in Immunocompetent Patients with Delayed Hypersensitivity to Sulfonamide Antimicrobials
Source: PLoS One. 2016 Jun 7;11(6):e0156000. doi: 10.1371/journal.pone.0156000 (PMC4896425; doi:10.1371/journal.pone.0156000)
Supplement: S1 Zip — (ZIP) [file pone.0156000.s004.zip]

Archive with 10 entries (7 files):
- CV/
- CV/fev-rash-eos-subgroup_CV.txt
- __MACOSX/
- __MACOSX/CV/
- __MACOSX/CV/._fev-rash-eos-subgroup_CV.txt
- CV/fev-rash-subgroup_CV.txt
- __MACOSX/CV/._fev-rash-subgroup_CV.txt
- CV/full-data-set_CV.txt
- __MACOSX/CV/._full-data-set_CV.txt
- __MACOSX/._CV
