# Supplementary material for: Genome-Wide Association Study in Immunocompetent Patients with Delayed Hypersensitivity to Sulfonamide Antimicrobials
Source: PLoS One. 2016 Jun 7;11(6):e0156000. doi: 10.1371/journal.pone.0156000 (PMC4896425; doi:10.1371/journal.pone.0156000)
Supplement: S1 Zip — (ZIP) [file pone.0156000.s004.zip › CV/fev-rash-eos-subgroup_CV.txt]

CHR	SNP	BP	P
5	rs142822839	4972135	2.19750e-05
11	rs72873811	17870173	3.30850e-05
11	rs72873820	17882155	3.48818e-05
7	rs181786444	67037361	3.77496e-05
7	rs190286235	66140709	3.96554e-05
7	rs191387404	65997359	3.98194e-05
7	rs62447173	50320928	4.09594e-05
11	rs117361223	17888953	4.50426e-05
11	rs72873826	17889084	4.50703e-05
11	rs72873835	17894859	4.57353e-05
11	rs17793120	17896778	4.59035e-05
11	rs17793144	17898263	4.62732e-05
8	rs1481022	106433554	5.44258e-05
5	rs201971331	56237882	5.64829e-05
8	rs116987077	4409842	5.66234e-05
2	rs79221331	119341822	5.80956e-05
10	rs75911546	3371812	5.83663e-05
21	rs76321811	40295215	5.86745e-05
5	rs75410670	91742473	6.03765e-05
5	rs61154548	56224720	6.04191e-05
12	rs17670780	16796927	6.13332e-05
2	rs80261491	28897305	6.52936e-05
2	rs80046595	119426383	6.72715e-05
12	rs11108095	95931822	6.93482e-05
5	rs115916751	91750582	7.23739e-05
14	rs8011742	64054435	7.56528e-05
14	rs7156289	64055245	7.57798e-05
2	rs4853344	78035177	7.62195e-05
2	rs143140668	78034188	7.69911e-05
2	rs78048056	77983990	7.85400e-05
13	rs117811246	87836662	7.86176e-05
2	rs12624137	77940612	7.92904e-05
2	rs74445264	77943388	7.94504e-05
2	rs12617494	77945917	8.01088e-05
2	rs77125500	77949867	8.02137e-05
2	rs77750242	77966051	8.04136e-05
2	rs12615091	77990066	8.04188e-05
2	rs71831769	77946256	8.04216e-05
2	rs79588272	77952053	8.04216e-05
2	rs12616354	77951232	8.04233e-05
2	rs7589087	77950794	8.04407e-05
2	rs75292277	77970847	8.05653e-05
2	rs139480928	77967879	8.06277e-05
2	rs12612874	77968847	8.06277e-05
2	rs74816674	77952844	8.06325e-05
2	rs1386384	77954570	8.08425e-05
2	rs7558223	77955023	8.08425e-05
2	rs1386383	77955713	8.08425e-05
2	rs59564409	77955759	8.08425e-05
2	rs74731579	77956051	8.08425e-05
2	rs7594843	77957316	8.08425e-05
2	rs17014457	77958332	8.08425e-05
2	rs78223455	77958577	8.08425e-05
2	rs150359901	77959233	8.08425e-05
2	rs17014460	77959842	8.08425e-05
2	rs7580783	77961060	8.08425e-05
2	rs7583290	77961150	8.08425e-05
2	rs7605810	77964043	8.08425e-05
2	rs57343493	77975127	8.08425e-05
2	rs77417069	77978438	8.08425e-05
2	rs1994390	77989464	8.08425e-05
2	rs1994391	77989565	8.08425e-05
2	rs1117355	78005306	8.08425e-05
2	rs1117354	78005416	8.08425e-05
2	rs1117353	78005506	8.08425e-05
2	rs1386387	77954304	8.08430e-05
2	rs76684511	77953389	8.08445e-05
2	rs2171325	78025576	8.08500e-05
2	rs150943437	77952228	8.09284e-05
2	rs79134386	77961724	8.11379e-05
2	rs57577824	77972948	8.11862e-05
20	rs78559851	59057874	8.12328e-05
2	rs1386388	77993461	8.16053e-05
2	rs201836444	77972750	8.17896e-05
2	rs200109213	77972754	8.17896e-05
2	rs12617062	77992279	8.18195e-05
14	rs7142943	64068966	8.20929e-05
14	rs8007512	64069288	8.22031e-05
2	rs57113215	78022657	8.30147e-05
2	rs59002093	78022709	8.31040e-05
2	rs148112753	77988036	8.33358e-05
2	rs4852440	78003206	8.33358e-05
2	rs1017931	78003283	8.33358e-05
2	rs1017930	78003674	8.33358e-05
2	rs74442982	78005869	8.33358e-05
2	rs74261110	78018560	8.33525e-05
2	rs77390043	77953123	8.34691e-05
2	rs76626830	77953148	8.34691e-05
2	rs12617814	77998681	8.35409e-05
2	rs1487040	77998431	8.35588e-05
2	rs57432032	77997394	8.36418e-05
2	rs79038353	77997044	8.36705e-05
2	rs201282526	77949866	8.39652e-05
2	rs7562077	77980209	8.40496e-05
14	rs7145740	64078847	8.42247e-05
2	rs77116435	77999075	8.42652e-05
2	rs148389640	28947851	8.46290e-05
14	rs61984037	64080720	8.47141e-05
2	rs7588139	78020954	8.50253e-05
2	rs7561823	78020987	8.50253e-05
8	rs16872850	106408493	8.58024e-05
2	rs190901561	77952156	8.75023e-05
2	rs182641244	77952161	8.75023e-05
2	rs115484992	77952141	8.75597e-05
20	rs6071207	59011131	8.75883e-05
2	rs142024164	77981139	8.81959e-05
7	rs141436403	50311421	9.02150e-05
1	rs55850105	36895589	9.56741e-05
1	rs116099413	14844920	9.63129e-05
2	rs200912389	29031160	9.70185e-05
16	rs74020837	52802068	9.89513e-05
7	rs62445354	50289863	9.89724e-05
13	rs78014833	87848650	1.02525e-04
7	rs142553404	144577831	1.06980e-04
14	rs7156393	64055852	1.07063e-04
9	rs117987232	13913114	1.07978e-04
2	rs115785499	202510414	1.08238e-04
16	rs57689571	52791113	1.10408e-04
16	rs74020833	52794507	1.10931e-04
16	rs142060117	52795518	1.11039e-04
11	rs185700360	103971758	1.12377e-04
16	rs139825262	52667207	1.12388e-04
5	rs112819384	166456677	1.13290e-04
1	rs80053374	14849202	1.15486e-04
2	rs143473623	77952217	1.15593e-04
1	rs75003443	14858314	1.16428e-04
6	rs12213805	167107649	1.17716e-04
4	rs2626047	96407962	1.19442e-04
1	rs12024340	14866234	1.19559e-04
14	rs59672263	64092630	1.20208e-04
7	rs78860419	66158076	1.24735e-04
8	rs113047853	131123400	1.24963e-04
2	rs12713395	59624865	1.25058e-04
7	rs117599323	66321802	1.25264e-04
8	rs111294529	131235010	1.25444e-04
7	rs200234317	66429231	1.25526e-04
5	rs75263757	16880608	1.25543e-04
8	rs77272999	131257024	1.25747e-04
5	rs10069811	16885028	1.26496e-04
5	rs6865040	16884162	1.26781e-04
8	rs76001632	131250332	1.27195e-04
12	rs2668311	32216505	1.27763e-04
9	rs145828050	37591762	1.27877e-04
2	rs1487025	78001749	1.28136e-04
7	rs117217126	144607861	1.28809e-04
12	rs2683467	32216471	1.30750e-04
14	rs61984047	64099078	1.31813e-04
9	rs118069176	130824980	1.32240e-04
8	rs62525392	106307449	1.33162e-04
21	rs186957564	28771006	1.34326e-04
14	rs8009516	64103103	1.34932e-04
7	rs10226017	6489586	1.35096e-04
8	rs146409197	106337984	1.35189e-04
14	rs58485817	64104808	1.35425e-04
14	rs28575623	64106402	1.36042e-04
12	rs2668312	32216548	1.36979e-04
12	rs2630571	32216551	1.37020e-04
16	rs8049021	52777446	1.37337e-04
16	rs74381289	52776803	1.37354e-04
12	rs2683468	32216625	1.38407e-04
16	rs8053493	52777160	1.40011e-04
2	rs13404421	77957478	1.41419e-04
2	rs17014459	77958771	1.41419e-04
1	rs72736672	192726060	1.42079e-04
2	rs75956451	194180491	1.43379e-04
13	rs117365574	110581145	1.43581e-04
7	rs80149210	106967931	1.44220e-04
2	rs114229101	194107111	1.44466e-04
3	rs58866268	416506	1.44772e-04
3	rs149207860	162213130	1.45486e-04
2	rs142822566	194086996	1.47083e-04
16	rs117803023	52785196	1.48079e-04
2	rs79719408	194195093	1.50395e-04
16	rs8062945	52704475	1.50754e-04
16	rs115123808	52696144	1.50899e-04
16	rs79720513	52698091	1.50955e-04
16	rs114941886	52698586	1.50963e-04
16	rs117352661	52698860	1.50971e-04
16	rs8054763	52699741	1.50995e-04
16	rs117907253	52699890	1.51017e-04
16	rs74745685	52700520	1.51024e-04
16	rs77995085	52702904	1.51050e-04
16	rs8043574	52704543	1.51073e-04
16	rs77534011	52693535	1.51237e-04
2	rs16835173	194213678	1.51316e-04
16	rs80200064	52707514	1.51440e-04
16	rs77725025	52691780	1.51501e-04
16	rs80073053	52691876	1.51510e-04
16	rs116948567	52708120	1.51597e-04
16	rs147244974	52689988	1.51744e-04
16	rs74410016	52687779	1.51970e-04
16	rs77190573	52689062	1.52040e-04
16	rs75080667	52687765	1.52186e-04
16	rs115819359	52712363	1.52435e-04
16	rs79883924	52713120	1.52606e-04
20	rs76689186	59045742	1.52679e-04
16	rs7191990	52714708	1.52916e-04
2	rs202186493	77983893	1.53104e-04
2	rs9967894	194204679	1.53144e-04
2	rs9967768	194204680	1.53144e-04
16	rs78534074	52687053	1.53707e-04
15	rs8042806	34993527	1.54767e-04
20	rs78422676	59034034	1.54787e-04
16	rs77915725	52758765	1.54952e-04
5	rs115402747	91628575	1.55201e-04
16	rs117464994	52755876	1.55482e-04
16	rs75294591	52755898	1.55482e-04
20	rs116943524	59021627	1.55596e-04
16	rs76301435	52774662	1.55754e-04
16	rs75957565	52775018	1.55809e-04
2	rs76128162	194050650	1.55998e-04
16	rs74532886	52750830	1.56239e-04
16	rs74371803	52717042	1.56480e-04
16	rs142507691	52717633	1.56480e-04
16	rs17294918	52717123	1.56524e-04
16	rs77730256	52717150	1.56524e-04
16	rs17294967	52717510	1.56524e-04
16	rs9745413	52718399	1.56568e-04
16	rs139619048	52719056	1.56612e-04
16	rs116782746	52720608	1.56612e-04
16	rs114744231	52720803	1.56701e-04
16	rs17360872	52721092	1.56701e-04
16	rs76553056	52721356	1.56701e-04
16	rs78128602	52721860	1.56701e-04
16	rs17295093	52722351	1.56746e-04
16	rs76501561	52723008	1.56746e-04
16	rs7193544	52723602	1.56791e-04
16	rs7193555	52723621	1.56791e-04
16	rs7193736	52723694	1.56791e-04
16	rs75440628	52724080	1.56791e-04
16	rs111657301	52724101	1.56791e-04
16	rs115551696	52729932	1.56791e-04
16	rs78350975	52726613	1.56833e-04
16	rs201778281	52730665	1.56833e-04
16	rs113480610	52728556	1.56834e-04
16	rs77054334	52724824	1.56836e-04
16	rs76757950	52729525	1.56838e-04
16	rs112976234	52728361	1.56877e-04
16	rs75018811	52725459	1.56882e-04
16	rs76827723	52731125	1.56886e-04
16	rs9932546	52734522	1.56940e-04
16	rs9921811	52734145	1.56943e-04
16	rs79282189	52731605	1.57045e-04
16	rs74589010	52732808	1.57051e-04
16	rs76577768	52732828	1.57051e-04
16	rs149240288	52733138	1.57051e-04
16	rs113497322	52733577	1.57059e-04
16	rs7201117	52733636	1.57059e-04
16	rs7191177	52735595	1.57118e-04
16	rs111782523	52736375	1.57289e-04
16	rs149735171	52762348	1.57630e-04
16	rs28507806	52685338	1.57756e-04
1	rs200098397	36869390	1.57810e-04
1	rs183606895	36869391	1.57810e-04
16	rs7197249	52737462	1.57974e-04
16	rs7192751	52737589	1.58505e-04
16	rs7197589	52737600	1.58538e-04
17	rs72836492	20619398	1.58538e-04
16	rs117910117	52747318	1.60346e-04
16	rs78219709	52746584	1.60347e-04
16	rs116781302	52746754	1.60347e-04
16	rs114557190	52748009	1.60401e-04
16	rs116848069	52737963	1.60415e-04
16	rs117204999	52745525	1.60489e-04
16	rs79501461	52738007	1.60612e-04
16	rs78556231	52738027	1.60612e-04
16	rs77435603	52740928	1.60640e-04
16	rs144255182	52738375	1.60659e-04
16	rs28391362	52738339	1.60676e-04
16	rs28516609	52738409	1.60676e-04
16	rs75293258	52738165	1.60682e-04
16	rs114870761	52738208	1.60727e-04
16	rs77040444	52742253	1.60756e-04
16	rs13332955	52744199	1.60869e-04
12	rs200480559	95816972	1.61187e-04
9	rs187421984	7890648	1.61561e-04
16	rs142955382	52745489	1.67310e-04
5	rs79565352	56251753	1.67700e-04
5	rs72795178	131752090	1.68216e-04
7	rs7794458	6490011	1.75403e-04
7	rs7794459	6490012	1.75420e-04
10	rs117732766	31450657	1.77332e-04
2	rs116221181	139767338	1.77367e-04
1	rs12047820	14838567	1.77911e-04
8	rs143716214	137690137	1.79258e-04
5	rs74571895	56254772	1.79598e-04
7	rs202022787	88515948	1.79811e-04
2	rs113466350	193932704	1.80158e-04
2	rs116805345	193950833	1.80158e-04
2	rs7591259	193891011	1.80390e-04
2	rs12624265	119468602	1.80531e-04
2	rs77123240	49565089	1.80765e-04
5	rs112165690	166620539	1.84750e-04
2	rs72810367	58417528	1.84972e-04
2	rs62140039	58419415	1.84972e-04
3	rs16832839	181706898	1.85660e-04
3	rs7623897	181706047	1.85717e-04
3	rs67964426	181706512	1.85831e-04
5	rs10085049	24462144	1.86837e-04
5	rs78743305	56256217	1.86888e-04
5	rs7726354	56256483	1.89326e-04
1	rs12040456	14841818	1.89654e-04
16	rs148061462	26851507	1.91154e-04
16	rs141573313	26851495	1.91362e-04
1	rs80337150	14852636	1.93557e-04
4	rs7659572	162078277	1.93719e-04
2	rs112829243	119532582	1.93775e-04
1	rs77080357	14851817	1.93824e-04
1	rs79302023	14856512	1.93914e-04
1	rs12029980	14859114	1.94002e-04
1	rs80144479	14850422	1.94081e-04
3	rs34700855	181697225	1.94442e-04
8	rs117985240	24527516	1.95027e-04
7	rs75506124	88501306	1.95064e-04
8	rs77483922	24535941	1.95469e-04
9	rs41277837	94487066	1.95837e-04
2	rs74489136	119587376	1.96133e-04
3	rs13097897	181696004	1.97858e-04
3	rs144324716	181702711	1.98295e-04
3	rs13072112	181702715	1.98295e-04
4	rs1523560	162091010	1.99982e-04
8	rs116965623	3868193	2.00188e-04
4	rs1523559	162091161	2.00434e-04
12	rs181622064	43050345	2.00466e-04
7	rs77091053	88552356	2.01164e-04
7	rs17164522	88443869	2.04627e-04
2	rs79269811	119505870	2.04741e-04
1	rs12035267	14874893	2.05060e-04
5	rs73122138	56267949	2.05253e-04
16	rs77706066	52738113	2.05436e-04
16	rs76070397	52738114	2.05436e-04
4	rs147729331	67390267	2.06459e-04
10	rs184437153	31271220	2.07453e-04
4	rs138685732	67411167	2.07537e-04
2	rs59848607	119302779	2.07648e-04
12	rs78191848	16860023	2.07689e-04
2	rs62164282	119309774	2.08504e-04
8	rs117377669	140208104	2.09736e-04
9	rs12553540	13902325	2.10075e-04
5	rs66790733	109497935	2.14165e-04
2	rs35772556	47067540	2.14407e-04
1	rs139125994	120043526	2.14534e-04
1	rs56882261	14868620	2.15108e-04
1	rs75353629	14845535	2.16682e-04
7	rs17424561	106669858	2.16785e-04
8	rs150407122	137566519	2.17489e-04
1	rs75424475	14845638	2.17650e-04
3	rs13088708	181689647	2.18706e-04
7	rs17139306	7934974	2.19180e-04
3	rs73186134	181688951	2.21448e-04
7	rs12665899	7930976	2.21923e-04
7	rs184764451	89092013	2.22505e-04
7	rs62447495	50620856	2.23923e-04
6	rs116450688	32716127	2.24038e-04
7	rs9649298	107014419	2.25531e-04
6	rs201590748	37825237	2.25643e-04
7	rs62447474	50609370	2.26424e-04
18	rs75968601	68429893	2.27080e-04
3	rs35425155	181687484	2.27241e-04
4	rs138077980	77828815	2.27310e-04
16	rs78888262	88701572	2.27479e-04
2	rs55967336	119445880	2.28028e-04
2	rs142588690	107269123	2.29113e-04
2	rs41336646	119355186	2.30520e-04
2	rs56363399	119377431	2.31744e-04
1	rs74143538	231199522	2.32662e-04
3	rs16832815	181686133	2.33223e-04
2	rs112998269	76205901	2.33615e-04
7	rs201251636	6449099	2.33904e-04
7	rs200840062	6449103	2.33904e-04
1	rs145187746	59035534	2.33990e-04
5	rs78591923	56044507	2.34335e-04
1	rs145291525	241474049	2.34377e-04
5	rs16886220	56044508	2.34377e-04
6	rs142716223	103943843	2.34679e-04
1	rs72690351	48180492	2.35852e-04
10	rs117986515	3647120	2.36102e-04
9	rs75573031	14010304	2.36547e-04
5	rs78686102	56152795	2.36650e-04
5	rs76485124	56060400	2.36728e-04
5	rs77371588	56134560	2.38359e-04
5	rs60590641	56141155	2.38359e-04
5	rs2229882	56168712	2.38359e-04
2	rs62141887	58539568	2.38483e-04
2	rs72812377	58541025	2.38483e-04
2	rs17183065	58359411	2.38533e-04
2	rs17240705	58231950	2.38539e-04
2	rs62141884	58506644	2.38577e-04
10	rs80033641	3576051	2.38893e-04
7	rs75104100	88317594	2.39190e-04
1	rs6704316	54757151	2.40397e-04
18	rs78933615	68440662	2.40402e-04
14	rs79853850	50973017	2.41605e-04
14	rs75308182	50944413	2.41686e-04
10	rs7902505	3574159	2.42292e-04
17	rs76812770	41424261	2.42844e-04
4	rs73230286	15993149	2.43059e-04
1	rs75633257	231189330	2.43950e-04
16	rs140174881	52669972	2.44427e-04
8	rs139632994	140235603	2.44791e-04
5	rs76250845	56042972	2.45161e-04
5	rs79957360	56046461	2.45161e-04
5	rs80146798	56046651	2.45161e-04
5	rs80152369	56047342	2.45161e-04
5	rs75499227	56048635	2.45161e-04
5	rs79160707	56052938	2.45161e-04
5	rs112776581	56054333	2.45161e-04
5	rs16886218	56044486	2.45205e-04
5	rs73131777	56044903	2.45227e-04
5	rs73131786	56046256	2.45316e-04
5	rs56793118	56046399	2.45316e-04
5	rs73131789	56047143	2.45361e-04
5	rs73131801	56051006	2.45785e-04
1	rs75152998	14847755	2.46251e-04
7	rs4917131	50324652	2.46313e-04
5	rs77961606	56040643	2.46538e-04
4	rs149851259	37945339	2.48950e-04
7	rs137859971	65994162	2.49045e-04
7	rs118033547	65984821	2.49330e-04
17	rs35906052	79167082	2.49438e-04
17	rs111956869	66007695	2.49616e-04
17	rs112752722	66007924	2.49616e-04
17	rs111242060	66009166	2.49616e-04
17	rs111261346	66012620	2.49616e-04
17	rs112648464	66020203	2.49616e-04
17	rs112228911	66023305	2.49616e-04
17	rs113980208	66027716	2.49713e-04
17	rs111535753	66027778	2.49713e-04
17	rs113100959	66028269	2.49713e-04
17	rs8076757	66030309	2.49713e-04
17	rs200037507	66030622	2.49713e-04
17	rs34900728	66032873	2.49713e-04
17	rs201523827	66033917	2.49713e-04
17	rs143843548	66033918	2.49713e-04
17	rs150369593	66035323	2.49713e-04
17	rs7211215	66035372	2.49713e-04
17	rs138510552	66036133	2.49713e-04
17	rs7222174	66037325	2.49713e-04
17	rs7207184	66037703	2.49713e-04
17	rs113615404	66038597	2.49713e-04
17	rs113700790	66038958	2.49713e-04
17	rs35451314	66044579	2.49713e-04
17	rs138588209	66046335	2.49713e-04
17	rs199669370	66046652	2.49713e-04
17	rs112471160	66061049	2.49713e-04
17	rs113395361	66061193	2.49713e-04
17	rs8079936	66063724	2.49713e-04
17	rs113976936	66022736	2.50452e-04
10	rs112863811	3632355	2.50921e-04
7	rs148395786	88546533	2.50949e-04
8	rs17437746	5280762	2.51095e-04
2	rs17774013	47067214	2.52000e-04
10	rs190222481	132389545	2.52291e-04
10	rs78954656	3512529	2.52735e-04
7	rs117429253	50105012	2.52881e-04
4	rs17387100	15995125	2.53348e-04
12	rs201314850	16876762	2.53583e-04
7	rs117428140	88412042	2.54157e-04
7	rs12671027	6494322	2.54966e-04
17	rs8065757	66018818	2.55472e-04
17	rs6416960	66019262	2.55472e-04
17	rs6416961	66019448	2.55472e-04
17	rs35545073	66020272	2.55472e-04
4	rs76826731	161533605	2.56170e-04
10	rs9664317	3682704	2.56198e-04
7	rs149159674	88387348	2.56502e-04
10	rs77186815	3693977	2.56575e-04
10	rs74725383	3694575	2.56984e-04
10	rs78579136	3695548	2.57523e-04
20	rs17503225	45667805	2.58179e-04
18	rs1704299	68468584	2.58226e-04
2	rs62141883	58505138	2.58270e-04
10	rs113595135	3695936	2.58910e-04
17	rs185859876	66031606	2.59337e-04
5	rs79760198	56262639	2.59705e-04
10	rs111885216	3696241	2.59729e-04
18	rs1704327	68438100	2.60076e-04
12	rs200514563	105030642	2.60105e-04
10	rs112365818	3696398	2.60113e-04
6	rs115209530	32710510	2.60622e-04
20	rs5023497	45667506	2.60924e-04
18	rs201999637	68440032	2.61139e-04
4	rs190126229	67535774	2.61975e-04
7	rs199667576	106993159	2.62001e-04
10	rs76069864	3696818	2.62420e-04
6	rs78310404	110256285	2.62947e-04
1	rs139561585	14858012	2.63162e-04
8	rs184555229	143884842	2.63330e-04
2	rs58327238	119525282	2.64031e-04
7	rs142127107	88361179	2.64072e-04
2	rs112013262	119754125	2.64850e-04
1	rs141963185	14812477	2.66329e-04
22	rs73427534	27817928	2.67024e-04
1	rs73104485	237597626	2.67264e-04
11	rs117545055	86431430	2.67645e-04
1	rs79200736	231182669	2.67992e-04
9	rs113284213	94490993	2.68381e-04
10	rs74727814	95240034	2.68432e-04
10	rs118021689	31206125	2.69143e-04
5	rs79041328	56264375	2.69327e-04
8	rs73218198	25267940	2.69657e-04
4	rs144552150	161458210	2.70040e-04
19	rs112701844	46102991	2.70194e-04
7	rs79781079	49829301	2.70257e-04
7	rs118045893	49829676	2.70257e-04
4	rs142530677	67569024	2.70590e-04
13	rs150493080	50609483	2.70780e-04
7	rs75220298	49856054	2.71426e-04
7	rs183108034	15140198	2.71539e-04
9	rs118004100	118015418	2.71678e-04
5	rs112032073	56270717	2.72123e-04
5	rs79459889	56269286	2.72717e-04
5	rs111773762	56269336	2.72717e-04
5	rs80097053	56269492	2.72717e-04
5	rs77706078	56268686	2.72733e-04
5	rs144063116	56268884	2.72786e-04
5	rs6893174	56265025	2.73282e-04
5	rs80089016	56267444	2.73311e-04
7	rs117113959	106815154	2.73331e-04
5	rs80310238	56267984	2.73362e-04
14	rs143057542	50896049	2.73535e-04
5	rs78925509	56267141	2.73918e-04
5	rs113173541	56266689	2.73960e-04
5	rs113325879	56266142	2.74563e-04
5	rs142258027	56266278	2.74563e-04
8	rs10955391	106390476	2.75090e-04
7	rs17349280	106837681	2.75434e-04
6	rs74609064	77982844	2.75851e-04
4	rs199989946	147560697	2.76238e-04
6	rs146368284	31456291	2.76413e-04
6	rs139661849	31456295	2.76413e-04
3	rs112194404	65268989	2.76864e-04
3	rs188682572	93785938	2.77605e-04
5	rs146337118	94899743	2.78159e-04
17	rs111838366	66097111	2.78315e-04
17	rs113703000	66097126	2.78315e-04
5	rs114369872	2579860	2.78941e-04
7	rs117817885	50094676	2.79297e-04
20	rs6063063	45665094	2.79435e-04
3	rs116240093	13552701	2.81513e-04
2	rs74261113	78036341	2.83672e-04
12	rs112068608	32234893	2.84660e-04
6	rs147708140	77984364	2.84748e-04
14	rs10133598	64082284	2.85064e-04
6	rs45500692	51920485	2.85238e-04
6	rs17058101	130191457	2.85498e-04
6	rs199757895	130152080	2.85825e-04
6	rs117583820	130162157	2.85903e-04
6	rs146028687	130162591	2.85903e-04
6	rs142550624	130163592	2.85903e-04
6	rs17058065	130163786	2.85903e-04
6	rs17058068	130164789	2.85903e-04
6	rs113016353	130168350	2.85960e-04
6	rs17058076	130168392	2.85960e-04
6	rs17058077	130170285	2.86073e-04
6	rs144274297	130171058	2.86073e-04
6	rs146558554	130171281	2.86129e-04
6	rs73778843	130173616	2.86230e-04
6	rs17058082	130172919	2.86268e-04
6	rs117134048	130173138	2.86278e-04
6	rs17058084	130174551	2.86305e-04
6	rs117607858	130149194	2.86336e-04
6	rs117779225	130149200	2.86336e-04
14	rs10133932	64082873	2.86344e-04
6	rs146987850	130147427	2.86367e-04
6	rs201992238	130146755	2.86383e-04
5	rs59536253	56269512	2.86396e-04
6	rs117906850	130146066	2.86399e-04
6	rs199849685	130176580	2.86401e-04
6	rs149792656	130178017	2.86459e-04
6	rs201538647	130144505	2.86467e-04
5	rs2408651	56268991	2.86469e-04
6	rs200895353	130178962	2.86915e-04
6	rs17057966	130141187	2.87121e-04
2	rs55642514	47071366	2.87166e-04
5	rs73122135	56267308	2.87264e-04
6	rs728111	130138947	2.87278e-04
6	rs150248484	130137481	2.87417e-04
14	rs73263616	64083424	2.87473e-04
6	rs142099088	130136512	2.87496e-04
6	rs191247059	130135995	2.87539e-04
6	rs117485372	130135277	2.87599e-04
6	rs117976549	130134758	2.87643e-04
6	rs142529312	130134456	2.87661e-04
6	rs187723272	130133535	2.87786e-04
6	rs142584232	130133428	2.87814e-04
6	rs139287367	130133122	2.87912e-04
6	rs192033299	130133168	2.87917e-04
7	rs183453530	65182129	2.88052e-04
6	rs141813964	130131606	2.88056e-04
6	rs144244418	130130436	2.88172e-04
6	rs138912612	130129891	2.88257e-04
6	rs147480948	130128795	2.88382e-04
6	rs148890171	130125633	2.88932e-04
5	rs114398942	136783976	2.88995e-04
21	rs117013995	40306554	2.89020e-04
6	rs147848708	130125024	2.89043e-04
6	rs149790591	130124594	2.89094e-04
6	rs147883976	130124598	2.89094e-04
6	rs139786353	130124359	2.89118e-04
6	rs139727364	130124283	2.89151e-04
6	rs118156178	130122724	2.89441e-04
18	rs77039914	68446128	2.89458e-04
6	rs117101035	130122629	2.89475e-04
14	rs8022456	64084389	2.89585e-04
2	rs78850186	12732052	2.89835e-04
6	rs200075379	130121755	2.89835e-04
4	rs116559605	67221193	2.89920e-04
6	rs146110760	130121403	2.90120e-04
6	rs142294963	130121252	2.90180e-04
6	rs199611961	130120480	2.90579e-04
18	rs112810229	68446433	2.90614e-04
20	rs6080445	16811217	2.90627e-04
11	rs76604431	8020240	2.90869e-04
6	rs111499578	130119550	2.91021e-04
6	rs112619821	130119055	2.91442e-04
6	rs118153354	78011820	2.91475e-04
18	rs12327093	68446802	2.91944e-04
6	rs202060922	130181793	2.92072e-04
18	rs12326400	68446855	2.92300e-04
6	rs111740724	130117996	2.92319e-04
5	rs140912046	16946169	2.92326e-04
6	rs117107253	130117921	2.92345e-04
6	rs112383177	130117802	2.92446e-04
6	rs76206827	130183689	2.92614e-04
8	rs79665737	3856632	2.92855e-04
6	rs111409029	130117393	2.92897e-04
6	rs111967982	130116990	2.93156e-04
6	rs112306913	130116924	2.93198e-04
5	rs138805815	56027591	2.93226e-04
6	rs199803129	130116238	2.93592e-04
4	rs7696131	162146615	2.93804e-04
6	rs113003172	130115934	2.93816e-04
4	rs7686193	162139895	2.93896e-04
6	rs112209489	130114972	2.94323e-04
5	rs76482628	56025682	2.94708e-04
6	rs112620360	130114469	2.94852e-04
6	rs150405824	130114388	2.94886e-04
6	rs111823999	130113914	2.95147e-04
6	rs113971345	130113662	2.95298e-04
6	rs112856434	130113582	2.95338e-04
6	rs17058105	130191503	2.95410e-04
6	rs151201715	130174440	2.95441e-04
6	rs183681033	130113203	2.95525e-04
16	rs73580792	80950403	2.95555e-04
8	rs75539376	3857058	2.96494e-04
6	rs141306912	130110849	2.96564e-04
17	rs35509481	66097558	2.96676e-04
17	rs112152940	66098358	2.96713e-04
6	rs2017292	130110465	2.96725e-04
17	rs76142773	66096525	2.96812e-04
20	rs6111309	16817825	2.96872e-04
7	rs141545962	88439775	2.96927e-04
6	rs116852374	130109982	2.96942e-04
2	rs62141872	58472050	2.96952e-04
2	rs62141873	58476828	2.96952e-04
5	rs16886164	56022907	2.96953e-04
6	rs138830095	130109604	2.97047e-04
18	rs76827224	68451761	2.97295e-04
6	rs17057926	130109070	2.97394e-04
6	rs118172833	130108317	2.97672e-04
5	rs79488097	56022251	2.97768e-04
6	rs199715780	130108130	2.97785e-04
6	rs145098857	130107837	2.97897e-04
6	rs148432420	130107661	2.97953e-04
6	rs117629449	130106493	2.97966e-04
6	rs187205980	130107477	2.98009e-04
6	rs117554380	130107312	2.98065e-04
6	rs117028358	130107369	2.98067e-04
6	rs117263240	130106179	2.98080e-04
6	rs117234449	130106027	2.98086e-04
6	rs117394017	130107162	2.98124e-04
6	rs200400590	130107105	2.98180e-04
6	rs148114094	130105642	2.98201e-04
6	rs17057924	130105710	2.98204e-04
6	rs146025149	130106935	2.98237e-04
6	rs149296283	130106995	2.98239e-04
6	rs146896611	130105306	2.98319e-04
18	rs76886249	68448948	2.98424e-04
6	rs201700972	130104913	2.98436e-04
6	rs142130901	130104658	2.98555e-04
10	rs79411691	3643579	2.98572e-04
10	rs145010348	3641484	2.98612e-04
6	rs148657918	130104273	2.98672e-04
6	rs118131484	130106267	2.98712e-04
6	rs144131581	130104167	2.98733e-04
10	rs76894657	3645592	2.98853e-04
5	rs112476198	56020572	2.98966e-04
7	rs149160988	144719357	2.99014e-04
6	rs146045727	130103292	2.99074e-04
6	rs149561553	130103232	2.99084e-04
6	rs146786990	130102854	2.99205e-04
6	rs17057920	130102918	2.99205e-04
6	rs117057151	130102645	2.99265e-04
6	rs117922998	130102493	2.99325e-04
6	rs202211850	130102410	2.99387e-04
6	rs201075239	130102464	2.99387e-04
6	rs143839118	130101924	2.99632e-04
6	rs17057914	130101627	2.99879e-04
6	rs114282039	32723614	3.00267e-04
6	rs115728589	32732890	3.00267e-04
6	rs144691741	32733719	3.00267e-04
6	rs115926631	32694686	3.00369e-04
2	rs62124668	12764527	3.00517e-04
4	rs200485983	161469653	3.00542e-04
6	rs114782782	32739312	3.00608e-04
6	rs117685727	130100876	3.00613e-04
6	rs140919801	130100896	3.00613e-04
6	rs149684545	130100926	3.00615e-04
6	rs146474574	130100735	3.00740e-04
6	rs6910130	78032434	3.00754e-04
6	rs201276151	78048428	3.01007e-04
6	rs77819963	78055924	3.01124e-04
10	rs137865758	17466394	3.01552e-04
12	rs145374539	32159316	3.01645e-04
6	rs17057906	130098662	3.01948e-04
6	rs17057879	130093980	3.01986e-04
6	rs139626989	130094258	3.01986e-04
6	rs17053406	130095438	3.01988e-04
6	rs117089974	130095668	3.01988e-04
6	rs141586052	130097498	3.01994e-04
6	rs150476643	130097580	3.01996e-04
14	rs28796021	64088869	3.04134e-04
4	rs6536580	162134859	3.05184e-04
4	rs6845973	162127855	3.05391e-04
4	rs6821145	162111857	3.05824e-04
4	rs2872188	162107994	3.05952e-04
4	rs1255832	162097832	3.06054e-04
1	rs4537543	237598327	3.06429e-04
20	rs6066178	45667415	3.06567e-04
7	rs141220507	50074418	3.06699e-04
5	rs35370604	136633771	3.08446e-04
1	rs116348453	82965227	3.08727e-04
10	rs78964781	3644021	3.08990e-04
10	rs80347961	3641262	3.09094e-04
10	rs7901529	3635604	3.09260e-04
10	rs80254098	3648577	3.09648e-04
5	rs144815939	16954535	3.10258e-04
10	rs112250654	3654010	3.10818e-04
4	rs6813133	162059629	3.11038e-04
8	rs76395673	3842953	3.11250e-04
14	rs12323694	64090401	3.11556e-04
2	rs139510234	28799834	3.11898e-04
10	rs76544125	3659824	3.13219e-04
4	rs138006386	62008173	3.13816e-04
5	rs115744976	16956583	3.14160e-04
20	rs4810594	45666053	3.14800e-04
12	rs199870559	32242417	3.14963e-04
5	rs72741164	29763931	3.15136e-04
5	rs115441358	16955894	3.15141e-04
10	rs113138184	3663437	3.15542e-04
20	rs4810595	45666149	3.15655e-04
12	rs77811034	32234921	3.16201e-04
10	rs7095860	3669643	3.16829e-04
4	rs79131436	161477728	3.17397e-04
3	rs79440597	178727181	3.18294e-04
22	rs199885526	27809971	3.18419e-04
7	rs75700265	65976458	3.20949e-04
4	rs78444642	161466164	3.20969e-04
8	rs117700432	137336264	3.21346e-04
9	rs1817025	118692448	3.21880e-04
5	rs114044428	91549362	3.22287e-04
14	rs10137908	64092355	3.23133e-04
2	rs139007980	160604167	3.23379e-04
14	rs10148797	64092454	3.24034e-04
20	rs4810593	45666046	3.24339e-04
12	rs368566	16856066	3.25186e-04
20	rs78445560	45659547	3.26210e-04
11	rs17102144	104058715	3.26480e-04
7	rs17425867	106764419	3.26814e-04
14	rs114292432	64092860	3.26842e-04
7	rs12670808	6495466	3.26880e-04
17	rs79140692	64438772	3.26931e-04
17	rs78129629	64438613	3.27010e-04
5	rs139615074	16958447	3.27268e-04
14	rs80229757	64092877	3.27271e-04
9	rs4978635	118135884	3.27880e-04
10	rs80162176	3671810	3.27957e-04
7	rs62445346	50266599	3.28271e-04
7	rs62445347	50266634	3.28271e-04
1	rs12723981	4765494	3.28925e-04
6	rs115046076	32716167	3.28985e-04
11	rs140762486	104317322	3.29129e-04
17	rs74703517	64437897	3.30039e-04
7	rs149440050	106736863	3.30833e-04
7	rs79579403	106741374	3.31022e-04
7	rs192412033	50630822	3.32432e-04
6	rs58748628	77975335	3.33185e-04
14	rs17101326	64100635	3.33295e-04
20	rs6063064	45666210	3.33469e-04
10	rs143143361	17420272	3.33803e-04
20	rs947011	45658446	3.34254e-04
1	rs200597846	58977571	3.34476e-04
6	rs188140748	124519118	3.34860e-04
1	rs140648087	17764143	3.35051e-04
18	rs202029043	3435198	3.36420e-04
14	rs10144435	64094274	3.38821e-04
7	rs35074640	6449101	3.39067e-04
6	rs116704376	78007074	3.40094e-04
6	rs3901123	6260749	3.41337e-04
6	rs9395837	52804951	3.42210e-04
11	rs3101361	26258343	3.42343e-04
2	rs1866123	19334863	3.42565e-04
2	rs4666322	19327196	3.42676e-04
14	rs10144827	64094697	3.43178e-04
1	rs115863164	231175576	3.43504e-04
8	rs76425144	5295694	3.44774e-04
10	rs146310238	31161226	3.45272e-04
18	rs28892411	47970827	3.45311e-04
18	rs9947420	47974668	3.45312e-04
18	rs16951968	47969343	3.45441e-04
3	rs7625850	181702703	3.45806e-04
3	rs139692538	181702707	3.45806e-04
8	rs117198695	137400704	3.45981e-04
18	rs74662747	47994961	3.47423e-04
18	rs114485921	47994964	3.47423e-04
22	rs200597374	23975177	3.47475e-04
22	rs12160663	27802006	3.47880e-04
4	rs116709699	31296661	3.47957e-04
7	rs185476995	66405182	3.49140e-04
22	rs136945	27804079	3.49173e-04
22	rs136944	27804019	3.49200e-04
6	rs9448057	78011358	3.49285e-04
14	rs33980365	64080040	3.49534e-04
14	rs28707240	64093527	3.49556e-04
14	rs28373566	64079759	3.49778e-04
5	rs73756777	56011236	3.49802e-04
14	rs7359072	64079201	3.50168e-04
14	rs7359073	64079087	3.50229e-04
14	rs60280236	62081087	3.50473e-04
14	rs78521621	64078171	3.50802e-04
14	rs73263604	64078077	3.50870e-04
22	rs136948	27806889	3.51096e-04
10	rs117388140	31227100	3.51120e-04
22	rs136949	27807573	3.51323e-04
22	rs6005422	27807787	3.51414e-04
3	rs74882295	158635497	3.51662e-04
5	rs73756780	56013798	3.51740e-04
14	rs76538337	64076452	3.51778e-04
22	rs36045699	27809969	3.51860e-04
14	rs7148824	64075756	3.52108e-04
2	rs6712915	237081473	3.52194e-04
14	rs73280672	64075116	3.52397e-04
6	rs1935725	78013355	3.52582e-04
14	rs113662130	64053900	3.52647e-04
14	rs111713062	64074402	3.52659e-04
14	rs73280667	64072996	3.53136e-04
14	rs73280662	64072526	3.53258e-04
14	rs10137182	64055410	3.53446e-04
14	rs73280637	64059110	3.53446e-04
14	rs10131964	64071637	3.53471e-04
14	rs74056152	64061960	3.53480e-04
14	rs8012376	64054561	3.53494e-04
14	rs8012130	64054716	3.53494e-04
14	rs77345053	64056558	3.53494e-04
14	rs60327717	64057097	3.53494e-04
14	rs55659518	64059755	3.53494e-04
14	rs113859505	64060411	3.53494e-04
14	rs28633552	64060554	3.53494e-04
14	rs73280645	64061131	3.53494e-04
14	rs74056153	64062150	3.53550e-04
14	rs74056154	64062154	3.53550e-04
14	rs2236339	64061825	3.53600e-04
14	rs8012691	64054767	3.53600e-04
14	rs6573525	64063212	3.53699e-04
14	rs60269901	64070082	3.53742e-04
14	rs17101315	64068193	3.53914e-04
5	rs6883200	56010025	3.55023e-04
7	rs143987097	143674147	3.55339e-04
6	rs222212	42704119	3.55490e-04
14	rs10132382	64071786	3.55866e-04
14	rs4420451	64078008	3.56110e-04
5	rs112191071	56008241	3.56288e-04
5	rs111944656	56008230	3.56306e-04
12	rs61938086	96016412	3.57456e-04
5	rs115302578	56006345	3.57457e-04
20	rs7269367	45661954	3.57517e-04
19	rs112536125	46057577	3.57814e-04
5	rs60588964	56006008	3.57955e-04
19	rs8102306	53467725	3.57973e-04
11	rs75278792	104161452	3.58018e-04
14	rs78420984	50963621	3.58465e-04
14	rs117754529	50977612	3.58465e-04
5	rs113465266	56004872	3.58533e-04
16	rs757021	26876835	3.58563e-04
6	rs9349653	52803583	3.58588e-04
5	rs57841600	56005065	3.58589e-04
4	rs73230225	15983944	3.58681e-04
18	rs1282650	68440033	3.58792e-04
5	rs55878836	56004565	3.59063e-04
4	rs73230220	15982382	3.59236e-04
13	rs17507119	32685816	3.59295e-04
4	rs55808189	15983246	3.59320e-04
2	rs73996846	237196734	3.59662e-04
14	rs10142782	64069431	3.59749e-04
20	rs4810587	45654794	3.60151e-04
5	rs73756773	56002851	3.60187e-04
9	rs140997188	94569073	3.60266e-04
9	rs2494788	94569127	3.60266e-04
5	rs73756772	56002136	3.60273e-04
2	rs75708948	237197022	3.60497e-04
5	rs75433101	56002070	3.60636e-04
21	rs45475796	27355813	3.60773e-04
7	rs117943226	14440355	3.61186e-04
5	rs73756771	56001002	3.61382e-04
15	rs181168427	98843068	3.61529e-04
9	rs13291510	3369928	3.61890e-04
14	rs10083535	64096544	3.62262e-04
20	rs79407563	45656005	3.63020e-04
22	rs34716864	27811767	3.63144e-04
13	rs17543068	87834791	3.63177e-04
8	rs12674655	106032164	3.63218e-04
20	rs16992193	45660285	3.63246e-04
9	rs72766233	130071559	3.64087e-04
22	rs136955	27813701	3.64545e-04
12	rs146805151	6538217	3.64587e-04
22	rs136956	27813751	3.64756e-04
22	rs6005423	27813277	3.64934e-04
6	rs7765305	52802626	3.65600e-04
22	rs79557	27814417	3.66000e-04
4	rs112176012	162063178	3.66419e-04
8	rs16872183	106024987	3.67817e-04
8	rs62509495	106024391	3.67832e-04
9	rs201028394	117746855	3.67867e-04
2	rs75874885	107733119	3.68012e-04
8	rs62509494	106023784	3.68107e-04
10	rs199917462	129922071	3.68502e-04
19	rs11665751	39627757	3.68508e-04
19	rs2279004	17296679	3.68585e-04
8	rs12545983	106014189	3.69334e-04
6	rs116932255	130123630	3.69346e-04
8	rs10808399	106017289	3.69551e-04
8	rs12547370	106016441	3.69764e-04
8	rs72206468	106016281	3.69784e-04
8	rs62509493	106016753	3.69815e-04
8	rs12542261	106015841	3.69947e-04
8	rs16872162	106015383	3.70157e-04
8	rs16872152	106008981	3.70217e-04
8	rs185082136	137698693	3.70732e-04
8	rs12542795	106004809	3.70964e-04
9	rs71506637	3355407	3.71176e-04
8	rs12678666	106009127	3.71338e-04
8	rs73293077	106008811	3.71431e-04
8	rs12543306	106004969	3.71570e-04
8	rs16872142	106004194	3.71617e-04
2	rs140682631	202357086	3.71716e-04
8	rs80107100	105995235	3.71732e-04
14	rs202027971	64097359	3.71901e-04
5	rs115326359	4649997	3.72119e-04
8	rs10505071	105997595	3.72125e-04
22	rs6005425	27816110	3.72163e-04
8	rs968611	105995698	3.72388e-04
8	rs62509487	105992498	3.72612e-04
8	rs145167681	105992131	3.72662e-04
3	rs78410614	78404208	3.73242e-04
14	rs201660232	64097361	3.73293e-04
13	rs61971798	109299579	3.73670e-04
12	rs118076638	42495824	3.73836e-04
8	rs12677340	105989262	3.74100e-04
22	rs79951565	27811912	3.75092e-04
22	rs136961	27816556	3.75599e-04
6	rs202147909	32717131	3.76104e-04
6	rs201224702	32717133	3.76104e-04
12	rs74063954	16849527	3.76875e-04
14	rs137889598	78085937	3.77985e-04
3	rs148693348	78376667	3.78190e-04
3	rs147911667	78377160	3.78190e-04
14	rs76252570	64097900	3.78298e-04
8	rs76837192	64728243	3.78315e-04
19	rs8102101	53467579	3.79294e-04
8	rs79142597	68922814	3.80701e-04
1	rs2306152	203466349	3.80773e-04
5	rs147677380	58122496	3.81141e-04
19	rs8101977	53467452	3.81422e-04
6	rs9448061	78027943	3.81438e-04
2	rs146866155	58400389	3.81887e-04
2	rs185584249	58400641	3.81887e-04
2	rs77408131	58457270	3.82406e-04
2	rs62140034	58399124	3.82469e-04
6	rs79202600	78030068	3.82522e-04
2	rs114792936	58407166	3.82531e-04
2	rs17049396	58418501	3.83079e-04
17	rs180927088	68908356	3.83334e-04
6	rs55860056	77702982	3.83373e-04
1	rs141022422	36871790	3.83413e-04
6	rs1935740	78039562	3.83495e-04
22	rs77587332	27802005	3.83533e-04
1	rs201898703	36872301	3.83683e-04
7	rs75345508	88558287	3.83765e-04
22	rs13054757	27802088	3.83860e-04
2	rs17049422	58454060	3.83877e-04
2	rs62141871	58455199	3.83987e-04
22	rs136942	27802578	3.84575e-04
6	rs75519290	78060063	3.84766e-04
6	rs115888445	32714168	3.84911e-04
15	rs146851283	82312727	3.85071e-04
16	rs139698831	26647739	3.85178e-04
19	rs66573460	53467106	3.85511e-04
2	rs144988141	76194374	3.86146e-04
17	rs150799957	68941142	3.86298e-04
5	rs116655154	58121709	3.86728e-04
17	rs148825094	68942296	3.86924e-04
7	rs147513453	15145132	3.86960e-04
7	rs73319406	33226844	3.87024e-04
7	rs79388421	88560989	3.87036e-04
2	rs116327953	60441937	3.87055e-04
11	rs116945051	60664620	3.87117e-04
20	rs55980680	45663777	3.87582e-04
14	rs10083359	64098555	3.88019e-04
12	rs71457603	32234611	3.88719e-04
20	rs8121917	45656660	3.88814e-04
1	rs28446858	203465392	3.88828e-04
2	rs13417865	58395533	3.88853e-04
20	rs11306853	45659269	3.88904e-04
1	rs145735731	116373214	3.89351e-04
12	rs187671665	105030643	3.89386e-04
17	rs147239860	68968302	3.89501e-04
17	rs139074652	68945894	3.89633e-04
1	rs56246733	36916454	3.89975e-04
3	rs77251970	11579299	3.89999e-04
2	rs10178325	58414355	3.90355e-04
12	rs140634945	124839145	3.90441e-04
19	rs113771653	53467723	3.90757e-04
3	rs114137788	11612438	3.91152e-04
18	rs1282588	68454760	3.91655e-04
17	rs150132725	68954415	3.91947e-04
2	rs62140048	58447930	3.92477e-04
2	rs62140049	58448241	3.92477e-04
2	rs62140050	58448286	3.92477e-04
12	rs2886958	96013080	3.92643e-04
2	rs62140051	58451353	3.93073e-04
8	rs117092011	68928888	3.93472e-04
2	rs57033851	58452413	3.93648e-04
18	rs1282589	68454922	3.93715e-04
5	rs71952543	130326885	3.93744e-04
5	rs35373505	130295673	3.94130e-04
10	rs138185965	31291939	3.94154e-04
2	rs58059919	58452654	3.94479e-04
7	rs3828996	33195526	3.94587e-04
7	rs73309423	33197066	3.94587e-04
7	rs139018081	33204471	3.94587e-04
7	rs7781504	33205096	3.94587e-04
7	rs73317492	33208414	3.94587e-04
7	rs10269945	33216690	3.94587e-04
7	rs10274959	33218314	3.94587e-04
7	rs59446325	33223425	3.94587e-04
7	rs73319407	33228807	3.94587e-04
7	rs73319408	33228924	3.94587e-04
7	rs17170099	33235552	3.94587e-04
7	rs17170104	33236046	3.94587e-04
7	rs17170105	33236176	3.94587e-04
7	rs9791901	33240972	3.94587e-04
7	rs10486523	33241996	3.94587e-04
7	rs9791555	33245128	3.94587e-04
7	rs60491621	33248293	3.94587e-04
7	rs55924837	33249052	3.94587e-04
7	rs58550767	33194004	3.94594e-04
7	rs6943198	33191622	3.94610e-04
2	rs28668929	58455834	3.94795e-04
18	rs1282590	68455007	3.94827e-04
16	rs149746977	26650389	3.94978e-04
7	rs56195645	33183375	3.95033e-04
6	rs140297858	130091543	3.95067e-04
7	rs17169807	33181238	3.95296e-04
7	rs17169808	33181349	3.95296e-04
7	rs113647687	33181578	3.95303e-04
21	rs28412074	33118208	3.95318e-04
7	rs73309405	33180947	3.95355e-04
5	rs73039172	3096846	3.95435e-04
5	rs202113879	3096197	3.95469e-04
7	rs7459365	33173874	3.95548e-04
7	rs2392229	33173539	3.95649e-04
7	rs3750122	33168903	3.95837e-04
7	rs73307592	33168425	3.95863e-04
2	rs142470101	222271734	3.96827e-04
1	rs143620198	47300664	3.96965e-04
2	rs28588526	58453585	3.97360e-04
6	rs114315258	32718620	3.97777e-04
2	rs184803941	58401101	3.99096e-04
16	rs112942275	26651832	3.99282e-04
5	rs72729359	3095029	3.99624e-04
5	rs7727741	173744178	4.00230e-04
5	rs72729354	3094145	4.00305e-04
10	rs140924798	112782099	4.01130e-04
2	rs10490253	58413694	4.01377e-04
5	rs150311826	3094052	4.01579e-04
5	rs72729353	3094078	4.01579e-04
10	rs191061317	31321785	4.01614e-04
7	rs11443380	33189279	4.01707e-04
11	rs143504491	104084195	4.01741e-04
3	rs77933732	11655594	4.02244e-04
12	rs12367183	95842603	4.02672e-04
11	rs188117174	18289306	4.03150e-04
11	rs181930541	18289307	4.03150e-04
7	rs117215081	134375847	4.03385e-04
2	rs17049408	58431129	4.03534e-04
6	rs78515764	6263495	4.03569e-04
2	rs72810377	58428278	4.03754e-04
2	rs72810378	58428318	4.03754e-04
2	rs62140043	58429839	4.03754e-04
2	rs17049406	58429870	4.03754e-04
2	rs62140045	58431446	4.03864e-04
2	rs149883795	58431477	4.03864e-04
10	rs140182365	31328771	4.03894e-04
10	rs117419791	112667506	4.03906e-04
2	rs62140046	58435316	4.04112e-04
14	rs150378541	64099349	4.04130e-04
6	rs144871094	32714083	4.04634e-04
6	rs114557070	32714516	4.04634e-04
6	rs114065599	32714603	4.04634e-04
6	rs115628701	32714901	4.04634e-04
6	rs114922850	32715448	4.04634e-04
6	rs116753435	32715629	4.04634e-04
6	rs113994356	32715682	4.04634e-04
6	rs114655840	32715685	4.04634e-04
6	rs114415431	32715722	4.04634e-04
6	rs115541749	32715775	4.04634e-04
6	rs114620289	32715933	4.04634e-04
6	rs116658508	32715993	4.04634e-04
6	rs116329206	32716000	4.04634e-04
6	rs115343173	32716294	4.04634e-04
6	rs114843853	32716409	4.04634e-04
6	rs115766315	32716736	4.04634e-04
6	rs114709407	32716827	4.04634e-04
6	rs115504366	32716837	4.04634e-04
6	rs116720747	32717024	4.04634e-04
6	rs116188624	32717339	4.04634e-04
6	rs115264663	32717515	4.04634e-04
6	rs115570191	32717604	4.04634e-04
6	rs114541686	32717722	4.04634e-04
6	rs114393939	32717771	4.04634e-04
6	rs114192250	32718329	4.04634e-04
6	rs115327506	32718452	4.04634e-04
6	rs113998129	32718479	4.04634e-04
6	rs115873446	32718481	4.04634e-04
6	rs114068935	32718869	4.04634e-04
6	rs115345904	32719117	4.04634e-04
6	rs114125512	32719381	4.04634e-04
6	rs35721582	32719409	4.04634e-04
6	rs201478265	32719413	4.04634e-04
6	rs116529682	32719502	4.04634e-04
6	rs114299445	32719573	4.04634e-04
6	rs33947635	32719604	4.04634e-04
6	rs115904357	32719634	4.04634e-04
6	rs114839315	32719666	4.04634e-04
6	rs114553767	32719731	4.04634e-04
6	rs115503303	32719745	4.04634e-04
6	rs115063031	32720037	4.04634e-04
6	rs115282816	32720144	4.04634e-04
6	rs115385358	32720302	4.04634e-04
6	rs115060378	32720589	4.04634e-04
6	rs114764984	32720637	4.04634e-04
6	rs115081954	32720934	4.04634e-04
6	rs116665189	32720971	4.04634e-04
6	rs114647947	32720986	4.04634e-04
6	rs115431960	32721020	4.04634e-04
6	rs115575481	32721174	4.04634e-04
6	rs114084838	32721484	4.04634e-04
6	rs115836382	32721639	4.04634e-04
6	rs116144529	32721656	4.04634e-04
6	rs34011304	32721684	4.04634e-04
6	rs114261513	32721783	4.04634e-04
6	rs199792078	32722017	4.04634e-04
6	rs115559950	32722129	4.04634e-04
6	rs115765641	32722702	4.04634e-04
6	rs116095889	32724075	4.04634e-04
6	rs116604868	32724147	4.04634e-04
6	rs115958295	32724189	4.04634e-04
6	rs115129641	32724267	4.04634e-04
6	rs115701045	32724447	4.04634e-04
6	rs116692151	32724499	4.04634e-04
10	rs147535242	86922975	4.04654e-04
6	rs9276472	32717224	4.04700e-04
6	rs115212512	32715653	4.04910e-04
6	rs114210809	32716034	4.05070e-04
2	rs62140047	58443958	4.05107e-04
2	rs183970225	58444376	4.05333e-04
12	rs78314223	16833579	4.05401e-04
8	rs76028999	64798445	4.05438e-04
3	rs35183019	181724376	4.05862e-04
5	rs6881297	109518551	4.05968e-04
3	rs35046921	181715973	4.06058e-04
6	rs17471529	130089915	4.06105e-04
14	rs17101328	64100652	4.06250e-04
14	.	64100880	4.06320e-04
3	rs79410973	181727068	4.06322e-04
9	rs150076293	94539492	4.06426e-04
2	rs57344611	58428877	4.06462e-04
3	rs143175436	181722448	4.06527e-04
14	rs118162753	64102014	4.06554e-04
3	rs35640059	181727895	4.06610e-04
22	rs136940	27801288	4.06612e-04
14	rs77980150	64102622	4.06633e-04
2	rs199953798	58432300	4.06720e-04
3	rs142532805	21545792	4.06803e-04
3	rs34071922	181720874	4.06854e-04
14	rs10498509	64105402	4.07028e-04
2	rs60176808	58452224	4.07034e-04
3	rs11918915	181711273	4.07035e-04
14	rs10149710	64100965	4.07172e-04
14	rs10149737	64101057	4.07211e-04
14	rs10149828	64101133	4.07211e-04
14	rs10137805	64101169	4.07211e-04
14	rs10150009	64101287	4.07211e-04
14	rs10137933	64101347	4.07211e-04
14	rs28733391	64107099	4.07254e-04
3	rs71314235	181728738	4.07259e-04
14	rs111951493	64101681	4.07336e-04
14	rs73263627	64102322	4.07415e-04
6	rs144332901	51961190	4.07493e-04
14	rs10148637	64099458	4.07500e-04
14	rs28590010	64110469	4.07565e-04
14	rs28821865	64103676	4.07596e-04
14	rs58721506	64103782	4.07596e-04
14	rs28778590	64103977	4.07635e-04
6	rs58947791	6270152	4.08271e-04
14	rs146032813	64104131	4.08311e-04
4	rs139539187	161532544	4.08802e-04
8	rs117845159	106276790	4.09409e-04
3	rs151211010	103282959	4.09438e-04
6	rs115064281	32722155	4.09610e-04
8	rs113126747	3792155	4.10359e-04
21	rs75098213	40261314	4.10381e-04
8	rs16872181	106022728	4.10655e-04
10	rs150050080	31338196	4.11231e-04
2	rs1867821	47072430	4.12002e-04
3	rs189094580	78280704	4.12098e-04
1	rs72927171	39121287	4.12986e-04
1	rs142200969	14837354	4.13407e-04
2	rs141448861	228440783	4.13950e-04
4	rs265058	96397524	4.14564e-04
1	rs61770989	36863241	4.14835e-04
6	rs143367157	103942054	4.15517e-04
2	rs17774133	47073260	4.16200e-04
9	rs4512456	118127362	4.16234e-04
9	rs4474090	118153571	4.16388e-04
13	rs144049292	56843307	4.16458e-04
9	rs7465981	118156850	4.16533e-04
9	rs9409151	118168401	4.16697e-04
20	rs6094562	45660386	4.16877e-04
1	rs117471740	14806171	4.17049e-04
3	rs34443195	181734305	4.17072e-04
2	rs139602914	237198399	4.17518e-04
1	rs116513770	14824686	4.17714e-04
22	rs34394484	50459937	4.17718e-04
1	rs76282825	14810792	4.18037e-04
7	rs1406503	88560878	4.18650e-04
5	rs10039733	109517941	4.18787e-04
10	rs59904959	60795814	4.18881e-04
5	rs4507535	109517668	4.19187e-04
2	rs17049420	58449838	4.19664e-04
2	rs13418724	58450533	4.20025e-04
3	rs61508842	158653545	4.20172e-04
3	rs55743922	158656467	4.21284e-04
12	rs688435	53143290	4.21769e-04
20	rs6094561	45659523	4.22526e-04
7	rs17567386	66444289	4.22658e-04
5	rs145169071	4998410	4.25223e-04
9	rs201085303	22680990	4.25307e-04
2	rs72810396	58455972	4.26246e-04
2	rs200374342	19334398	4.26696e-04
3	rs56733378	158662406	4.26894e-04
1	rs79143468	14809596	4.28022e-04
12	rs61938009	95826196	4.28055e-04
10	rs185895933	17640277	4.28406e-04
3	rs59861800	158663358	4.28657e-04
3	rs71329235	121475039	4.30735e-04
3	rs71329234	121463805	4.30768e-04
3	rs75118310	283582	4.31501e-04
13	rs9588018	110543255	4.32352e-04
3	rs116200601	282410	4.32748e-04
5	rs11744416	109513342	4.33018e-04
8	rs10503223	3791218	4.33406e-04
3	rs73874760	158668739	4.33989e-04
9	rs80116462	117746856	4.34506e-04
8	rs186229079	84751883	4.34902e-04
11	rs189961447	104289943	4.35047e-04
7	rs199854015	66421882	4.37001e-04
19	rs28735424	17286663	4.37304e-04
11	rs116452578	18255039	4.38158e-04
9	rs7469776	118168405	4.38308e-04
9	rs9299224	118168236	4.38314e-04
9	rs6415817	118172925	4.38331e-04
9	rs7040822	118167065	4.38341e-04
9	rs6478162	118171298	4.38369e-04
3	rs1503114	158671184	4.39134e-04
3	rs73023699	158677328	4.39375e-04
8	rs62493854	9270196	4.40118e-04
21	rs117650267	27359663	4.41719e-04
12	rs77100131	95854541	4.43466e-04
3	rs112160055	65324403	4.44386e-04
3	rs112618099	65323891	4.44557e-04
14	rs200626504	26248059	4.44812e-04
3	rs140354772	121579137	4.44815e-04
6	rs151240434	52801210	4.45892e-04
3	rs112496901	65324789	4.46151e-04
14	rs117450906	50881914	4.47167e-04
3	rs190595208	65317540	4.47573e-04
3	rs150049975	178758174	4.47587e-04
3	rs114838383	178762425	4.48181e-04
6	rs114565926	32710555	4.48476e-04
6	rs116285497	32710557	4.48497e-04
1	rs78179663	14794465	4.48761e-04
5	rs4448049	109502957	4.49753e-04
11	rs201721026	32382957	4.50267e-04
11	rs72423369	32382969	4.50294e-04
11	rs186195368	32382970	4.50314e-04
3	rs112377982	178734930	4.51414e-04
3	rs76504284	65309128	4.52310e-04
5	rs10062617	109517541	4.52700e-04
5	rs79965210	26824768	4.54158e-04
5	rs201654211	131728837	4.54361e-04
5	rs7734964	109526330	4.54469e-04
3	rs58432254	65307670	4.54993e-04
5	rs30522	132111318	4.55008e-04
20	rs1572868	45659873	4.55380e-04
10	rs142410934	17489858	4.55401e-04
18	rs150515677	56603757	4.55612e-04
6	rs112766974	56534309	4.58082e-04
14	rs76958849	50953631	4.58659e-04
14	rs79540772	50954339	4.58659e-04
14	rs144597587	50946130	4.58684e-04
14	rs3825572	50968957	4.58721e-04
14	rs3783410	50970592	4.58721e-04
1	rs76605527	116332158	4.58747e-04
14	rs149850543	50986954	4.58784e-04
5	rs72729366	3097665	4.59125e-04
13	rs76107214	96277637	4.59410e-04
1	rs77461166	17722875	4.59473e-04
7	rs78668588	88562859	4.60024e-04
5	rs78521301	26782517	4.60302e-04
17	rs112319391	66196331	4.61187e-04
14	rs74829087	50943082	4.61670e-04
7	rs62447178	50339037	4.61869e-04
7	rs74891127	88562894	4.61888e-04
7	rs77894943	143599419	4.61993e-04
7	rs62447177	50338605	4.62065e-04
21	rs41276638	45861943	4.63027e-04
13	rs77446332	106839989	4.63548e-04
7	rs142821276	66516065	4.63788e-04
4	rs67090520	141244872	4.64040e-04
2	rs138761241	107685763	4.64433e-04
21	rs199906474	32867683	4.64680e-04
7	rs185123302	65244328	4.65116e-04
8	rs117550253	64662590	4.65898e-04
12	rs11108064	95860966	4.67518e-04
5	rs4957878	109505808	4.67843e-04
8	rs142315331	4395756	4.68233e-04
5	rs4957877	109505266	4.68846e-04
3	rs75202953	65304105	4.69395e-04
8	rs28561805	97819820	4.69700e-04
6	rs5875403	32716931	4.70144e-04
12	rs11108065	95862463	4.70572e-04
21	rs117333117	32862645	4.70719e-04
1	rs115264366	237702642	4.71060e-04
9	rs7867824	118567784	4.71437e-04
2	rs6719049	47073302	4.71658e-04
7	rs7796922	33171110	4.71979e-04
19	rs34326794	17287122	4.72209e-04
7	rs2390969	24353900	4.73008e-04
12	rs3825279	5736145	4.74320e-04
14	rs79639085	50936424	4.74682e-04
14	rs74370598	50936611	4.74823e-04
12	rs74813980	96015953	4.75233e-04
1	rs114428194	17722230	4.76329e-04
7	rs118029759	89549494	4.76711e-04
5	rs4146624	42690634	4.78056e-04
20	rs6080447	16817034	4.79422e-04
8	rs75548021	3792843	4.80570e-04
12	rs989621	16837838	4.81392e-04
10	rs72780781	17662099	4.81921e-04
14	rs79639035	64098263	4.81951e-04
8	rs201510619	39798813	4.82463e-04
1	rs150336950	201447877	4.82709e-04
11	rs77733789	8054604	4.84266e-04
7	rs186791846	6496167	4.84693e-04
2	rs77535841	119661645	4.85067e-04
6	rs147935465	103944113	4.86187e-04
20	rs4810591	45661869	4.86820e-04
6	rs16883204	52799397	4.87000e-04
17	rs149554922	64468975	4.87846e-04
6	rs115308198	32703185	4.87886e-04
20	rs6066175	45663130	4.87906e-04
7	rs117946103	88563434	4.88214e-04
19	rs874091	35567744	4.88387e-04
22	rs5999000	33930525	4.89145e-04
12	rs78050860	96015962	4.89153e-04
12	rs73223545	124765684	4.89425e-04
16	rs8049379	80949869	4.90700e-04
17	rs62070448	64457283	4.90942e-04
5	rs199695872	56179973	4.90976e-04
17	rs62070451	64468166	4.91222e-04
12	rs10774149	3567852	4.91352e-04
4	rs79703065	123484168	4.91778e-04
12	rs57500179	95849640	4.92719e-04
7	rs11770704	134377995	4.92856e-04
7	rs12154644	66567628	4.93454e-04
6	rs13201134	124752844	4.93626e-04
4	rs72680254	125589326	4.93996e-04
12	rs11513841	95850061	4.94484e-04
12	rs10744615	3567611	4.94500e-04
7	rs77054084	90628359	4.95073e-04
6	rs11752082	42066361	4.96455e-04
1	rs10799084	30657535	4.96550e-04
18	rs9945865	35838355	4.97467e-04
4	rs181668788	161501204	4.97663e-04
12	rs17787680	5738588	4.98423e-04
9	rs117912955	118327810	4.98998e-04
13	rs111374949	96311168	4.99715e-04
12	rs3782600	5735809	4.99777e-04
5	rs185553223	54034544	5.00856e-04
4	rs145505284	157322541	5.01241e-04
22	rs145567638	35025432	5.01580e-04
12	rs11108054	95851785	5.01873e-04
3	rs143719176	151835448	5.02449e-04
1	rs669850	60792855	5.03765e-04
17	rs62070449	64458202	5.04836e-04
17	rs58134548	64455210	5.06952e-04
17	rs11869711	64454921	5.07455e-04
4	rs182300974	88147735	5.07724e-04
17	rs78903650	64454530	5.07922e-04
7	rs113988560	88563765	5.08047e-04
17	rs17771145	64453228	5.09800e-04
12	rs10659009	95853867	5.09847e-04
12	rs10850441	115572240	5.09886e-04
5	rs114088588	127069181	5.11082e-04
7	rs147870912	90526791	5.11571e-04
5	rs147867857	127066049	5.11584e-04
12	rs61938047	95854319	5.11664e-04
8	rs61467536	94964574	5.12993e-04
6	rs114886201	32719081	5.14745e-04
2	rs79667779	70970290	5.15098e-04
14	rs200707202	64071897	5.16139e-04
14	rs75035602	50930896	5.16724e-04
12	rs11108057	95855478	5.16918e-04
8	rs114836943	144082897	5.17227e-04
10	rs75207370	20492632	5.17496e-04
7	rs6583378	49633565	5.17797e-04
12	rs11067425	115566747	5.18164e-04
12	rs11108059	95855768	5.18759e-04
14	rs78859888	42549832	5.19068e-04
7	rs55829345	33250729	5.19258e-04
15	rs144600577	101908090	5.19620e-04
20	rs45509897	588434	5.20935e-04
7	rs73313138	33350809	5.21268e-04
11	rs12226384	103979241	5.21617e-04
11	rs145098016	33465525	5.21795e-04
12	rs2305293	95879734	5.22196e-04
14	rs78794297	50924811	5.22655e-04
7	rs17170178	33349225	5.22658e-04
16	rs117321831	26633488	5.23043e-04
7	rs140972929	33348691	5.23080e-04
16	rs149977710	26635322	5.23383e-04
19	rs112940754	46085374	5.24884e-04
7	rs57302264	33344075	5.25042e-04
7	rs111289071	33343535	5.25184e-04
7	rs1833176	33341979	5.25528e-04
7	rs56343904	33341350	5.25661e-04
7	rs4628178	33273638	5.25925e-04
7	rs73313121	33329691	5.25948e-04
7	rs17170169	33329731	5.25948e-04
7	rs55934422	33333896	5.25948e-04
7	rs17170173	33337312	5.25948e-04
7	rs17170167	33328636	5.25983e-04
7	rs60871858	33258937	5.26019e-04
7	rs60146993	33259025	5.26019e-04
7	rs17170120	33263143	5.26019e-04
7	rs111872567	33266913	5.26019e-04
7	rs73307384	33268540	5.26019e-04
7	rs73307385	33268681	5.26019e-04
7	rs73307386	33270220	5.26019e-04
7	rs4538777	33271122	5.26019e-04
7	rs1019301	33272922	5.26019e-04
7	rs1362370	33276017	5.26019e-04
7	rs17170131	33277778	5.26019e-04
7	rs6944559	33280247	5.26019e-04
7	rs73688093	33281750	5.26019e-04
7	rs73689881	33286651	5.26019e-04
7	rs73307398	33286861	5.26019e-04
7	rs73307399	33287106	5.26019e-04
7	rs73307400	33287183	5.26019e-04
7	rs17170138	33289041	5.26019e-04
7	rs6969284	33289852	5.26019e-04
7	rs6952244	33290258	5.26019e-04
7	rs17170140	33292381	5.26019e-04
7	rs77135258	33293116	5.26019e-04
7	rs73309308	33293255	5.26019e-04
7	rs55865959	33293479	5.26019e-04
7	rs73309310	33294072	5.26019e-04
7	rs17170143	33297580	5.26019e-04
7	rs73309312	33298586	5.26019e-04
7	rs73309316	33300514	5.26019e-04
7	rs73309318	33301042	5.26019e-04
7	rs113890341	33305449	5.26019e-04
7	rs73309324	33306208	5.26019e-04
7	rs73309326	33306345	5.26019e-04
7	rs73309328	33306989	5.26019e-04
7	rs59075362	33307876	5.26019e-04
7	rs34950347	33308522	5.26019e-04
7	rs7808472	33310348	5.26019e-04
7	rs7793667	33310619	5.26019e-04
7	rs7798118	33311464	5.26019e-04
7	rs7799346	33312020	5.26019e-04
7	rs11308055	33312484	5.26019e-04
7	rs17170155	33314323	5.26019e-04
7	rs111458829	33314423	5.26019e-04
7	rs60268357	33317767	5.26019e-04
7	rs10486525	33320441	5.26019e-04
7	rs7809366	33256372	5.26069e-04
7	rs7809235	33256416	5.26069e-04
7	rs6973114	33256744	5.26069e-04
7	rs56076132	33257440	5.26069e-04
7	rs16879114	33257641	5.26069e-04
7	rs72496118	33326299	5.26094e-04
7	rs71703751	33257683	5.26104e-04
3	rs145621215	11412855	5.27378e-04
2	rs4084827	118902597	5.27422e-04
6	rs150635299	103941959	5.27494e-04
13	rs56076915	107111320	5.27863e-04
4	rs56331443	15986168	5.28075e-04
7	rs55847945	33201856	5.28084e-04
12	rs11067432	115571190	5.28760e-04
14	rs79460162	50917505	5.28852e-04
14	rs115568934	50918038	5.28852e-04
14	rs118027013	42579073	5.28854e-04
7	rs836560	6449229	5.29066e-04
2	rs1866407	119568213	5.30385e-04
2	rs2218009	19329899	5.30447e-04
14	rs79612217	50914028	5.31196e-04
20	rs1934844	45659550	5.31709e-04
20	rs6066173	45662503	5.31730e-04
20	rs6066172	45660296	5.31922e-04
2	rs112645102	47101744	5.32281e-04
20	rs3827061	45663351	5.32548e-04
2	rs13035893	174885026	5.32783e-04
7	rs143885550	33200975	5.33365e-04
19	rs73035749	31787146	5.33768e-04
7	rs6973552	33294271	5.34310e-04
12	rs79067108	95881761	5.34426e-04
12	rs11108070	95881787	5.34426e-04
2	rs61732823	119752006	5.34799e-04
14	rs59657311	50905285	5.34986e-04
13	rs117784845	57130329	5.35012e-04
6	rs17057858	130089392	5.35121e-04
3	rs17041849	5041089	5.35193e-04
13	rs9521664	110889902	5.35518e-04
20	rs4810588	45656788	5.36474e-04
6	rs114465593	32718602	5.36592e-04
12	rs11108094	95928113	5.36979e-04
14	rs76016965	50902444	5.37525e-04
5	rs141903271	16903396	5.39542e-04
20	rs1340777	45656049	5.40080e-04
20	rs6124921	45655676	5.40089e-04
20	rs1340775	45655846	5.40089e-04
20	rs12624326	45655386	5.40171e-04
20	rs4810589	45658637	5.40339e-04
20	rs6066171	45658368	5.40460e-04
20	rs4810590	45658682	5.40465e-04
2	rs72839650	118911254	5.40484e-04
20	rs2066227	45659125	5.40558e-04
13	rs199869978	30757851	5.40810e-04
4	rs58875016	143388519	5.41208e-04
6	rs62420729	106495361	5.41320e-04
7	rs138454377	6484619	5.42489e-04
1	rs140648627	7612895	5.42642e-04
2	rs6544207	39410360	5.42862e-04
2	rs6731330	39410369	5.42862e-04
20	rs201559864	55467627	5.43480e-04
20	rs4809614	45653212	5.44384e-04
4	rs76022876	123422094	5.44501e-04
20	rs1538914	45654054	5.45191e-04
7	rs73313134	33343245	5.45247e-04
20	rs1538913	45653969	5.45800e-04
2	rs1347821	119569094	5.46586e-04
1	rs17614150	115824405	5.46599e-04
19	rs2867597	31788123	5.47068e-04
19	rs10417851	31789239	5.47357e-04
12	rs201773532	95883970	5.47543e-04
18	rs112989299	40068629	5.48242e-04
19	rs59832404	31789250	5.49156e-04
9	rs192346174	70939287	5.49463e-04
18	rs139647126	40118893	5.50196e-04
7	rs12670121	6484119	5.51383e-04
20	rs11480177	45659380	5.51760e-04
17	rs115758020	12380183	5.51906e-04
10	rs145436889	31386592	5.52756e-04
6	rs111945466	32718641	5.53334e-04
14	rs75858809	95877965	5.53415e-04
1	rs16825337	39125719	5.53518e-04
3	rs76764852	178687663	5.53523e-04
16	rs12934777	13808752	5.53927e-04
7	rs12670104	6484002	5.54219e-04
3	rs75667551	178694599	5.54731e-04
19	rs202029467	5250797	5.54849e-04
19	rs150323435	5250798	5.54870e-04
6	rs114474877	29805346	5.54977e-04
6	rs150908530	29774647	5.55214e-04
11	rs35359478	68402860	5.55618e-04
2	rs115699682	14650878	5.55760e-04
12	rs61938049	95860183	5.57661e-04
8	rs150548651	140229696	5.57844e-04
12	rs61938050	95860312	5.58432e-04
14	rs200704419	26239639	5.58496e-04
5	rs75272561	124852613	5.59220e-04
2	rs115198353	69943854	5.59576e-04
12	rs74056074	5743209	5.59851e-04
9	rs200475768	83138271	5.60246e-04
13	rs76287045	19597147	5.60267e-04
13	rs185316346	19598632	5.60267e-04
1	rs72927179	39126343	5.61412e-04
2	rs141798111	193087349	5.61799e-04
10	rs3890674	28423323	5.62546e-04
1	rs76554516	39064289	5.62628e-04
10	rs1986268	28423204	5.62651e-04
2	rs200354651	37990542	5.62689e-04
6	rs114555272	32718827	5.62755e-04
6	rs115134196	32718828	5.62755e-04
6	rs201094834	32718906	5.62755e-04
6	rs114896468	32718907	5.62755e-04
6	rs114212646	32719439	5.62755e-04
6	rs114996072	32719440	5.62755e-04
9	rs4743562	105307090	5.62879e-04
12	rs146512342	95862205	5.62968e-04
4	rs74999228	63208911	5.63067e-04
5	rs75889308	170788335	5.63926e-04
6	rs149211088	54847724	5.65065e-04
1	rs4949551	30657057	5.65074e-04
6	rs145696834	26166559	5.65319e-04
14	rs3759590	50892726	5.65331e-04
9	rs7868082	115305921	5.65402e-04
10	rs12780232	128231556	5.66038e-04
10	rs12260281	17629286	5.67696e-04
12	rs11108066	95869047	5.67731e-04
12	rs7313855	95864382	5.68955e-04
14	rs75495620	50883831	5.69298e-04
12	rs12368158	95865644	5.69771e-04
6	rs115267186	32718594	5.70292e-04
2	rs17602799	69016642	5.70318e-04
14	rs76235647	50885013	5.70842e-04
7	rs7795704	33211050	5.71047e-04
9	rs3824348	77738551	5.71066e-04
12	rs61915362	16961066	5.71946e-04
3	rs76787223	11410754	5.72906e-04
5	rs76976932	118184124	5.73022e-04
12	rs12369757	95888603	5.73897e-04
13	rs75566370	57084698	5.74478e-04
6	rs72956887	120363220	5.75301e-04
5	rs75582104	168235170	5.76251e-04
5	rs2099093	118207634	5.77183e-04
9	rs80124250	94517556	5.78374e-04
1	rs187403175	116351039	5.78377e-04
2	rs75281394	80812340	5.78501e-04
20	rs5841664	45659651	5.78876e-04
3	rs696025	64203246	5.79510e-04
6	rs406658	31996524	5.79869e-04
8	rs140297342	16870847	5.81546e-04
3	rs17041857	5042010	5.81613e-04
7	rs61211132	6482575	5.82340e-04
20	rs4810597	45668604	5.82569e-04
12	rs11108072	95890218	5.84279e-04
3	rs74347146	178700205	5.84337e-04
14	rs60884890	50887185	5.84398e-04
2	rs112484492	212852079	5.84970e-04
10	rs79375306	17603875	5.85368e-04
2	rs78513395	99369995	5.85595e-04
2	rs74332173	212852423	5.85908e-04
12	rs10859889	95890413	5.85993e-04
2	rs73988941	212882867	5.86053e-04
7	rs73082776	24357388	5.86208e-04
9	rs72756584	117690853	5.86319e-04
12	rs12370740	95890726	5.87113e-04
6	rs17057856	130089298	5.87445e-04
9	rs10820194	105301108	5.87548e-04
6	rs143558411	1517506	5.87602e-04
9	rs10990160	105298937	5.87823e-04
9	rs35357299	130503812	5.88343e-04
7	rs146700949	24613661	5.88563e-04
5	rs76568109	16891244	5.89189e-04
3	rs150157185	28100988	5.89314e-04
6	rs146502328	27025880	5.89698e-04
6	rs141059108	27025881	5.89698e-04
4	rs145653426	37220962	5.90032e-04
1	rs12726650	210086089	5.90080e-04
9	rs34107454	130499749	5.90081e-04
10	rs75278585	90282687	5.90626e-04
5	rs79189800	168239468	5.90702e-04
3	rs137870673	151869829	5.90834e-04
7	rs142854811	24622643	5.91588e-04
7	rs140741305	24622761	5.91588e-04
7	rs114197696	24622805	5.91588e-04
7	rs114563204	24622871	5.91588e-04
7	rs139832252	24625008	5.91588e-04
7	rs79968383	24625155	5.91588e-04
7	rs79996469	24620119	5.91595e-04
7	rs77894613	24620248	5.91595e-04
7	rs74605016	24620921	5.91595e-04
7	rs144523493	24622012	5.91595e-04
7	rs78467898	24622466	5.91595e-04
7	rs141411090	24624375	5.91595e-04
7	rs55782418	24619251	5.91599e-04
7	rs80279245	24615273	5.91600e-04
7	rs78797842	24615651	5.91600e-04
7	rs74681548	24617164	5.91600e-04
7	rs76413269	24617460	5.91600e-04
7	rs78013169	24617120	5.91606e-04
7	rs79476125	24618835	5.91606e-04
7	rs151004091	24613483	5.91607e-04
7	rs80095726	24613917	5.91607e-04
9	rs10115055	105298240	5.92100e-04
3	rs115020921	103364162	5.92332e-04
7	rs117386523	106930234	5.92792e-04
2	rs13006797	213405952	5.92914e-04
10	rs1970182	7661815	5.93207e-04
6	rs114776910	29883953	5.93314e-04
9	rs4743569	105414408	5.93672e-04
2	rs79097304	99354360	5.93752e-04
3	rs115602131	181663144	5.93790e-04
1	rs41512846	189552536	5.94384e-04
6	rs202027447	27025687	5.94888e-04
7	rs138437543	24357869	5.95370e-04
2	rs200922970	213406036	5.95431e-04
7	rs193034326	6472291	5.96187e-04
1	rs34437895	210112028	5.96677e-04
7	rs72583274	6481964	5.96785e-04
7	rs61616831	33259323	5.96872e-04
7	rs6964836	33259324	5.96872e-04
12	rs11108067	95871343	5.97611e-04
12	rs11108068	95871433	5.98390e-04
14	rs7148726	64133675	5.98638e-04
6	rs145344926	15758979	5.99720e-04
3	rs696230	64202681	5.99848e-04
2	rs1947109	47066164	6.00396e-04
13	rs138077356	110607442	6.00457e-04
7	rs6461791	24358200	6.01199e-04
2	rs114357768	180603970	6.01360e-04
18	rs1282602	68464158	6.01427e-04
21	rs190353108	30249331	6.01864e-04
6	rs2505035	110284002	6.03577e-04
7	rs72583273	6481662	6.04027e-04
4	rs113562261	162270010	6.04138e-04
13	rs61968774	109429998	6.04909e-04
9	rs3118293	25143550	6.05104e-04
12	rs11522874	95893609	6.05968e-04
6	rs714693	110642661	6.06206e-04
11	rs58761587	132627217	6.06286e-04
3	rs201900180	129264953	6.06573e-04
7	rs6461795	24358621	6.07181e-04
7	rs7778750	24358747	6.07256e-04
7	rs112317879	6480641	6.07308e-04
7	rs73082790	24359871	6.07550e-04
7	rs73082794	24360747	6.07550e-04
7	rs73082799	24361647	6.07596e-04
7	rs73082800	24363777	6.07625e-04
7	rs73082802	24363827	6.07625e-04
7	rs73084603	24363833	6.07625e-04
7	rs76986182	24364399	6.07625e-04
7	rs73084604	24364831	6.07625e-04
7	rs73084606	24364979	6.07625e-04
7	rs73084609	24365256	6.07625e-04
7	rs145525500	24365548	6.07625e-04
7	rs111428987	6479874	6.07646e-04
7	rs17149236	24366788	6.07700e-04
7	rs73084616	24366824	6.07700e-04
7	rs140513756	24366856	6.07700e-04
7	rs73084619	24367772	6.07879e-04
7	rs73084622	24369650	6.08039e-04
7	rs146481177	24369857	6.08039e-04
7	rs73084628	24370901	6.08069e-04
7	rs201965577	24371074	6.08069e-04
7	rs16873654	24371465	6.08069e-04
7	rs73088764	24372147	6.08099e-04
7	rs73088765	24373476	6.08129e-04
7	rs73088774	24376199	6.08155e-04
7	rs73088775	24376306	6.08155e-04
7	rs73088776	24377301	6.08212e-04
7	rs6463557	6479630	6.08220e-04
7	rs140188927	24378750	6.08272e-04
7	rs73088793	24381856	6.08336e-04
7	rs73088795	24381858	6.08336e-04
10	rs2084008	57022270	6.09239e-04
3	rs76243127	65317280	6.09636e-04
7	rs6945053	6477131	6.10138e-04
2	rs192596036	69401148	6.10310e-04
12	rs11519597	95894247	6.10567e-04
13	rs80252881	57194343	6.10645e-04
4	rs4496543	162061106	6.11324e-04
13	rs56170547	57050358	6.11400e-04
10	rs117922098	87047288	6.11498e-04
17	rs183956222	29354511	6.11625e-04
10	rs145850306	87045035	6.11628e-04
12	rs118065887	54463461	6.12263e-04
7	rs142462547	24361113	6.12302e-04
13	rs199616484	57026964	6.12481e-04
12	rs61939476	95894581	6.13045e-04
7	rs2288152	6456302	6.13641e-04
16	rs187071423	52682323	6.13652e-04
1	rs9332660	169489477	6.13693e-04
7	rs55695740	6462013	6.13920e-04
7	rs7797088	6462845	6.13920e-04
7	rs5020305	6463051	6.13920e-04
7	rs6944712	6463784	6.13920e-04
7	rs2272156	6465472	6.13920e-04
7	rs77664961	6469131	6.13920e-04
7	rs112224495	6469337	6.13920e-04
7	rs2272154	6472881	6.13920e-04
6	rs115044651	32720366	6.14326e-04
6	rs114692976	32720385	6.14326e-04
6	rs116698962	32720415	6.14326e-04
2	rs12618654	118901679	6.14401e-04
9	rs4979530	118206775	6.14693e-04
7	rs60640829	6469915	6.14824e-04
6	rs11758539	42074872	6.14841e-04
7	rs113645552	6451160	6.14876e-04
15	rs138057142	82349541	6.16253e-04
1	rs12726100	210130259	6.16900e-04
15	rs8036534	71732864	6.17125e-04
4	rs10024499	160579020	6.17568e-04
14	rs7147830	64888545	6.18165e-04
18	rs201086030	35838255	6.18785e-04
17	rs188886645	65906572	6.18978e-04
21	rs2298516	26086387	6.19100e-04
19	rs36062041	46124531	6.19152e-04
1	rs35696548	210132765	6.19384e-04
5	rs4437420	109500777	6.19845e-04
6	rs55723110	110639577	6.20389e-04
21	rs468094	40217615	6.21945e-04
7	rs12673652	6445549	6.23925e-04
19	rs11883258	31790369	6.23928e-04
16	rs8058432	19321067	6.24700e-04
16	rs67094288	19321195	6.24700e-04
16	rs720473	19320460	6.24849e-04
9	rs141291659	12100119	6.24997e-04
6	rs143237528	133876837	6.26310e-04
5	rs149724478	136871801	6.26696e-04
12	rs61939477	95896692	6.26924e-04
3	rs114997105	194382232	6.27158e-04
11	rs73601331	132625835	6.27276e-04
16	rs111595942	63299207	6.28557e-04
14	rs146985344	44468342	6.28653e-04
2	rs36112528	29286685	6.29576e-04
12	rs77172495	95896925	6.29676e-04
14	rs150782192	64597134	6.30526e-04
10	rs201410787	59854284	6.31488e-04
2	rs35527763	174862483	6.32157e-04
12	rs11108076	95897348	6.32333e-04
6	rs541369	52785217	6.32767e-04
8	rs150561604	3869695	6.33064e-04
1	rs12143864	39194067	6.33762e-04
12	rs11067428	115568096	6.34078e-04
9	rs116869119	118387852	6.34235e-04
6	rs637793	52784331	6.34332e-04
19	rs199538741	46113147	6.34529e-04
19	rs73050333	46113148	6.34529e-04
9	rs140185855	12182433	6.35297e-04
6	rs621961	52783041	6.35902e-04
22	rs11703178	33920421	6.35959e-04
15	rs4283183	71732333	6.36592e-04
3	rs11129585	34168714	6.37326e-04
3	rs59802809	151737081	6.37524e-04
3	rs76704502	151736099	6.37887e-04
3	rs58183441	151721001	6.38367e-04
3	rs12487321	151726685	6.38503e-04
3	rs17283304	151727314	6.38549e-04
3	rs12493439	151708694	6.38630e-04
3	rs57067291	151711687	6.38709e-04
3	rs79798387	151734477	6.38743e-04
3	rs140190223	151714052	6.38755e-04
3	rs4334621	151729745	6.38778e-04
3	rs75175633	151731072	6.38803e-04
3	rs74998212	151722758	6.38952e-04
3	rs12495834	151723609	6.38973e-04
13	rs76154545	57008459	6.39036e-04
2	rs10496553	119572120	6.39076e-04
3	rs17283290	151723023	6.39091e-04
3	rs79698040	151732312	6.39111e-04
3	rs77298635	151705429	6.39174e-04
3	rs12490485	151684456	6.39395e-04
3	rs114818221	151687375	6.39432e-04
3	rs79726936	151694521	6.39570e-04
3	rs12487850	151695407	6.39584e-04
3	rs80234970	151696189	6.39599e-04
3	rs115481176	151696743	6.39606e-04
2	rs77861537	150169004	6.39755e-04
3	rs77624473	151680346	6.40023e-04
6	rs684349	52779759	6.40058e-04
1	rs11211245	39196557	6.40594e-04
12	rs74967192	132444758	6.40706e-04
3	rs80071347	151679291	6.41255e-04
6	rs526092	52771248	6.41676e-04
6	rs597169	52775507	6.41676e-04
6	rs12215481	52779080	6.41676e-04
6	rs563464	52775872	6.41700e-04
6	rs628263	52769856	6.41700e-04
7	rs1860601	33484507	6.41963e-04
1	rs585596	117176800	6.42014e-04
4	rs116445245	74453719	6.42207e-04
3	rs965644	151678719	6.42299e-04
6	rs614765	52769134	6.43380e-04
13	rs143385762	25987608	6.43399e-04
1	rs79627528	39198884	6.43730e-04
6	rs114192243	32722220	6.44494e-04
6	rs571603	52768825	6.44666e-04
2	rs28495680	208543030	6.45182e-04
14	rs112184311	76959695	6.45334e-04
2	rs117901073	37968509	6.46008e-04
12	rs148287629	95910194	6.46129e-04
12	rs11108079	95899173	6.46397e-04
10	rs183393545	60334785	6.46501e-04
1	rs12061942	39184285	6.46838e-04
10	rs72820086	90321949	6.46838e-04
11	rs116417234	126324033	6.47691e-04
1	rs147919754	39201118	6.47775e-04
3	rs75490465	151677312	6.47864e-04
2	rs17404948	38014457	6.48931e-04
12	rs143400372	95923620	6.49335e-04
3	rs148324226	103525862	6.49814e-04
1	rs7529148	169231177	6.50198e-04
13	.	57006667	6.50230e-04
13	rs11616995	19634404	6.50403e-04
7	rs142652910	24357405	6.51054e-04
12	rs61939481	95921998	6.51120e-04
9	rs79575209	91764061	6.51693e-04
2	rs147732267	40660803	6.51729e-04
1	rs77730739	39140041	6.51916e-04
1	rs182440832	169337063	6.52008e-04
1	rs139109527	169345048	6.52008e-04
10	rs2084009	57022215	6.52370e-04
3	rs78159151	169306915	6.52673e-04
4	rs72679972	162272752	6.52913e-04
10	rs145442257	60363020	6.53003e-04
3	rs115223735	169308111	6.53251e-04
9	rs12342381	5450810	6.53451e-04
13	rs113110049	96388498	6.53625e-04
10	rs2099989	57022211	6.53673e-04
10	rs145668791	60361185	6.54203e-04
13	rs76787796	96492126	6.54343e-04
11	rs112120701	128101530	6.54514e-04
13	rs113682205	96584188	6.54619e-04
13	rs76186077	96554778	6.54726e-04
13	rs78486717	96715298	6.54799e-04
22	rs5994766	33913576	6.55079e-04
1	rs12132487	240911454	6.55715e-04
1	rs77926463	189538581	6.55784e-04
2	rs184670355	138041609	6.56046e-04
12	rs77990007	42490138	6.56112e-04
4	rs1502751	160577284	6.56343e-04
4	rs1502753	160574433	6.56485e-04
4	rs1502752	160574450	6.56485e-04
1	rs12119819	39181311	6.57166e-04
12	rs4762563	95915341	6.57646e-04
12	rs11108087	95915763	6.57808e-04
8	rs12679162	106404314	6.57903e-04
7	rs188645499	144212791	6.58026e-04
12	rs11108086	95914758	6.58336e-04
9	rs78870478	13844562	6.58511e-04
6	rs563644	52750591	6.58997e-04
13	rs80038903	96771490	6.59020e-04
5	rs72637797	24478841	6.59152e-04
19	rs7249320	7763045	6.59921e-04
4	rs6845535	160564604	6.60144e-04
4	rs10019246	160565094	6.60144e-04
3	rs75565529	5043437	6.60158e-04
13	rs76661531	57838370	6.60760e-04
5	rs16902041	85360397	6.61407e-04
7	rs7809399	33256429	6.61668e-04
12	rs12146719	95901434	6.61813e-04
19	rs7246264	7762978	6.63400e-04
5	rs139752080	168237610	6.64821e-04
13	rs78702124	97026641	6.65576e-04
2	rs143828365	144326174	6.65755e-04
8	rs113315477	86516686	6.66710e-04
8	rs143592487	134352151	6.66836e-04
12	rs61939479	95905364	6.66878e-04
17	rs8073468	10106513	6.67186e-04
5	rs57093811	26753686	6.67398e-04
1	rs79443918	116299589	6.68605e-04
9	rs78362428	94345151	6.70587e-04
3	rs115352575	74139812	6.70666e-04
3	rs115613996	74145901	6.71059e-04
5	rs114658363	130575764	6.71754e-04
2	rs116749806	39469727	6.72061e-04
2	rs114058533	39469732	6.72061e-04
2	rs73924810	39476141	6.72061e-04
2	rs115883607	39477288	6.72061e-04
14	rs192607925	64415304	6.72381e-04
5	rs74773564	55995869	6.72472e-04
1	rs78457089	240904904	6.72588e-04
2	rs116172944	107760428	6.72869e-04
5	rs115117418	85351431	6.73022e-04
22	rs136950	27808186	6.73105e-04
17	rs7218168	29338753	6.73244e-04
6	rs9349648	52758484	6.73384e-04
8	rs193257820	86930130	6.73385e-04
9	rs75319448	94344810	6.73570e-04
5	rs143117882	42860837	6.73676e-04
10	rs117154974	17768914	6.73744e-04
5	rs72757080	42860541	6.73746e-04
6	rs9370165	52759261	6.73982e-04
14	rs142205346	64450854	6.74328e-04
[truncated: 98,001 more rows]
