# Supplementary material for: Genome-Wide Association Study in Immunocompetent Patients with Delayed Hypersensitivity to Sulfonamide Antimicrobials
Source: PLoS One. 2016 Jun 7;11(6):e0156000. doi: 10.1371/journal.pone.0156000 (PMC4896425; doi:10.1371/journal.pone.0156000)
Supplement: S1 Zip — (ZIP) [file pone.0156000.s004.zip › CV/fev-rash-subgroup_CV.txt]

CHR	SNP	BP	P
2	rs114800204	107465526	4.69038e-06
2	rs77652628	107443194	5.08729e-06
2	rs138761241	107685763	6.65875e-06
7	rs78860419	66158076	1.31915e-05
7	rs117599323	66321802	1.34573e-05
7	rs200234317	66429231	1.35622e-05
2	rs77411125	144508229	1.37224e-05
2	rs12624137	77940612	1.38014e-05
2	rs12617494	77945917	1.38906e-05
2	rs79134386	77961724	1.40018e-05
2	rs77144531	107611530	1.42949e-05
2	rs75874885	107733119	1.44936e-05
2	rs201836444	77972750	1.48858e-05
2	rs200109213	77972754	1.48858e-05
2	rs74893504	144399487	1.68303e-05
3	rs138970877	55054640	1.68992e-05
2	rs4853344	78035177	1.73555e-05
2	rs143140668	78034188	1.76075e-05
2	rs77155111	107639190	1.77568e-05
2	rs75292277	77970847	1.78480e-05
2	rs116681068	107537768	1.79046e-05
2	rs77390043	77953123	1.80591e-05
2	rs76626830	77953148	1.80591e-05
7	rs2270008	30702244	1.82216e-05
7	rs117217126	144607861	1.82462e-05
2	rs78048056	77983990	1.84284e-05
2	rs74445264	77943388	1.86295e-05
2	rs77750242	77966051	1.87100e-05
2	rs77125500	77949867	1.87130e-05
2	rs12615091	77990066	1.87153e-05
2	rs79588272	77952053	1.87354e-05
2	rs12616354	77951232	1.87469e-05
2	rs139480928	77967879	1.87550e-05
2	rs12612874	77968847	1.87550e-05
2	rs7589087	77950794	1.87637e-05
2	rs74816674	77952844	1.87734e-05
2	rs2171325	78025576	1.88000e-05
2	rs1386384	77954570	1.88002e-05
2	rs7558223	77955023	1.88002e-05
2	rs1386383	77955713	1.88002e-05
2	rs59564409	77955759	1.88002e-05
2	rs74731579	77956051	1.88002e-05
2	rs7594843	77957316	1.88002e-05
2	rs17014457	77958332	1.88002e-05
2	rs78223455	77958577	1.88002e-05
2	rs150359901	77959233	1.88002e-05
2	rs17014460	77959842	1.88002e-05
2	rs7580783	77961060	1.88002e-05
2	rs7583290	77961150	1.88002e-05
2	rs7605810	77964043	1.88002e-05
2	rs57343493	77975127	1.88002e-05
2	rs77417069	77978438	1.88002e-05
2	rs1994390	77989464	1.88002e-05
2	rs1994391	77989565	1.88002e-05
2	rs1117355	78005306	1.88002e-05
2	rs1117354	78005416	1.88002e-05
2	rs1117353	78005506	1.88002e-05
2	rs1386387	77954304	1.88040e-05
2	rs76684511	77953389	1.88153e-05
2	rs71831769	77946256	1.88478e-05
2	rs201282526	77949866	1.88897e-05
2	rs57577824	77972948	1.89113e-05
2	rs57113215	78022657	1.91848e-05
2	rs59002093	78022709	1.91896e-05
2	rs1386388	77993461	1.99028e-05
2	rs150943437	77952228	1.99392e-05
2	rs12617062	77992279	1.99479e-05
2	rs115484992	77952141	2.00743e-05
2	rs4852440	78003206	2.02604e-05
2	rs1017931	78003283	2.02604e-05
2	rs1017930	78003674	2.02604e-05
2	rs74442982	78005869	2.02604e-05
2	rs74261110	78018560	2.02672e-05
2	rs148112753	77988036	2.02698e-05
2	rs12617814	77998681	2.03294e-05
2	rs1487040	77998431	2.03352e-05
2	rs7562077	77980209	2.03365e-05
2	rs57432032	77997394	2.03622e-05
2	rs79038353	77997044	2.03714e-05
12	rs11103960	86842231	2.06731e-05
9	rs2233502	130511981	2.10419e-05
2	rs190901561	77952156	2.12241e-05
2	rs182641244	77952161	2.12241e-05
2	rs77116435	77999075	2.13534e-05
2	rs7588139	78020954	2.21447e-05
2	rs7561823	78020987	2.21447e-05
4	rs11936529	138005442	2.22833e-05
2	rs142024164	77981139	2.23941e-05
7	rs4723000	30701914	2.28593e-05
8	rs34965076	136948376	2.30978e-05
4	rs1902423	137991996	2.33201e-05
2	rs143828365	144326174	2.44900e-05
4	rs75417553	22484279	2.57597e-05
4	rs10938902	22480962	2.60980e-05
4	rs13113138	22481897	2.61497e-05
4	rs4235298	22480252	2.61544e-05
4	rs13108229	22468773	2.64662e-05
1	rs12723981	4765494	2.69156e-05
2	rs13404421	77957478	2.85017e-05
2	rs17014459	77958771	2.85017e-05
2	rs11688898	144460338	2.85294e-05
18	rs111640234	7700383	2.91037e-05
4	rs67090520	141244872	2.93873e-05
11	.	34416916	2.96805e-05
11	rs2420400	34416924	2.97064e-05
6	rs12214518	153620833	2.97156e-05
2	rs114562820	107698134	2.97829e-05
2	rs143473623	77952217	2.97948e-05
13	rs9514044	103345465	3.11617e-05
3	rs139252802	55030820	3.37080e-05
2	rs61732823	119752006	3.50080e-05
13	rs9518813	103346137	3.54144e-05
2	rs67352552	140168462	3.54912e-05
2	rs12624241	140167771	3.55694e-05
7	rs2240404	30707302	3.56775e-05
2	rs28654502	140166443	3.56846e-05
2	rs28683104	140166489	3.56961e-05
10	rs61873721	129788582	3.57294e-05
2	rs35816237	140165711	3.58102e-05
2	rs1487025	78001749	3.58256e-05
2	rs7574584	140165505	3.58286e-05
2	rs10193168	140164622	3.60645e-05
9	rs118173061	125272274	3.64954e-05
10	rs79496047	20436926	3.96463e-05
9	rs35357299	130503812	3.98146e-05
3	rs114214436	19554848	3.99188e-05
5	rs78540733	83830239	4.08626e-05
2	rs112375644	209821003	4.10607e-05
9	rs34107454	130499749	4.15637e-05
16	rs72788294	50454006	4.25574e-05
4	rs7678819	22477135	4.25852e-05
15	rs12914002	70506996	4.34394e-05
2	rs73952433	107615221	4.36187e-05
2	rs56401084	107608244	4.39233e-05
2	rs59143436	107612414	4.39254e-05
2	rs77870247	107604779	4.39331e-05
7	rs8192496	30705105	4.43766e-05
2	rs72882050	140314002	4.47277e-05
2	rs138043940	107614517	4.47321e-05
2	rs1431878	140192061	4.50877e-05
12	rs11103976	86908614	4.51660e-05
5	rs140083655	8736101	4.57044e-05
14	rs185709544	41419003	4.57773e-05
14	rs141419510	41420212	4.57773e-05
21	rs76321811	40295215	4.58272e-05
22	rs5999000	33930525	4.68384e-05
20	rs6080032	15920133	4.86394e-05
20	rs6080044	15926817	4.89517e-05
20	rs6131743	15927732	4.90265e-05
2	rs56681514	107600844	4.90383e-05
2	rs58758212	107595814	4.90536e-05
2	rs59915368	107599041	4.90733e-05
4	rs75976015	166565830	5.01287e-05
13	rs181000553	93867121	5.06706e-05
14	rs139112447	102685246	5.06930e-05
6	rs62420729	106495361	5.12823e-05
7	rs7789180	41563788	5.12914e-05
7	rs2035425	41577967	5.13000e-05
7	rs1482552	41571781	5.18627e-05
2	rs116478906	86197098	5.31664e-05
12	rs11614278	76585302	5.49586e-05
2	rs3054953	22716076	5.61067e-05
4	rs79996125	166587087	5.63137e-05
8	rs72736306	137969076	5.63740e-05
2	rs113710462	209530372	5.69195e-05
2	rs202186493	77983893	5.88121e-05
2	rs79221331	119341822	5.90226e-05
6	rs13201134	124752844	5.92940e-05
2	rs112965106	144308504	5.94522e-05
9	rs34373988	130505731	5.96868e-05
9	rs35000896	130505681	5.96902e-05
4	rs146459467	17100024	6.16357e-05
9	rs13291510	3369928	6.18514e-05
7	rs17137705	17502475	6.24217e-05
18	rs16951968	47969343	6.35208e-05
18	rs28892411	47970827	6.35681e-05
18	rs9947420	47974668	6.37818e-05
12	rs11103971	86886268	6.39807e-05
9	rs71506637	3355407	6.44271e-05
9	rs10970685	3210435	6.45873e-05
18	rs74662747	47994961	6.49508e-05
18	rs114485921	47994964	6.49508e-05
5	rs142822839	4972135	6.50819e-05
3	rs143719176	151835448	6.51930e-05
7	rs151014094	34288956	6.53299e-05
3	rs137870673	151869829	6.71363e-05
7	rs929377	30704159	6.79315e-05
12	rs17790447	93452297	6.94227e-05
22	rs11703178	33920421	7.04263e-05
7	rs61055469	34286697	7.08832e-05
22	rs5994766	33913576	7.09544e-05
7	rs113357258	135468341	7.14806e-05
3	rs73058384	29225920	7.15023e-05
2	rs145718083	101509423	7.19025e-05
2	rs139886266	101501538	7.20050e-05
7	rs73231315	93806506	7.36056e-05
11	rs112120701	128101530	7.47962e-05
3	rs62291419	188005320	7.53991e-05
7	rs142821276	66516065	7.57940e-05
11	rs4556514	34409331	7.60401e-05
11	rs2746159	34416666	7.60516e-05
10	rs75632281	20382111	7.60707e-05
11	rs10836205	34415281	7.69525e-05
7	rs10486716	41550590	7.76146e-05
6	rs71559996	124782369	7.84452e-05
11	rs4418822	128087564	7.86082e-05
2	rs78042952	144799834	7.87116e-05
7	rs62447173	50320928	7.93836e-05
6	rs72960886	120560618	7.97632e-05
7	rs73690504	34283213	8.10002e-05
3	rs56073108	61958480	8.21192e-05
3	rs55985991	61958472	8.22653e-05
19	rs2279004	17296679	8.30803e-05
8	rs201670963	30530955	8.30905e-05
3	rs6792835	187998081	8.32814e-05
2	rs80046595	119426383	8.39617e-05
7	rs17169698	34290585	8.48424e-05
2	rs860216	64986348	8.53004e-05
7	rs6970932	34289882	8.60289e-05
2	rs76848636	101511748	8.62567e-05
9	rs117573231	125310194	8.64282e-05
19	rs874091	35567744	8.70516e-05
4	rs67983466	141246685	8.73917e-05
4	rs61793378	22496157	8.86690e-05
4	rs61793377	22496102	8.87173e-05
4	rs61532888	22496213	8.89658e-05
5	rs201971331	56237882	8.90744e-05
2	rs72876271	170089504	8.90941e-05
16	rs72788279	50443978	8.95730e-05
7	rs12154644	66567628	9.02347e-05
3	rs149937593	55222407	9.02960e-05
10	rs74719237	20369871	9.03566e-05
2	rs847811	64990197	9.19004e-05
11	rs60471588	34401708	9.20076e-05
4	rs17598910	22465991	9.20385e-05
3	rs141461920	151758989	9.21122e-05
10	rs75207370	20492632	9.31600e-05
2	rs847810	64990735	9.33835e-05
3	rs76472654	10654235	9.33934e-05
3	rs78414119	10654132	9.40922e-05
7	rs112643901	156958194	9.48674e-05
7	rs59428962	34282885	9.48761e-05
3	rs77309849	10652418	9.52726e-05
3	rs76845817	10651987	9.54593e-05
3	rs74394942	10652009	9.54969e-05
3	rs11914642	10652930	9.59658e-05
2	rs74261113	78036341	9.67824e-05
13	rs192733099	104577885	9.72205e-05
20	rs6080058	15944725	9.75387e-05
3	rs115240126	10650576	9.75917e-05
20	rs6080057	15944633	9.77382e-05
20	rs6080056	15944458	9.81535e-05
16	rs78888262	88701572	9.81822e-05
20	rs11481099	15944281	9.84003e-05
10	rs75525205	133176034	9.84083e-05
20	rs6080055	15944186	9.85060e-05
2	rs7563867	140163068	9.89710e-05
10	rs16920113	20504157	9.89720e-05
20	rs6131747	15943737	9.89848e-05
21	rs192061250	40277618	9.90749e-05
2	rs112013262	119754125	9.91073e-05
2	rs200304058	64991001	1.00342e-04
20	rs12624676	15941950	1.01108e-04
19	rs73035749	31787146	1.01602e-04
10	rs10829995	133176021	1.01624e-04
6	rs9471781	42101751	1.01684e-04
20	rs6131745	15941432	1.01773e-04
2	rs17456588	107564930	1.03591e-04
5	rs61154548	56224720	1.03668e-04
9	rs201028394	117746855	1.03766e-04
6	rs13220749	124775549	1.03817e-04
11	rs10836199	34392628	1.03845e-04
5	rs66790733	109497935	1.03929e-04
12	rs73220171	92772132	1.04026e-04
9	rs113660169	3299590	1.04933e-04
9	rs117435016	3303469	1.05186e-04
9	rs117574501	3324487	1.06133e-04
19	rs2867597	31788123	1.06157e-04
9	rs2492827	76151029	1.07352e-04
10	rs118136613	20390892	1.09423e-04
10	rs78429170	20480209	1.09482e-04
5	rs114882248	8722689	1.09731e-04
2	rs112829243	119532582	1.09739e-04
2	rs13384713	140191935	1.10659e-04
2	rs113073474	144405296	1.10688e-04
10	rs11011876	20503946	1.10726e-04
18	rs200446961	9002938	1.11324e-04
22	rs11352369	27236898	1.11371e-04
19	rs10417851	31789239	1.12275e-04
19	rs59832404	31789250	1.12467e-04
2	rs114052873	209608459	1.12796e-04
15	rs7169993	70506192	1.12974e-04
8	rs12550465	132333481	1.14421e-04
21	rs11909981	40278465	1.14938e-04
8	rs17078759	2734527	1.15014e-04
13	rs651199	27008119	1.15185e-04
3	rs116674307	169562965	1.16062e-04
2	rs10427266	138072705	1.16405e-04
4	rs182300974	88147735	1.17050e-04
1	rs183622179	215383348	1.17065e-04
12	rs201171000	73455300	1.17386e-04
2	rs73952427	107593870	1.18021e-04
10	rs12775411	39023739	1.18033e-04
7	rs116915228	34590474	1.18044e-04
7	rs117125358	34607479	1.18084e-04
15	rs7171428	70506135	1.18697e-04
5	rs56949312	27053208	1.19188e-04
8	rs143716214	137690137	1.19779e-04
13	rs75020699	59998998	1.20037e-04
2	rs116172944	107760428	1.20498e-04
15	rs11072148	70508631	1.20502e-04
10	rs184437153	31271220	1.20919e-04
11	rs201730601	34434255	1.21126e-04
11	rs151249296	34434264	1.21126e-04
15	rs11629695	70508223	1.22634e-04
5	rs13178429	80201140	1.22700e-04
15	rs11072147	70508290	1.23086e-04
15	rs11072146	70508287	1.23157e-04
3	rs112845622	169576562	1.23341e-04
15	rs11072149	70508640	1.24249e-04
20	rs6080042	15925683	1.25455e-04
7	rs80149210	106967931	1.26156e-04
5	rs6878931	90497435	1.26210e-04
7	rs73231310	93784775	1.26442e-04
7	rs201068870	17493274	1.26648e-04
4	rs7699998	11117332	1.28062e-04
5	rs6878713	90499066	1.28133e-04
5	rs6878501	90498897	1.28344e-04
2	rs80243799	209687885	1.28509e-04
2	rs77861537	150169004	1.28764e-04
4	rs12504388	163415269	1.29729e-04
8	rs150407122	137566519	1.30229e-04
15	rs11638329	70510663	1.31238e-04
17	rs76812770	41424261	1.32060e-04
12	rs2270788	123414349	1.32500e-04
6	rs7764901	154660420	1.32698e-04
6	rs2179538	154659069	1.32871e-04
6	rs7764441	154660124	1.33207e-04
20	rs45509897	588434	1.33312e-04
10	rs139120924	20497370	1.33453e-04
19	rs34326794	17287122	1.34498e-04
2	rs202186858	64902265	1.34883e-04
2	rs11406992	64902272	1.34883e-04
10	rs2749569	38302366	1.35373e-04
5	rs6891635	80201918	1.36017e-04
10	rs76618209	8346599	1.36622e-04
12	rs10859817	95382585	1.36908e-04
5	rs34829384	80200306	1.37064e-04
6	rs35440815	74955504	1.37124e-04
7	rs199893036	12781786	1.37484e-04
12	rs10859816	95380006	1.37548e-04
12	rs933897	95376464	1.37591e-04
12	rs7310432	95377490	1.37614e-04
15	rs7170161	70506265	1.39667e-04
15	rs28722916	37350442	1.40321e-04
7	rs17652855	17502331	1.40832e-04
9	rs10813935	3316965	1.40914e-04
14	rs140223476	52947345	1.41442e-04
14	rs117502121	52978479	1.41645e-04
14	rs116951978	52981745	1.41645e-04
5	rs12521371	80207763	1.42238e-04
14	rs146977503	53041269	1.42545e-04
14	rs75006637	53045193	1.42545e-04
4	rs9996905	163415065	1.43431e-04
13	rs116972505	93567069	1.43698e-04
6	rs201713391	99593215	1.43728e-04
6	rs3757354	16127407	1.44385e-04
5	rs75410670	91742473	1.44593e-04
2	rs80106404	138063619	1.44672e-04
6	rs760633	16128965	1.45743e-04
2	rs847816	64978159	1.46532e-04
7	rs78470799	9057045	1.47491e-04
4	rs9997262	163415444	1.47723e-04
7	rs10226017	6489586	1.49767e-04
4	rs58619262	11116356	1.49891e-04
1	rs35648124	111318526	1.49950e-04
14	rs8011742	64054435	1.50144e-04
22	rs200463191	22030595	1.50413e-04
14	rs7156289	64055245	1.50419e-04
2	rs79269811	119505870	1.50878e-04
4	rs6845084	11115352	1.51099e-04
7	rs74380969	9056607	1.51443e-04
9	rs1443850	13818258	1.51557e-04
8	rs189317	2733176	1.51725e-04
4	rs149851259	37945339	1.51926e-04
14	rs201986228	41500350	1.51999e-04
2	rs207933	217039653	1.52386e-04
2	rs74364363	138063678	1.53560e-04
4	rs76954878	11107736	1.53616e-04
4	rs4697673	11110198	1.53616e-04
4	rs4697846	11111771	1.53616e-04
4	rs4697847	11112018	1.53616e-04
4	rs4697848	11112195	1.53616e-04
4	rs7685205	11104655	1.53655e-04
4	rs115447762	11104973	1.53655e-04
4	rs7664439	11106452	1.53655e-04
4	rs73092753	11107774	1.53655e-04
4	rs10019435	163415396	1.53934e-04
2	rs74725298	138064769	1.54057e-04
5	rs6885341	90565796	1.54120e-04
5	rs12697807	90566214	1.54155e-04
2	rs76291353	138064849	1.54203e-04
2	rs78652839	138065242	1.54450e-04
7	rs190286235	66140709	1.54470e-04
2	rs75555220	138065421	1.54552e-04
5	rs144223314	139123271	1.54764e-04
2	rs75633575	138063569	1.54824e-04
2	rs74953620	138065759	1.54854e-04
5	rs2048451	90567208	1.55589e-04
2	rs80306840	138065175	1.55701e-04
2	rs77331149	138064336	1.55943e-04
7	rs191387404	65997359	1.55956e-04
14	rs77427912	102760209	1.56058e-04
8	rs341693	2732120	1.56068e-04
2	rs58810397	138067388	1.56598e-04
2	rs149554285	138067484	1.56754e-04
8	rs78802948	76082215	1.56988e-04
8	rs77630071	76078307	1.57005e-04
8	rs117829272	76084071	1.57133e-04
8	rs1904291	76084825	1.57133e-04
8	rs148512746	76088087	1.57133e-04
8	rs76175312	76088466	1.57133e-04
8	rs148628115	76088618	1.57133e-04
8	rs200016313	76090360	1.57133e-04
8	rs181850042	76090388	1.57133e-04
2	rs116183414	107508967	1.57175e-04
8	rs117757015	76075412	1.57199e-04
8	rs148596800	76090947	1.57279e-04
8	rs117332642	76091092	1.57279e-04
8	rs117711333	76093375	1.57279e-04
1	rs12732617	111253036	1.57286e-04
8	rs117283939	76098704	1.57425e-04
2	rs16855933	140204444	1.57500e-04
2	rs148547489	138069110	1.57565e-04
8	rs77832682	76101437	1.57717e-04
2	rs189693742	138069233	1.57727e-04
10	rs200402625	87578120	1.57981e-04
2	rs139040889	137976668	1.58009e-04
6	rs2200492	120685463	1.58081e-04
8	rs17299691	76103211	1.58307e-04
8	rs1510081	76105137	1.58604e-04
8	rs4735784	76106557	1.58903e-04
8	rs75945078	76113581	1.59186e-04
8	rs4338077	76118047	1.59453e-04
8	rs116973697	76118161	1.59453e-04
8	rs78315840	76135731	1.59722e-04
2	rs180722690	138071238	1.59742e-04
8	rs117172499	76132802	1.59755e-04
8	rs75671747	76133335	1.59755e-04
8	rs148615863	76131145	1.59772e-04
8	rs148194810	76114835	1.59786e-04
8	rs12543403	76128194	1.59805e-04
8	rs77935910	76124628	1.59839e-04
8	rs116999001	76121067	1.59873e-04
2	rs76622823	107513148	1.60169e-04
2	rs2012505	107517229	1.60385e-04
10	rs117732766	31450657	1.60551e-04
5	rs34094863	90563569	1.61151e-04
2	rs145567393	138072052	1.61164e-04
2	rs10427267	138072813	1.61223e-04
2	rs143612596	138072215	1.61297e-04
2	rs72888711	181326167	1.61460e-04
2	rs10427157	138072950	1.61487e-04
7	rs74677607	42079523	1.61618e-04
2	rs847817	64977253	1.62227e-04
7	rs492020	41520804	1.62502e-04
8	rs117596161	76122512	1.62733e-04
17	rs4793164	43001426	1.62751e-04
2	rs10427225	138073084	1.62831e-04
2	rs10427283	138073112	1.62831e-04
2	rs62124668	12764527	1.63022e-04
2	rs10427228	138073305	1.63080e-04
5	rs4364415	90570889	1.63327e-04
2	rs6546097	64939148	1.63984e-04
4	rs58875016	143388519	1.64221e-04
3	rs74837719	19481842	1.64981e-04
2	rs76183254	138073634	1.65089e-04
2	rs16838737	138073770	1.65484e-04
2	rs115528720	137986076	1.65892e-04
5	rs201654211	131728837	1.66169e-04
20	rs62190042	578423	1.66190e-04
2	rs10165994	140170736	1.66226e-04
2	rs1473242	140178191	1.66414e-04
12	rs181622064	43050345	1.66596e-04
5	rs6888674	90571224	1.66655e-04
2	rs12614356	140179200	1.66800e-04
18	rs206423	10305479	1.66867e-04
5	rs6888389	90571291	1.67125e-04
10	rs7068365	39108766	1.67391e-04
10	rs7089032	39108767	1.67391e-04
2	rs1431870	140152449	1.67412e-04
2	rs2376336	140152453	1.67412e-04
2	rs1431871	140152457	1.67412e-04
5	rs4424024	90570816	1.67413e-04
18	rs169570	10306854	1.67440e-04
4	rs4148886	100064649	1.67587e-04
18	rs206422	10305562	1.67646e-04
18	rs11664848	42575661	1.67667e-04
8	.	76221923	1.68049e-04
6	rs9489963	120790347	1.68258e-04
2	rs6708909	140180331	1.68431e-04
2	rs112462495	138074067	1.68614e-04
17	rs9908100	43007951	1.68700e-04
2	rs7604667	140183183	1.68726e-04
2	rs12612747	77938305	1.69095e-04
11	rs2745925	34397742	1.69252e-04
9	rs72742469	105693904	1.69420e-04
7	rs7794459	6490012	1.69874e-04
7	rs7794458	6490011	1.69903e-04
6	rs9385149	120797061	1.69924e-04
6	rs9401266	120798810	1.69948e-04
6	rs1601549	120801387	1.69976e-04
6	rs71015075	120797743	1.70269e-04
7	rs11767835	17500277	1.70281e-04
11	rs2611132	34397155	1.70758e-04
5	rs10462343	90572562	1.70901e-04
10	rs61854642	20492714	1.71125e-04
11	rs2611131	34397020	1.71146e-04
5	rs10474347	90566498	1.71800e-04
14	rs8007512	64069288	1.72062e-04
4	rs4697842	11093085	1.72066e-04
4	rs11934312	11093166	1.72066e-04
11	rs2745902	34396300	1.72232e-04
14	rs7142943	64068966	1.72516e-04
6	rs66722959	120803205	1.72689e-04
5	rs7719516	90564571	1.72744e-04
3	rs192198479	82459123	1.73644e-04
2	rs9287472	138074522	1.73698e-04
2	rs73958842	138066412	1.74044e-04
2	rs73958843	138066622	1.74238e-04
2	rs73958844	138066643	1.74238e-04
2	rs77601259	138066955	1.74553e-04
2	rs201538097	138066857	1.74638e-04
22	rs2845461	22030598	1.74774e-04
19	rs11883086	31794841	1.74918e-04
2	rs201841752	138067068	1.74923e-04
5	rs112165690	166620539	1.75206e-04
2	rs73958840	138066281	1.75625e-04
6	rs1486208	120740974	1.75866e-04
2	rs9646700	140189847	1.76482e-04
2	rs17014417	77938924	1.76500e-04
19	rs8108157	31793336	1.76759e-04
19	rs16965414	31792865	1.77006e-04
7	rs1900805	17486539	1.77668e-04
12	rs7957645	95394648	1.78240e-04
7	rs200934979	17493619	1.80060e-04
3	rs991560	10655504	1.80082e-04
7	rs201183125	17495572	1.80574e-04
7	rs17647228	17496359	1.80946e-04
15	rs12148259	97333353	1.81156e-04
5	rs7717404	80203444	1.81298e-04
3	rs12490485	151684456	1.81350e-04
3	rs114818221	151687375	1.81398e-04
3	rs77624473	151680346	1.81469e-04
3	rs79726936	151694521	1.81558e-04
3	rs12487850	151695407	1.81576e-04
3	rs80234970	151696189	1.81593e-04
3	rs12493439	151708694	1.81594e-04
3	rs115481176	151696743	1.81602e-04
14	rs7145740	64078847	1.81609e-04
3	rs77298635	151705429	1.81663e-04
3	rs57067291	151711687	1.81678e-04
3	rs140190223	151714052	1.81730e-04
3	rs80071347	151679291	1.81780e-04
3	rs58183441	151721001	1.81796e-04
3	rs74998212	151722758	1.81940e-04
3	rs12495834	151723609	1.81963e-04
1	rs142184434	201022411	1.81964e-04
3	rs12487321	151726685	1.81965e-04
3	rs965644	151678719	1.82011e-04
3	rs17283304	151727314	1.82014e-04
3	rs59802809	151737081	1.82242e-04
3	rs17283290	151723023	1.82292e-04
5	rs34841654	80205789	1.82394e-04
14	rs61984037	64080720	1.82560e-04
7	rs118171723	108820533	1.82625e-04
3	rs76704502	151736099	1.82646e-04
2	rs115785499	202510414	1.82670e-04
7	rs77053494	17489330	1.82675e-04
7	rs117167631	108803509	1.82689e-04
3	rs4334621	151729745	1.82703e-04
5	rs12522866	80206345	1.82827e-04
7	rs117698966	108798032	1.82906e-04
7	rs117025831	108825005	1.83269e-04
5	rs12521191	80206906	1.83356e-04
20	rs6080445	16811217	1.83392e-04
3	rs75490465	151677312	1.83440e-04
3	rs79798387	151734477	1.83480e-04
3	rs75175633	151731072	1.83541e-04
3	rs79698040	151732312	1.83808e-04
19	rs1078373	31801130	1.84000e-04
6	rs716600	120601462	1.84120e-04
6	rs72833416	16126970	1.84334e-04
10	rs112539840	129195910	1.84487e-04
4	rs13111868	76802060	1.84778e-04
17	rs888110	7511760	1.84781e-04
2	rs72972981	237601693	1.84830e-04
2	rs12621312	140167955	1.85256e-04
2	rs13411728	140168741	1.85256e-04
2	rs7574230	140165231	1.85307e-04
6	rs6906557	120725022	1.85553e-04
6	rs9374902	120717374	1.85708e-04
6	rs3013716	120714394	1.85743e-04
6	rs191052525	65658325	1.85764e-04
13	rs1830757	108080847	1.85917e-04
13	rs78879888	59995986	1.86276e-04
8	rs189069765	76205844	1.86301e-04
14	rs75301197	41452868	1.86461e-04
2	rs6711821	140197053	1.86585e-04
2	rs6711818	140197236	1.86629e-04
5	rs201129593	30019317	1.86662e-04
1	rs56021162	3324327	1.86725e-04
7	rs143669177	34293724	1.87384e-04
2	rs10197876	77927558	1.87554e-04
12	rs4923663	95393396	1.87827e-04
7	rs117715922	107787435	1.87856e-04
7	rs181786444	67037361	1.88388e-04
2	rs4516371	140202054	1.88565e-04
14	rs76990499	41351273	1.88792e-04
6	rs78914307	20412136	1.88957e-04
12	rs147284796	73455336	1.89139e-04
14	rs142823227	102629924	1.89300e-04
18	rs200964220	73445722	1.89300e-04
12	rs66842997	73481559	1.90706e-04
14	rs61981100	96282972	1.90792e-04
12	rs55848806	73484567	1.90810e-04
7	rs73319406	33226844	1.90821e-04
14	rs8019184	83327461	1.91851e-04
5	rs55661202	80198160	1.92195e-04
2	rs4954770	140154109	1.92197e-04
12	rs17581893	43222535	1.92315e-04
2	rs11690924	140146729	1.92324e-04
7	rs149265265	30701665	1.92463e-04
2	rs11436842	140185352	1.92654e-04
3	rs12497129	151702069	1.92676e-04
21	rs1003957	42746276	1.92881e-04
6	rs112855597	120592114	1.93364e-04
20	rs6111309	16817825	1.93508e-04
2	rs2080377	64947375	1.93800e-04
8	rs139633696	67190847	1.94325e-04
12	rs112413897	73487258	1.94587e-04
2	rs2663901	64972117	1.94926e-04
1	rs17025036	109150720	1.95111e-04
2	rs10195234	64939080	1.95132e-04
2	rs1861407	64939389	1.95132e-04
2	rs871433	64940600	1.95133e-04
7	rs185476995	66405182	1.95167e-04
7	rs79368161	17507397	1.95203e-04
9	rs888225	128926091	1.95576e-04
4	rs6822010	11100888	1.95596e-04
2	rs997539	64971131	1.95605e-04
4	rs55635155	138002458	1.95699e-04
4	rs6448495	11099561	1.95979e-04
18	rs7505175	8627957	1.95999e-04
4	rs6448492	11098901	1.96185e-04
5	rs6874051	80197775	1.96265e-04
8	rs56290325	132753428	1.96480e-04
4	rs11936904	11097765	1.96561e-04
11	rs10160808	34404754	1.97154e-04
2	rs6546100	64968272	1.97722e-04
7	rs6943198	33191622	1.97763e-04
7	rs58550767	33194004	1.97822e-04
7	rs3828996	33195526	1.97851e-04
7	rs73309423	33197066	1.97851e-04
7	rs139018081	33204471	1.97851e-04
7	rs7781504	33205096	1.97851e-04
7	rs73317492	33208414	1.97851e-04
7	rs10269945	33216690	1.97851e-04
7	rs10274959	33218314	1.97851e-04
7	rs59446325	33223425	1.97851e-04
7	rs73319407	33228807	1.97851e-04
7	rs73319408	33228924	1.97851e-04
7	rs17170099	33235552	1.97851e-04
7	rs17170104	33236046	1.97851e-04
7	rs17170105	33236176	1.97851e-04
7	rs9791901	33240972	1.97851e-04
7	rs10486523	33241996	1.97851e-04
7	rs9791555	33245128	1.97851e-04
7	rs60491621	33248293	1.97851e-04
7	rs55924837	33249052	1.97851e-04
12	rs7973250	95390940	1.97938e-04
2	rs207936	217040033	1.98024e-04
7	rs56195645	33183375	1.98468e-04
19	rs12460016	58784640	1.98549e-04
8	rs145487984	3995670	1.98579e-04
7	rs17169807	33181238	1.98583e-04
7	rs17169808	33181349	1.98583e-04
7	rs113647687	33181578	1.98628e-04
2	rs7605044	216546411	1.98637e-04
7	rs73309405	33180947	1.98653e-04
8	rs146703932	3995688	1.98900e-04
7	rs7459365	33173874	1.98913e-04
12	rs11107854	95390013	1.98924e-04
2	rs6546099	64963829	1.98952e-04
2	rs7575358	64964359	1.98976e-04
8	rs189371132	3995684	1.98984e-04
7	rs2392229	33173539	1.99107e-04
2	rs6705413	64940432	1.99129e-04
7	rs73307592	33168425	1.99416e-04
7	rs3750122	33168903	1.99426e-04
7	rs11443380	33189279	1.99427e-04
2	rs6738988	64962881	1.99722e-04
7	rs148295848	64872061	1.99806e-04
2	rs10189476	64962178	1.99820e-04
2	rs2160347	64949153	1.99888e-04
2	rs6546098	64951411	1.99965e-04
2	rs2216081	64951901	1.99965e-04
4	rs57533644	11094285	1.99976e-04
2	rs6760401	64948378	2.00000e-04
2	rs10545646	64955414	2.00007e-04
2	rs7560607	64954009	2.00060e-04
2	rs10210126	64954527	2.00070e-04
2	rs10185402	64957372	2.00073e-04
2	rs10185499	64957513	2.00073e-04
2	rs7558561	64958347	2.00083e-04
2	rs6761534	64952315	2.00165e-04
2	rs6719504	64952396	2.00165e-04
2	rs10210093	64961806	2.00184e-04
9	rs112046810	19546482	2.00185e-04
2	rs6736527	64953263	2.00202e-04
2	rs6736638	64953330	2.00202e-04
2	rs2160345	64956400	2.00204e-04
12	rs4923660	95387542	2.00231e-04
2	rs58487214	64958652	2.00274e-04
2	rs10189261	64958847	2.00274e-04
2	rs10202778	64959101	2.00285e-04
2	rs4671610	64955485	2.00287e-04
2	rs10179846	64959697	2.00305e-04
2	rs10180228	64959906	2.00305e-04
8	rs6578112	141537044	2.00508e-04
7	rs137859971	65994162	2.00663e-04
5	rs115916751	91750582	2.00898e-04
5	rs11386227	90524275	2.01310e-04
7	rs118033547	65984821	2.01797e-04
4	rs16877905	11093515	2.02317e-04
2	rs147227374	140149304	2.02588e-04
2	rs11895272	140143009	2.02611e-04
2	rs28497703	140145401	2.02623e-04
13	rs17056575	59998704	2.03197e-04
10	rs9733633	39039584	2.03483e-04
20	rs947011	45658446	2.03586e-04
2	rs200408294	64933699	2.03940e-04
15	rs72742349	51132529	2.04157e-04
7	rs73046123	5229115	2.04222e-04
6	rs35599250	132377390	2.04254e-04
6	rs9493173	132376018	2.04287e-04
7	rs200301653	17504673	2.04565e-04
5	rs72767330	80196168	2.04644e-04
4	rs870368	21546217	2.05978e-04
4	rs17547634	21542260	2.06079e-04
16	rs78069475	88765174	2.06339e-04
8	rs112582673	3995659	2.06444e-04
2	rs13021164	140185971	2.06502e-04
2	rs7584806	64958127	2.06668e-04
2	rs141177620	17940064	2.06674e-04
3	rs149887659	117560144	2.06726e-04
22	rs1669125	22027348	2.07400e-04
22	rs2599424	22032885	2.07424e-04
22	rs1669114	22035951	2.07424e-04
22	rs1647712	22037223	2.07613e-04
22	rs5749643	22038458	2.07613e-04
22	rs861834	22038826	2.07613e-04
3	rs62256291	70556473	2.07636e-04
22	rs2247115	22024150	2.07914e-04
12	rs140579347	42527864	2.08404e-04
4	rs1517948	137993837	2.08475e-04
6	rs34130375	5011840	2.08652e-04
2	rs6741585	140166857	2.09000e-04
2	rs6741473	140166798	2.09011e-04
2	rs34348284	140169024	2.09011e-04
2	rs12691992	140175285	2.09011e-04
2	rs28505457	140166501	2.09043e-04
7	rs9649298	107014419	2.09123e-04
2	rs34574795	140164504	2.09194e-04
5	rs67240890	80211393	2.09344e-04
1	rs10746506	231154412	2.09493e-04
6	rs112920330	42098850	2.09541e-04
22	rs2298430	22023942	2.09611e-04
3	rs17041849	5041089	2.10035e-04
2	rs12713395	59624865	2.10102e-04
6	rs9482037	120786178	2.10488e-04
10	rs148179516	20181803	2.10526e-04
2	rs2116420	140184045	2.11334e-04
9	rs117987232	13913114	2.11363e-04
3	rs73081406	61959546	2.11467e-04
8	rs139457643	3995639	2.12234e-04
7	rs836561	6450128	2.12459e-04
12	rs61915362	16961066	2.12814e-04
10	rs61841784	20360027	2.12978e-04
3	rs116733551	117078556	2.13386e-04
5	rs113472133	80183628	2.13599e-04
12	esv2666201	43020190	2.13602e-04
8	rs72734487	137948117	2.13830e-04
6	rs200147685	121805231	2.14854e-04
2	rs72886036	181527990	2.14918e-04
11	rs72873820	17882155	2.15052e-04
7	rs73313138	33350809	2.15340e-04
7	rs73046135	5231260	2.15746e-04
1	rs114144159	115277745	2.16194e-04
8	rs17371081	76052837	2.16248e-04
9	rs7038338	81634435	2.16680e-04
21	rs2829179	25955776	2.16734e-04
4	rs34917177	21550257	2.17419e-04
7	rs183453530	65182129	2.17499e-04
8	rs60052648	76056744	2.17806e-04
2	rs80261491	28897305	2.17841e-04
2	rs139462977	202537567	2.18095e-04
2	rs6714149	140184662	2.18277e-04
8	rs79633365	76057300	2.18384e-04
7	rs118077222	108860728	2.18745e-04
3	rs17041857	5042010	2.18887e-04
15	rs12912369	70506816	2.18918e-04
7	rs73046113	5222996	2.19057e-04
8	rs17299110	76059570	2.19114e-04
13	rs77392650	59998903	2.19121e-04
8	rs2383931	76059927	2.19225e-04
8	rs75367490	76060425	2.19273e-04
7	rs17170178	33349225	2.19410e-04
2	rs1477040	64955215	2.19619e-04
19	rs150617279	20139234	2.19737e-04
9	rs112508827	19576929	2.19742e-04
8	rs16939036	76058231	2.19813e-04
12	.	43028293	2.19984e-04
2	rs56258928	64955214	2.20076e-04
10	rs12571507	38634334	2.20282e-04
4	rs1460496	21552776	2.20298e-04
6	rs11754449	42103018	2.20526e-04
6	rs8180566	166168056	2.20629e-04
21	rs2829183	25961904	2.20657e-04
7	rs140972929	33348691	2.20784e-04
8	rs112916134	76066187	2.20827e-04
13	rs117335993	93899873	2.20875e-04
11	rs72873835	17894859	2.20900e-04
2	rs5834676	140176880	2.21627e-04
11	rs17793120	17896778	2.21736e-04
20	rs79407563	45656005	2.21910e-04
20	rs16992193	45660285	2.21999e-04
4	rs4697671	11094970	2.22471e-04
10	rs11146669	39040416	2.22719e-04
7	rs13221410	9057037	2.23310e-04
3	rs56387783	61961157	2.23349e-04
11	rs72873826	17889084	2.23533e-04
11	rs117361223	17888953	2.23606e-04
11	rs17793144	17898263	2.23826e-04
2	rs75691826	115600810	2.24268e-04
10	rs4143432	39016596	2.24885e-04
2	rs79749461	238715822	2.25650e-04
7	rs61616831	33259323	2.25760e-04
7	rs6964836	33259324	2.25760e-04
7	rs55829345	33250729	2.26337e-04
4	rs17698183	137998971	2.26686e-04
7	rs57302264	33344075	2.26686e-04
20	rs4810587	45654794	2.26687e-04
2	rs148259418	18032544	2.26703e-04
4	rs62314751	137998854	2.26787e-04
17	rs11869666	42995333	2.27012e-04
7	rs111289071	33343535	2.27126e-04
6	rs188140748	124519118	2.27224e-04
2	rs200179403	238716277	2.27665e-04
17	rs731332	42996593	2.28309e-04
7	rs1833176	33341979	2.28316e-04
4	rs12647735	137999526	2.28400e-04
10	rs149200693	39019166	2.28561e-04
20	rs73124270	19864335	2.28732e-04
7	rs56343904	33341350	2.28748e-04
11	rs112177948	100179226	2.29029e-04
6	rs76560968	159588298	2.29269e-04
21	rs28616075	43777634	2.29649e-04
7	rs73313121	33329691	2.29654e-04
7	rs17170169	33329731	2.29654e-04
7	rs55934422	33333896	2.29654e-04
7	rs17170173	33337312	2.29654e-04
7	rs72496118	33326299	2.29746e-04
7	rs17170167	33328636	2.29768e-04
7	rs71703751	33257683	2.29816e-04
7	rs60871858	33258937	2.29883e-04
7	rs60146993	33259025	2.29883e-04
7	rs17170120	33263143	2.29883e-04
7	rs111872567	33266913	2.29883e-04
7	rs73307384	33268540	2.29883e-04
7	rs73307385	33268681	2.29883e-04
7	rs73307386	33270220	2.29883e-04
7	rs4538777	33271122	2.29883e-04
7	rs1019301	33272922	2.29883e-04
7	rs1362370	33276017	2.29883e-04
7	rs17170131	33277778	2.29883e-04
7	rs6944559	33280247	2.29883e-04
7	rs73688093	33281750	2.29883e-04
7	rs73689881	33286651	2.29883e-04
7	rs73307398	33286861	2.29883e-04
7	rs73307399	33287106	2.29883e-04
7	rs73307400	33287183	2.29883e-04
7	rs17170138	33289041	2.29883e-04
7	rs6969284	33289852	2.29883e-04
7	rs6952244	33290258	2.29883e-04
7	rs17170140	33292381	2.29883e-04
7	rs77135258	33293116	2.29883e-04
7	rs73309308	33293255	2.29883e-04
7	rs55865959	33293479	2.29883e-04
7	rs73309310	33294072	2.29883e-04
7	rs17170143	33297580	2.29883e-04
7	rs73309312	33298586	2.29883e-04
7	rs73309316	33300514	2.29883e-04
7	rs73309318	33301042	2.29883e-04
7	rs113890341	33305449	2.29883e-04
7	rs73309324	33306208	2.29883e-04
7	rs73309326	33306345	2.29883e-04
7	rs73309328	33306989	2.29883e-04
7	rs59075362	33307876	2.29883e-04
7	rs34950347	33308522	2.29883e-04
7	rs7808472	33310348	2.29883e-04
7	rs7793667	33310619	2.29883e-04
7	rs7798118	33311464	2.29883e-04
7	rs7799346	33312020	2.29883e-04
7	rs11308055	33312484	2.29883e-04
7	rs17170155	33314323	2.29883e-04
7	rs111458829	33314423	2.29883e-04
7	rs60268357	33317767	2.29883e-04
7	rs10486525	33320441	2.29883e-04
7	rs41280684	5262574	2.30095e-04
7	rs7809366	33256372	2.30303e-04
7	rs7809235	33256416	2.30303e-04
7	rs6973114	33256744	2.30303e-04
7	rs56076132	33257440	2.30303e-04
7	rs16879114	33257641	2.30303e-04
10	rs201738369	38922449	2.30753e-04
7	rs73313134	33343245	2.30909e-04
9	rs111466009	19564413	2.31217e-04
8	rs878761	142719392	2.31319e-04
21	rs34578621	40278515	2.31983e-04
2	rs115841410	145046769	2.32113e-04
21	rs28516727	43774659	2.32157e-04
14	rs199865912	83321909	2.32232e-04
21	rs446971	29605331	2.32314e-04
21	rs113925096	43769848	2.32389e-04
7	rs55698647	5263828	2.32700e-04
21	rs391764	29605742	2.32859e-04
7	rs4628178	33273638	2.33423e-04
7	rs55847945	33201856	2.33459e-04
8	rs17299376	76067293	2.34262e-04
8	rs74572382	25412815	2.34422e-04
12	rs73127803	43265496	2.34464e-04
20	rs7269367	45661954	2.34482e-04
1	rs116348453	82965227	2.34730e-04
6	rs137907415	93878928	2.34882e-04
21	rs422275	29607730	2.35054e-04
7	rs117113959	106815154	2.35543e-04
7	rs143885550	33200975	2.35684e-04
2	rs78817444	238729315	2.35734e-04
21	rs9983263	43778361	2.35852e-04
1	rs853427	230664818	2.36014e-04
18	rs75968601	68429893	2.36131e-04
6	rs55860056	77702982	2.36337e-04
12	rs112639344	73444845	2.36521e-04
21	rs201689866	29609562	2.36715e-04
7	rs6973552	33294271	2.36857e-04
14	rs17117527	83321936	2.36965e-04
7	rs17349280	106837681	2.37044e-04
14	rs59868507	83321913	2.37229e-04
3	rs200839341	55151624	2.37349e-04
5	rs72741164	29763931	2.37425e-04
12	rs73127810	43267325	2.37728e-04
21	rs442626	29607334	2.37827e-04
12	rs73125901	43265246	2.37833e-04
22	rs11356809	27236892	2.37942e-04
12	rs56198345	43263745	2.37992e-04
5	rs12515222	80190830	2.38095e-04
21	rs73370344	43778839	2.38204e-04
15	rs2647678	36036133	2.39283e-04
14	rs8016773	83323518	2.39344e-04
16	rs56203133	83064391	2.39721e-04
12	rs200514563	105030642	2.39770e-04
16	rs66800366	83063852	2.39843e-04
8	rs55747216	76067440	2.40734e-04
1	rs10732301	247620834	2.41445e-04
14	rs17117542	83325991	2.42108e-04
15	rs113382281	51168180	2.42258e-04
15	rs72744303	51235835	2.42350e-04
15	rs112541072	51168926	2.42360e-04
12	rs11612390	73505820	2.42380e-04
7	rs56335325	5272638	2.42405e-04
2	rs115647542	214492746	2.42613e-04
7	rs556406	41542457	2.42746e-04
14	rs17117545	83326898	2.42747e-04
3	rs115613996	74145901	2.42888e-04
3	rs75565529	5043437	2.43230e-04
3	rs115352575	74139812	2.43538e-04
3	rs58866268	416506	2.43573e-04
5	rs13165877	80189933	2.44124e-04
10	rs11146654	39031718	2.44260e-04
2	.	238719919	2.44498e-04
15	rs2647675	36035614	2.44515e-04
7	rs7795704	33211050	2.44912e-04
2	rs145829782	138071905	2.45316e-04
9	rs278764	76126776	2.46165e-04
10	rs71500456	39031056	2.46240e-04
9	rs278755	76138200	2.46250e-04
7	rs1156667	41520631	2.46806e-04
18	rs78933615	68440662	2.47004e-04
21	rs9975703	43779702	2.47182e-04
21	rs9984530	43779717	2.47328e-04
10	rs7069188	56567666	2.47460e-04
18	rs17073371	62292612	2.48231e-04
7	rs2330118	41522835	2.48252e-04
5	rs35889396	80189209	2.48307e-04
22	rs1647707	22026320	2.48498e-04
3	rs954972	61961597	2.48559e-04
6	rs182131848	7730753	2.49292e-04
6	rs73008769	145682970	2.49317e-04
1	rs6704316	54757151	2.49330e-04
10	rs74744499	133176038	2.50352e-04
10	rs79137276	133176039	2.50352e-04
10	rs10829996	133176044	2.50413e-04
2	rs6712915	237081473	2.50453e-04
4	rs116808183	163521454	2.50556e-04
2	rs75575372	238722007	2.50710e-04
14	rs74069450	83322799	2.50786e-04
14	rs74069451	83322910	2.50786e-04
12	rs77976725	101411739	2.50918e-04
19	rs11084579	31802723	2.51080e-04
14	rs17117532	83322964	2.51124e-04
9	rs113426364	124231844	2.51190e-04
7	rs70990686	41517712	2.51599e-04
3	rs954973	61961686	2.51724e-04
22	rs61199826	22025866	2.51819e-04
10	rs35173665	39116188	2.52036e-04
6	rs72966780	120855702	2.52255e-04
1	rs112265467	247489571	2.52258e-04
22	rs1669120	22031355	2.52666e-04
6	rs72964802	120801252	2.52673e-04
1	rs202165859	109166300	2.52706e-04
14	rs56007746	96281214	2.52945e-04
14	rs55946413	96281215	2.52945e-04
3	rs2013859	10656656	2.52999e-04
2	rs74980061	238724581	2.53108e-04
20	rs55980680	45663777	2.53164e-04
14	rs1953844	82453918	2.53603e-04
6	rs57875584	32070523	2.53630e-04
22	rs1647708	22029554	2.54146e-04
7	rs141344764	41517695	2.54842e-04
20	rs8121917	45656660	2.54872e-04
20	rs11306853	45659269	2.55019e-04
2	rs79731175	238738449	2.55058e-04
4	rs72994173	163525248	2.55198e-04
19	rs113771653	53467723	2.55304e-04
7	rs117931119	1513115	2.55454e-04
2	rs74272434	238737700	2.55547e-04
22	rs1624238	22033592	2.55586e-04
22	rs2034571	22034363	2.55586e-04
22	rs1669115	22034768	2.55586e-04
22	rs5754627	22035012	2.55586e-04
22	rs1669121	22028954	2.55628e-04
22	rs1647709	22032817	2.55646e-04
22	rs1669118	22031486	2.55967e-04
22	rs861830	22041601	2.55998e-04
4	rs72994177	163525836	2.56089e-04
4	rs74452589	163525947	2.56163e-04
7	rs141935163	34717340	2.56282e-04
22	rs1647706	22025966	2.56355e-04
2	rs76961792	144943949	2.56407e-04
6	rs493340	93756884	2.56469e-04
2	.	238727640	2.56479e-04
7	rs1482553	41519812	2.56524e-04
2	rs201313145	238728798	2.56823e-04
4	rs72994178	163527024	2.56896e-04
3	rs79319148	10631434	2.57131e-04
7	rs273159	41518076	2.57179e-04
10	rs34618794	87653670	2.57490e-04
7	rs3852282	153720728	2.57609e-04
4	rs72994179	163527384	2.57663e-04
15	rs62002100	68842511	2.57827e-04
22	rs1669117	22034247	2.57947e-04
21	rs73370357	43780449	2.58066e-04
5	rs10039733	109517941	2.58092e-04
4	rs72994181	163527475	2.58218e-04
5	rs4507535	109517668	2.58322e-04
7	rs77551019	34718027	2.58370e-04
15	rs8034686	101414788	2.58677e-04
2	rs74272433	238733633	2.58886e-04
10	rs35450322	87653225	2.59202e-04
3	rs56144958	61962358	2.60012e-04
17	rs12941574	43030679	2.60560e-04
10	rs78532722	87652699	2.60882e-04
2	rs75626230	238732463	2.60981e-04
16	rs76749769	3291408	2.61437e-04
20	rs6080063	15948034	2.61898e-04
10	rs200080570	22490228	2.62081e-04
10	rs10829993	133176000	2.62364e-04
3	rs76347882	186660315	2.62451e-04
6	rs71555238	74821238	2.62578e-04
10	rs10829994	133176005	2.62723e-04
2	rs78726074	238738649	2.63009e-04
19	rs11883258	31790369	2.63430e-04
10	rs12770800	110723357	2.63901e-04
7	rs10479794	22407511	2.64252e-04
19	rs8102306	53467725	2.64787e-04
20	rs78445560	45659547	2.64844e-04
8	rs57488514	25361409	2.64875e-04
2	rs186866434	138356972	2.64960e-04
2	rs6718997	140180201	2.65300e-04
2	rs34021050	140182491	2.65452e-04
11	rs56263448	20458343	2.65563e-04
2	rs7588361	140183276	2.65653e-04
5	rs6881297	109518551	2.65892e-04
21	rs9978307	43780901	2.65898e-04
6	rs62404132	21544126	2.66588e-04
10	rs36103041	110686081	2.66715e-04
21	rs117013995	40306554	2.66846e-04
21	rs2065326	42748235	2.67124e-04
19	rs16965413	31792645	2.67167e-04
21	rs2065325	42748232	2.67347e-04
10	rs34590925	110716634	2.67571e-04
4	rs72994184	163528618	2.67579e-04
4	rs72994185	163528626	2.67635e-04
21	rs2838037	42811870	2.67645e-04
9	rs10780283	81620037	2.67950e-04
3	rs13071110	143857673	2.68564e-04
3	rs56108096	61963307	2.69293e-04
20	rs71337286	11681582	2.69474e-04
11	rs2746157	34416247	2.69724e-04
8	rs112615738	25379182	2.69813e-04
6	rs201174927	106467321	2.70141e-04
9	rs278748	76148125	2.70415e-04
3	rs1968474	10660948	2.70743e-04
2	rs149055952	86395404	2.71100e-04
1	rs74353115	217418608	2.71212e-04
1	rs17045722	217420238	2.71212e-04
1	rs6701766	217420660	2.71212e-04
1	rs4846823	217414802	2.71294e-04
1	rs17045679	217415162	2.71294e-04
9	rs407979	76150496	2.71788e-04
9	rs41277837	94487066	2.71825e-04
1	rs76799473	217445648	2.71968e-04
5	rs75263757	16880608	2.72940e-04
2	rs4539817	77923927	2.73547e-04
14	rs28447144	102787176	2.73966e-04
10	rs201998588	38679281	2.73986e-04
19	rs1874489	31790965	2.74083e-04
10	rs200025728	20402161	2.74205e-04
10	rs34841277	20402159	2.74571e-04
5	rs71636248	80185094	2.74641e-04
9	rs10121595	3335679	2.74974e-04
11	rs35359478	68402860	2.75193e-04
7	rs541486	41530761	2.75591e-04
2	rs66489011	140088671	2.75875e-04
4	rs113708162	163529294	2.76156e-04
15	rs112825317	51080143	2.76209e-04
5	rs10069811	16885028	2.76217e-04
4	rs79363704	163529384	2.76592e-04
10	rs11004586	56579339	2.76729e-04
19	rs8101977	53467452	2.76935e-04
4	rs72994190	163529365	2.77002e-04
3	rs7647959	61967036	2.77604e-04
5	rs6865040	16884162	2.77816e-04
2	rs137967019	144865358	2.77884e-04
10	rs11146699	39061320	2.77926e-04
5	rs10062617	109517541	2.78100e-04
14	rs7142780	103098077	2.78184e-04
20	rs117134845	11664011	2.78330e-04
10	rs10870432	39128007	2.78418e-04
22	rs8136529	33935897	2.78435e-04
20	rs73597787	16613423	2.78458e-04
14	rs140731560	103081698	2.78526e-04
11	rs12364122	34422018	2.78534e-04
6	rs4337951	145673380	2.78663e-04
10	rs11146709	39066743	2.78738e-04
10	rs11146713	39067972	2.78738e-04
10	rs7068733	39071680	2.78738e-04
2	rs73037812	170138279	2.78793e-04
5	rs74335614	125524364	2.78942e-04
4	rs7668493	163529610	2.79227e-04
8	rs13252833	3992628	2.79318e-04
6	rs7759222	16122360	2.79369e-04
10	rs11300970	39130048	2.79588e-04
20	rs6094561	45659523	2.79604e-04
7	rs12535913	153716811	2.79797e-04
20	rs6063063	45665094	2.79929e-04
6	rs9464867	16120819	2.80200e-04
7	rs183922891	64963924	2.80266e-04
20	rs6135816	16613575	2.80577e-04
8	rs79392774	98194415	2.80765e-04
18	rs201999637	68440032	2.81150e-04
2	rs7607717	140078762	2.81334e-04
11	rs17881392	34495141	2.81346e-04
10	rs140257174	87637558	2.81898e-04
10	rs190880222	87637037	2.81969e-04
10	rs185710392	87637426	2.81969e-04
10	rs150036926	87637434	2.81969e-04
9	rs17818373	13829452	2.82018e-04
10	rs71471182	87635602	2.82247e-04
10	rs11011870	20496270	2.82344e-04
10	rs68058261	87634601	2.82349e-04
22	rs861824	22046678	2.82358e-04
21	rs376364	42746568	2.82513e-04
18	rs1704327	68438100	2.82609e-04
10	rs17105907	87613556	2.82668e-04
19	rs55974604	31799151	2.82959e-04
18	rs77039914	68446128	2.83132e-04
10	rs34572270	87616571	2.83150e-04
6	rs3013679	120639202	2.83184e-04
10	rs12783090	87614814	2.83189e-04
10	rs17105914	87629214	2.83217e-04
10	rs71471181	87625244	2.83450e-04
10	rs71471179	87617733	2.83495e-04
10	rs36002088	87619923	2.83502e-04
10	rs35362826	87623007	2.83617e-04
10	rs11146702	39062460	2.83705e-04
19	rs3865472	6552445	2.83735e-04
18	rs112810229	68446433	2.83829e-04
6	rs141239343	120637688	2.83948e-04
6	rs1963522	120644922	2.83954e-04
6	rs2927898	120646152	2.83954e-04
2	rs77132524	224003069	2.84069e-04
6	rs3013678	120639044	2.84100e-04
2	rs17693208	138388595	2.84227e-04
8	rs112607346	25397347	2.84314e-04
18	rs12327093	68446802	2.84882e-04
6	rs2199676	120636908	2.84950e-04
18	rs12326400	68446855	2.85046e-04
6	rs3013675	120634466	2.85386e-04
6	rs3013673	120633517	2.85561e-04
4	rs7658925	22481268	2.85870e-04
8	rs73221930	25417787	2.86244e-04
3	rs111791619	116749003	2.86543e-04
2	rs114098392	214159348	2.86651e-04
9	rs62533675	13829418	2.86949e-04
1	rs73090102	217416302	2.86988e-04
8	rs56122442	25435451	2.87012e-04
8	rs112178536	25436494	2.87026e-04
8	rs60557605	25433640	2.87055e-04
8	rs73221911	25367911	2.87062e-04
8	rs56255577	25435508	2.87069e-04
8	rs60643918	25431700	2.87098e-04
18	rs76827224	68451761	2.87189e-04
8	rs67346782	25430703	2.87356e-04
1	rs12129788	45072074	2.87672e-04
5	rs62380975	146640323	2.87911e-04
8	rs55833210	25381612	2.88108e-04
8	rs55962547	25382134	2.88108e-04
8	rs61656981	25384355	2.88191e-04
11	rs2746162	34423227	2.88205e-04
8	rs60426238	25387223	2.88274e-04
2	rs111472000	140186031	2.88706e-04
18	rs76886249	68448948	2.89160e-04
10	rs12773768	87556968	2.89249e-04
3	rs2189693	61968443	2.89929e-04
10	rs34500419	87559591	2.89994e-04
10	rs36012086	87562472	2.90606e-04
8	rs73221912	25369687	2.90805e-04
19	rs7245738	31799154	2.91237e-04
9	rs75573031	14010304	2.91269e-04
8	rs66469946	25375919	2.91458e-04
10	rs6482878	133189982	2.91700e-04
8	rs150947595	25385815	2.91727e-04
8	rs67558634	25389105	2.91812e-04
8	rs17053894	25390946	2.91812e-04
13	rs61965989	103351676	2.91818e-04
10	rs4751378	133191928	2.91868e-04
8	rs17053902	25393981	2.91949e-04
8	rs67976022	25394769	2.91949e-04
2	rs76876953	77959054	2.92215e-04
19	rs66573460	53467106	2.92347e-04
5	rs10462492	90570693	2.92623e-04
10	rs7922656	133190744	2.92635e-04
10	rs7094192	133189900	2.92937e-04
14	rs59672263	64092630	2.93271e-04
10	rs7095329	133189999	2.93317e-04
4	rs72994156	163520331	2.93350e-04
2	rs35687636	140093454	2.93543e-04
12	rs17485225	101400699	2.93935e-04
1	rs79222367	45073317	2.94307e-04
10	rs7922810	20493282	2.94513e-04
2	rs140506160	214288104	2.94721e-04
10	rs34777752	87560721	2.94726e-04
10	rs35084455	87569958	2.94834e-04
4	rs17598797	22463486	2.94969e-04
2	rs34508269	140091864	2.95219e-04
6	rs146270780	7727041	2.95252e-04
1	rs202030587	109200648	2.95368e-04
8	rs68098679	25422403	2.95371e-04
10	rs12766136	87570986	2.95381e-04
8	rs66924267	25422692	2.95419e-04
9	rs141181868	8933025	2.95580e-04
10	rs35998297	87572957	2.95892e-04
5	rs2112415	80182069	2.96086e-04
8	rs113931148	25399332	2.96442e-04
16	rs201067359	60214749	2.96468e-04
15	rs72742366	51166198	2.96752e-04
10	rs11498997	87575837	2.96753e-04
8	rs56383105	25419601	2.96812e-04
10	rs12241200	87577196	2.96912e-04
10	rs11201804	87577333	2.96912e-04
10	rs71471176	87586594	2.97143e-04
3	rs73085489	61971025	2.97251e-04
10	rs57869035	87579098	2.97399e-04
10	rs112760396	87579563	2.97555e-04
10	rs12774421	87589620	2.97750e-04
8	rs61397002	25418820	2.97952e-04
10	rs10870371	39033545	2.98057e-04
8	rs60444659	25418456	2.98586e-04
14	rs10130494	33922187	2.98741e-04
10	rs35490276	87584247	2.98887e-04
19	rs8102101	53467579	2.99178e-04
8	rs67717505	25416656	2.99531e-04
18	rs12965298	8612949	2.99674e-04
10	rs142777933	87588139	2.99751e-04
2	rs6705569	144646075	3.00319e-04
1	rs11117856	217492254	3.00513e-04
10	rs1111876	87592470	3.00964e-04
10	rs12265573	87592329	3.01002e-04
10	rs947594	87592785	3.01029e-04
8	rs60133526	25401418	3.01349e-04
5	rs62377684	146643211	3.01430e-04
9	rs406647	76113583	3.01466e-04
10	rs35290493	87594692	3.01478e-04
7	rs35712856	130078173	3.01566e-04
8	rs67787498	25401845	3.01724e-04
8	rs68009139	25407857	3.01818e-04
19	rs4808595	17306531	3.01933e-04
10	rs11201814	87597707	3.02555e-04
4	rs148192230	22460773	3.02687e-04
10	rs71471178	87598854	3.02773e-04
10	rs71471177	87598454	3.02811e-04
13	rs16968471	107003443	3.02812e-04
13	rs9645871	109553546	3.02890e-04
10	rs76946823	87599571	3.02907e-04
5	rs11744416	109513342	3.02928e-04
1	rs17383073	45070142	3.03312e-04
10	rs12253655	87602456	3.03516e-04
10	rs4520523	39145123	3.03726e-04
12	rs11062110	2191170	3.03859e-04
1	rs61789877	45066063	3.03880e-04
13	rs147510802	93328926	3.04035e-04
8	rs67943881	25421045	3.04501e-04
9	rs278752	76141658	3.04777e-04
10	rs111563184	38541284	3.05381e-04
1	rs112534849	109153053	3.05519e-04
10	rs12259291	87604547	3.05704e-04
17	rs78129629	64438613	3.05743e-04
6	rs149567054	120648545	3.06062e-04
1	rs59217230	45073180	3.06092e-04
6	rs2927902	120630012	3.06163e-04
2	rs12995079	140081831	3.06412e-04
17	rs74703517	64437897	3.06433e-04
12	rs60715723	101404363	3.06531e-04
6	rs4628137	120785186	3.06562e-04
17	rs79140692	64438772	3.06597e-04
5	rs4957878	109505808	3.06646e-04
12	rs77272374	13031338	3.06891e-04
18	rs1704299	68468584	3.06938e-04
20	rs854821	3582904	3.07121e-04
9	rs34116280	3473839	3.07184e-04
5	rs4957877	109505266	3.07429e-04
22	rs138484	47019867	3.08319e-04
3	rs6781832	29449623	3.08464e-04
8	rs78760671	4684483	3.08898e-04
14	rs117405385	103069698	3.10474e-04
11	rs117985230	46246426	3.10740e-04
5	rs144472279	8692990	3.10979e-04
11	rs28500629	90562997	3.11200e-04
2	rs13032551	140179494	3.11545e-04
2	rs56716984	216551531	3.11975e-04
18	rs117929956	50371995	3.12475e-04
1	rs61789937	45186441	3.12568e-04
7	rs199667576	106993159	3.12707e-04
10	rs112204834	87581207	3.12769e-04
3	rs148660791	19424177	3.12869e-04
12	rs138600367	13024085	3.12917e-04
7	rs12671027	6494322	3.12942e-04
14	rs1957568	103060962	3.13033e-04
4	rs10007714	22452139	3.13162e-04
2	rs35778164	140176997	3.13661e-04
12	rs199787261	108417727	3.13780e-04
8	rs76395673	3842953	3.14186e-04
9	rs35237880	3523541	3.14472e-04
4	rs6817553	11102932	3.14501e-04
14	rs7156393	64055852	3.15015e-04
11	rs7479005	40831698	3.15075e-04
2	rs35875577	140175317	3.15223e-04
1	rs140914241	37816976	3.15333e-04
4	rs28379374	11097561	3.15474e-04
2	rs11694889	140174924	3.15757e-04
21	rs28476620	43782628	3.16184e-04
1	rs17271835	109144180	3.16432e-04
2	rs12996431	140174002	3.16542e-04
2	rs12992026	140173631	3.16793e-04
7	rs73142873	64775157	3.17197e-04
10	rs12049735	16925662	3.17415e-04
10	rs76462946	16924981	3.17473e-04
3	rs73085492	61971537	3.17847e-04
20	rs6038199	606714	3.18072e-04
4	rs60518061	88872671	3.18499e-04
7	rs112706360	108757505	3.18764e-04
10	rs11254258	16924461	3.19264e-04
9	rs113292279	19531556	3.19539e-04
11	rs35967184	36129468	3.19549e-04
2	rs2840141	140170252	3.19997e-04
10	rs34953742	87605834	3.20709e-04
10	rs11254259	16926233	3.20736e-04
4	rs114942033	88872836	3.21016e-04
1	rs6702954	109161046	3.21233e-04
4	rs76186076	88872899	3.21353e-04
9	rs182183	76121101	3.21455e-04
12	rs74967192	132444758	3.21716e-04
2	rs34809086	140167440	3.22432e-04
7	rs917194	30728223	3.22444e-04
4	rs76401105	66333236	3.22541e-04
4	rs74727434	66333298	3.22541e-04
2	rs34856719	140167235	3.22688e-04
10	rs11254260	16926460	3.22922e-04
2	rs199838463	238753452	3.22954e-04
20	rs117260550	11778162	3.23307e-04
10	rs11254261	16926506	3.23561e-04
5	rs7734964	109526330	3.24140e-04
13	rs9585965	103352760	3.24270e-04
15	rs72742385	51201695	3.24487e-04
8	rs141976167	4601435	3.24787e-04
5	rs142584247	146643673	3.25273e-04
20	rs183168500	11782392	3.25988e-04
1	rs74112279	109171623	3.26102e-04
17	rs115758020	12380183	3.26530e-04
15	rs72742378	51197183	3.26614e-04
1	rs5776940	109173087	3.26765e-04
1	rs17025410	109173710	3.27118e-04
7	rs74778095	135431970	3.27217e-04
1	rs12562564	109174594	3.27581e-04
4	rs115774618	141982571	3.27604e-04
2	rs112645102	47101744	3.28375e-04
10	rs17139440	16926947	3.28888e-04
13	rs61965990	103353786	3.29244e-04
9	rs200839254	19851020	3.29365e-04
10	rs10904829	16923098	3.29622e-04
8	rs112484295	25423319	3.30786e-04
11	rs208667	34439616	3.30955e-04
8	rs62522980	94960207	3.31059e-04
11	rs2746151	34429222	3.31238e-04
11	rs11032659	34430190	3.31373e-04
11	rs12287476	34434927	3.31877e-04
11	rs1033510	34435741	3.31877e-04
11	rs12273809	34437384	3.31877e-04
11	rs208664	34439132	3.31877e-04
11	rs208665	34439293	3.31877e-04
11	rs10488735	34438558	3.31900e-04
21	rs385502	29610357	3.32343e-04
10	rs34762002	87582368	3.32641e-04
10	rs12770051	87582794	3.32706e-04
11	rs2073057	34453202	3.32795e-04
11	rs208679	34454061	3.32795e-04
11	rs208678	34453965	3.32845e-04
11	rs409598	34452228	3.32856e-04
11	rs35122257	34471665	3.32861e-04
11	rs550965	34456556	3.32914e-04
13	rs117811246	87836662	3.33151e-04
21	rs34578191	29624689	3.33251e-04
21	rs418026	29611043	3.33440e-04
21	rs402009	29623208	3.33654e-04
2	rs207923	217032246	3.33681e-04
2	rs207922	217031509	3.33700e-04
2	rs207924	217033294	3.33732e-04
2	rs207925	217033760	3.33732e-04
2	rs207930	217037469	3.33823e-04
17	rs200200419	734685	3.33832e-04
2	rs118384	217039147	3.33952e-04
20	rs6135818	16617590	3.34795e-04
10	rs12775475	39023829	3.34893e-04
2	rs207935	217039804	3.34935e-04
2	rs207937	217040479	3.35024e-04
2	rs3836034	217043224	3.35769e-04
12	rs73161443	73447739	3.35982e-04
3	rs115667209	151775796	3.36036e-04
6	rs74609064	77982844	3.36345e-04
10	rs11011864	20492502	3.36631e-04
11	rs373443	34446849	3.36811e-04
4	rs72994191	163531165	3.38209e-04
2	rs207915	217025775	3.38268e-04
1	rs113509952	109146222	3.38377e-04
10	rs56396153	16928634	3.38745e-04
2	rs184136162	138070822	3.39076e-04
7	rs75700265	65976458	3.39377e-04
14	rs61984047	64099078	3.39398e-04
15	rs55961451	51288791	3.39459e-04
14	rs79467589	93487124	3.39539e-04
10	rs11594965	20178940	3.39630e-04
21	rs418909	29619491	3.39772e-04
7	rs576668	41520294	3.39837e-04
1	rs78047557	109162947	3.40016e-04
3	rs142408864	55138606	3.40525e-04
1	rs78122091	109167697	3.40709e-04
9	rs113910589	124164340	3.40720e-04
15	rs8035599	101414657	3.40779e-04
5	rs17106331	146644643	3.40838e-04
11	rs117612246	128478144	3.41182e-04
1	rs111234299	109169801	3.41420e-04
21	rs379839	42749189	3.41468e-04
4	rs1848115	11096223	3.41751e-04
7	rs10249543	153725936	3.41782e-04
13	rs187197135	114919227	3.41938e-04
7	rs273157	41517598	3.42494e-04
1	rs35536592	19181740	3.42559e-04
7	rs273158	41518045	3.42598e-04
6	rs406658	31996524	3.42817e-04
10	rs79843612	20462318	3.42978e-04
7	rs7796922	33171110	3.43160e-04
1	rs12567260	109138668	3.43586e-04
1	rs12119162	215492516	3.43779e-04
12	rs61950835	87003879	3.44104e-04
4	rs58039083	163470897	3.44430e-04
4	rs200835633	163469452	3.44602e-04
12	rs73132730	43248163	3.44694e-04
4	rs77410965	88876249	3.45009e-04
12	rs17503905	43247754	3.45045e-04
10	rs75169990	20172694	3.45609e-04
6	rs72847494	37639599	3.45665e-04
2	rs77406766	144810605	3.45918e-04
2	rs75314498	144869584	3.46381e-04
1	rs17477445	115578421	3.46393e-04
12	rs11181780	43283482	3.47497e-04
2	rs187069575	144876353	3.47601e-04
10	rs146215957	20174383	3.48218e-04
13	rs118012793	93377490	3.48295e-04
10	rs111891375	16928873	3.48436e-04
1	rs35454886	19181947	3.48553e-04
10	rs609085	131840154	3.48591e-04
19	rs112536125	46057577	3.48772e-04
2	rs3806480	144765998	3.49186e-04
2	rs76009283	144767658	3.49186e-04
2	rs56317913	144770072	3.49186e-04
2	rs80316181	144781299	3.49186e-04
2	rs74751599	144781410	3.49186e-04
2	rs79900296	144783050	3.49186e-04
2	rs16823411	144783214	3.49186e-04
2	rs75359101	144783723	3.49186e-04
2	rs78387130	144783910	3.49186e-04
2	rs56361359	144784881	3.49186e-04
2	rs56181240	144785390	3.49186e-04
2	rs55766236	144785512	3.49186e-04
2	rs138670100	144787418	3.49186e-04
2	rs77401261	144788319	3.49186e-04
2	rs79179521	144788555	3.49186e-04
2	rs56048525	144789411	3.49186e-04
2	rs77963138	144838173	3.49186e-04
2	rs142825199	144862183	3.49186e-04
2	rs142888241	144866744	3.49186e-04
2	rs74499945	144770247	3.49204e-04
2	rs74837869	144770389	3.49204e-04
2	rs80110698	144770748	3.49204e-04
2	rs75047350	144772347	3.49204e-04
2	rs77352310	144773271	3.49204e-04
2	rs80030513	144776396	3.49204e-04
2	rs77554630	144775684	3.49222e-04
2	rs78235144	144775686	3.49222e-04
2	rs76313141	144780503	3.49250e-04
2	rs75242750	144780735	3.49250e-04
2	rs77919487	144778594	3.49300e-04
2	rs74740576	144778972	3.49300e-04
2	rs140305156	144779597	3.49300e-04
2	rs3806478	144767053	3.49314e-04
7	rs74902123	17490678	3.49373e-04
12	rs73132724	43244987	3.49409e-04
2	rs3806479	144766736	3.49500e-04
1	rs200295153	215403875	3.49912e-04
2	rs79898812	144764390	3.50058e-04
2	rs76268297	144764048	3.50756e-04
11	rs551929	34487192	3.50910e-04
2	rs16848271	144876627	3.50951e-04
12	rs7965097	43288114	3.51024e-04
12	rs144158416	43284990	3.51077e-04
10	rs16919516	20179965	3.51139e-04
10	rs113415372	20193255	3.51766e-04
13	rs117262334	104556570	3.51826e-04
2	rs1429096	144882960	3.52131e-04
2	rs75433884	144763171	3.52403e-04
2	rs4662362	144763696	3.52614e-04
2	rs4662363	144763774	3.52614e-04
3	rs2616521	5055578	3.52739e-04
2	rs5834990	144886494	3.52867e-04
2	rs16823476	144851703	3.52911e-04
4	rs7688854	170013390	3.53108e-04
10	rs12770432	38885725	3.53139e-04
9	rs370192	76117137	3.53243e-04
9	rs370472	76117163	3.53243e-04
9	rs278768	76121177	3.53251e-04
9	rs278758	76133318	3.53282e-04
9	rs278759	76132988	3.53294e-04
9	rs278760	76132915	3.53327e-04
2	rs1429098	144889825	3.53541e-04
1	rs115485065	109235180	3.53550e-04
14	rs8009516	64103103	3.53751e-04
2	rs78559509	144891703	3.53884e-04
13	rs9579017	27028153	3.54064e-04
6	rs149891900	75001112	3.54251e-04
7	rs57418885	5268364	3.54414e-04
21	rs7281220	43783346	3.54457e-04
2	rs78684876	144761733	3.54513e-04
2	rs76902311	144761734	3.54513e-04
6	rs72969968	121082413	3.54731e-04
2	rs13402705	238716068	3.55307e-04
4	rs7660383	88878762	3.55307e-04
12	rs150439786	43292267	3.55308e-04
4	rs115206518	98404176	3.56388e-04
14	rs58485817	64104808	3.56403e-04
2	rs207911	217024107	3.56423e-04
2	rs113814197	177681270	3.56452e-04
16	rs7206658	68916118	3.56689e-04
2	rs17670349	177681130	3.56695e-04
18	rs11663972	28924820	3.56960e-04
2	rs73094328	238807655	3.56992e-04
9	rs10970956	3248910	3.57224e-04
2	rs17640713	177681060	3.57342e-04
10	rs59977741	20490275	3.58091e-04
10	rs148133875	20491503	3.58157e-04
6	rs115062003	65707716	3.58259e-04
14	rs28575623	64106402	3.58722e-04
19	rs12462330	31806469	3.59063e-04
3	rs34068250	34239620	3.59094e-04
10	rs7905459	20489482	3.59595e-04
11	rs4370927	40824199	3.59898e-04
3	rs13098843	143814030	3.60157e-04
6	rs117875890	121213611	3.60389e-04
9	rs278750	76144750	3.60455e-04
15	rs72744354	51352875	3.61383e-04
6	rs9321728	139894409	3.61625e-04
6	rs72847491	37637304	3.61733e-04
10	rs11011859	20487702	3.61753e-04
10	rs201388750	37764903	3.61818e-04
10	rs12262274	87603302	3.62096e-04
18	rs147891082	28990312	3.62506e-04
10	rs12254683	87600897	3.62572e-04
10	rs34916498	87641717	3.63585e-04
10	rs7900949	87592204	3.63594e-04
6	rs1963519	120645104	3.63885e-04
6	rs2927899	120645789	3.63885e-04
13	rs199958198	39795406	3.63914e-04
21	rs13339960	40274364	3.64377e-04
7	rs200720667	63276732	3.64707e-04
6	rs10458158	3360331	3.64758e-04
10	rs34149932	87578629	3.65354e-04
10	rs7093537	87578104	3.65377e-04
10	rs111455665	87578108	3.65377e-04
1	rs6704340	215392903	3.65454e-04
4	rs142285104	154327588	3.65530e-04
10	rs12359136	39003326	3.65561e-04
10	rs12219595	16930010	3.65814e-04
17	rs73977109	10197721	3.65908e-04
14	rs8022941	33925424	3.66142e-04
4	rs112426764	63236985	3.66341e-04
10	rs55916559	16920201	3.66368e-04
14	rs78355328	102822807	3.66548e-04
1	rs10864162	215395817	3.66831e-04
1	rs10864163	215395854	3.66831e-04
10	rs7097401	20484213	3.67207e-04
21	rs186957564	28771006	3.67314e-04
12	rs187671665	105030643	3.67412e-04
7	rs73046149	5234938	3.67542e-04
17	rs145851484	734709	3.67600e-04
4	rs145608524	163477259	3.67693e-04
1	rs74112297	109221253	3.67705e-04
13	rs71080264	27026319	3.68819e-04
1	rs6674923	215394385	3.69146e-04
10	rs11254256	16919512	3.69425e-04
2	rs6717620	139661579	3.69521e-04
12	rs73156636	101458052	3.70778e-04
13	rs586379	27029720	3.71171e-04
10	rs4748327	16919394	3.71507e-04
20	rs77344862	62238818	3.71623e-04
16	rs77706066	52738113	3.71673e-04
16	rs76070397	52738114	3.71673e-04
10	rs11146621	38996313	3.71767e-04
18	rs72929943	28996987	3.71903e-04
7	rs74771591	158520686	3.72123e-04
20	rs79858797	53266929	3.72278e-04
4	rs75636676	141269918	3.72293e-04
14	rs8016805	33924157	3.72349e-04
4	rs17013609	88882095	3.72749e-04
21	rs1967692	29579345	3.72761e-04
10	rs35074128	131842057	3.72880e-04
3	rs7621412	34240936	3.72962e-04
14	rs58274870	96312580	3.73411e-04
8	rs36091298	136870038	3.74294e-04
10	rs11011844	20477232	3.74344e-04
18	rs72929948	28999017	3.74439e-04
16	rs6497965	26872744	3.74879e-04
10	rs10870362	38996170	3.74953e-04
6	rs74848010	120749858	3.75773e-04
6	rs72847482	37635881	3.75783e-04
4	rs76250965	88882752	3.75798e-04
4	rs1507497	148098325	3.76285e-04
7	rs73729259	153720407	3.76419e-04
7	rs10085865	153709408	3.76800e-04
1	rs35085735	109158166	3.77097e-04
7	rs35074640	6449101	3.77167e-04
18	rs60827365	28997134	3.77426e-04
21	rs2831635	29578406	3.77638e-04
2	rs6713376	139659849	3.77722e-04
7	rs17424561	106669858	3.77987e-04
21	rs11909298	40274179	3.78060e-04
14	rs8012273	33923923	3.78587e-04
2	rs6708881	139658588	3.78711e-04
9	rs72756584	117690853	3.78904e-04
1	rs4113098	215393472	3.79376e-04
6	rs74664946	45797859	3.79683e-04
6	rs6915583	37635359	3.80183e-04
7	rs2533826	153716795	3.80627e-04
10	rs4747287	16919219	3.80741e-04
10	rs2310210	39011521	3.81407e-04
10	rs11146640	39011659	3.81407e-04
12	rs17505804	43330112	3.81569e-04
8	rs2454346	89881521	3.81775e-04
11	rs72365439	34478624	3.81814e-04
19	rs75498115	31803930	3.81941e-04
7	rs568520	41519437	3.82200e-04
10	rs2310211	39011152	3.82236e-04
10	rs3928516	39008797	3.82533e-04
2	rs142184571	209549397	3.82740e-04
2	rs13035705	140188301	3.82884e-04
19	rs12461073	31804101	3.82902e-04
10	rs7082268	20392792	3.83004e-04
2	rs6758546	18038812	3.83017e-04
3	rs139128334	121877135	3.83186e-04
6	rs10485031	37634933	3.84068e-04
2	rs10496815	140061555	3.84158e-04
19	rs62102599	31804702	3.84484e-04
10	rs17139411	16917981	3.84707e-04
2	.	64955416	3.84975e-04
16	rs75644700	54264351	3.85119e-04
21	rs149736955	44101055	3.85200e-04
2	rs75163738	107407539	3.85255e-04
6	rs115426005	37635973	3.85967e-04
1	rs4925664	247619987	3.85977e-04
15	rs12907250	50693455	3.86058e-04
1	rs6664253	215392904	3.86090e-04
14	rs117993030	41644883	3.86795e-04
2	rs114388555	100746189	3.87984e-04
2	rs78101162	144760003	3.88669e-04
21	rs2831643	29581369	3.88688e-04
12	rs73129823	43314261	3.88886e-04
21	rs2247683	29582865	3.89264e-04
10	rs3831351	16916607	3.89324e-04
2	rs55967336	119445880	3.89483e-04
1	rs55750248	215398565	3.89592e-04
1	rs11120522	215398647	3.89592e-04
1	rs10864164	215398894	3.89592e-04
1	rs7547867	215399815	3.89592e-04
1	rs12567503	215400013	3.89592e-04
1	rs10779654	215402092	3.89592e-04
1	rs10779655	215405146	3.89592e-04
1	rs7516344	215405613	3.89592e-04
1	rs12026152	215414696	3.89592e-04
1	rs11120531	215417312	3.89592e-04
1	rs17024596	215426361	3.89592e-04
1	rs6540890	215426570	3.89592e-04
1	rs1591861	215439019	3.89592e-04
1	rs1832538	215439416	3.89592e-04
1	rs12080135	215396543	3.89600e-04
2	rs17763192	140186902	3.89738e-04
8	rs61467536	94964574	3.89747e-04
1	rs1361342	215445559	3.89979e-04
2	rs75584646	144759013	3.90088e-04
2	rs77168512	144758652	3.90550e-04
1	rs6694364	215426462	3.90588e-04
1	rs12131712	215430025	3.90588e-04
1	rs4372225	215442443	3.90610e-04
1	rs4615816	215436617	3.90785e-04
18	rs75913601	13990068	3.91028e-04
12	rs17583519	43311598	3.91037e-04
21	rs4532032	29571310	3.91441e-04
19	rs4805677	31809855	3.91700e-04
5	rs112819384	166456677	3.91730e-04
7	rs12665899	7930976	3.92193e-04
19	rs4805678	31809942	3.92947e-04
16	rs35379386	83063482	3.93148e-04
6	rs1486199	120806281	3.93228e-04
4	rs148288452	163528730	3.93237e-04
7	rs61211132	6482575	3.93299e-04
7	rs12670121	6484119	3.93777e-04
16	rs67412520	83062429	3.93779e-04
14	rs56226838	96300727	3.93893e-04
7	rs12670104	6484002	3.94180e-04
1	rs11120528	215409555	3.94280e-04
1	rs4633261	215411959	3.94280e-04
2	rs80345540	144756004	3.94781e-04
7	rs72583273	6481662	3.94972e-04
1	rs4655280	215456698	3.95001e-04
11	rs3781949	17769218	3.95087e-04
7	rs138454377	6484619	3.95179e-04
7	rs72583274	6481964	3.95277e-04
2	rs56203039	144757271	3.95655e-04
2	rs75342549	144755574	3.96332e-04
18	rs117533571	50548052	3.96467e-04
7	rs6463557	6479630	3.96524e-04
7	rs6945053	6477131	3.96592e-04
7	rs112317879	6480641	3.96791e-04
7	rs111428987	6479874	3.96838e-04
7	rs2288152	6456302	3.97482e-04
2	rs11464301	144756991	3.97636e-04
7	rs55695740	6462013	3.97679e-04
7	rs7797088	6462845	3.97679e-04
7	rs5020305	6463051	3.97679e-04
7	rs6944712	6463784	3.97679e-04
7	rs2272156	6465472	3.97679e-04
7	rs77664961	6469131	3.97679e-04
7	rs112224495	6469337	3.97679e-04
7	rs2272154	6472881	3.97679e-04
19	rs28735424	17286663	3.98503e-04
10	rs10827984	20467469	3.98540e-04
2	rs17468821	202529514	3.98628e-04
2	rs55922892	144753621	3.98667e-04
2	rs55803436	144753574	3.98688e-04
4	rs36105414	168857377	3.98807e-04
10	rs2765480	131844235	3.99000e-04
2	rs17384293	202529479	3.99293e-04
2	rs2377386	150165000	3.99461e-04
7	rs113645552	6451160	3.99736e-04
19	rs3921716	31787551	3.99958e-04
5	rs112477679	29813377	4.00275e-04
1	rs1339399	215454081	4.00800e-04
2	rs1921272	67305878	4.01431e-04
21	rs113287848	43783980	4.01435e-04
16	rs142646475	86637322	4.01604e-04
12	rs10879546	73490850	4.01652e-04
12	rs11616062	43002908	4.01673e-04
7	rs60640829	6469915	4.01971e-04
2	rs79068867	144751703	4.02032e-04
19	rs201088770	17410045	4.02660e-04
6	rs148800482	121113339	4.03958e-04
14	rs78015091	53139741	4.04010e-04
14	rs192145985	53141905	4.04025e-04
21	rs2836740	40269093	4.04392e-04
10	rs11598535	39004425	4.04634e-04
1	rs79601500	160099524	4.05141e-04
17	rs34759865	29761854	4.05494e-04
1	rs11120540	215456074	4.05538e-04
17	rs201975999	46551868	4.05672e-04
14	rs8003435	33925348	4.05900e-04
2	rs77291958	144891704	4.05966e-04
7	rs9691709	153713688	4.06096e-04
6	rs118153354	78011820	4.06117e-04
7	rs17139306	7934974	4.06275e-04
12	rs11179554	73509141	4.06488e-04
2	rs1367475	67867601	4.06501e-04
2	rs56302598	144749746	4.06509e-04
6	rs140998623	121141719	4.06656e-04
17	rs77745940	773948	4.06775e-04
7	rs551138	41568056	4.06937e-04
1	rs201557424	215403848	4.06984e-04
12	rs11181576	42997878	4.07508e-04
12	rs61950782	86889490	4.07549e-04
2	rs190189171	144749029	4.07555e-04
21	rs426494	29587226	4.07601e-04
2	rs77755028	144748733	4.07658e-04
8	rs17790824	25281329	4.07859e-04
7	rs193034326	6472291	4.07867e-04
2	rs4832394	16502334	4.08229e-04
5	rs142395380	83787877	4.08237e-04
2	rs76913254	144750991	4.08355e-04
10	rs3006589	31123465	4.08580e-04
1	rs17846714	160100264	4.08636e-04
20	rs10211713	19820011	4.09120e-04
11	rs116452578	18255039	4.09804e-04
5	rs78686102	56152795	4.09857e-04
5	rs7737445	80203678	4.09915e-04
14	rs7159000	33921142	4.10033e-04
7	rs7791663	30674374	4.10100e-04
10	rs7899217	31119627	4.10694e-04
2	rs4662361	144747242	4.10802e-04
21	rs112632232	43784030	4.10849e-04
7	rs74419998	135462756	4.10948e-04
5	rs10461828	27022711	4.11259e-04
14	rs8006708	33922883	4.11260e-04
2	rs77879782	144747022	4.11388e-04
6	rs11962481	121129593	4.12330e-04
10	rs138031239	20197381	4.13307e-04
7	rs8175360	30721770	4.13421e-04
2	rs80034147	144746439	4.13803e-04
1	rs11438176	109145577	4.13930e-04
4	rs10004292	88887898	4.14707e-04
6	rs147257767	37633902	4.14939e-04
6	rs72971927	121132144	4.15021e-04
18	rs4798027	2793398	4.15099e-04
2	rs55681388	144747144	4.15202e-04
6	rs17484920	74973671	4.15295e-04
9	rs721658	81622390	4.15305e-04
4	rs113564411	141066269	4.15481e-04
21	rs369758	29594366	4.15551e-04
21	rs367799	29588614	4.15868e-04
4	rs6851354	138021505	4.15898e-04
1	rs4539107	215390579	4.16319e-04
12	rs2406135	86855108	4.17176e-04
14	rs72726394	59811284	4.17375e-04
4	rs10030920	100135448	4.17613e-04
1	rs201634586	215413768	4.17642e-04
1	rs66990761	215413769	4.17642e-04
4	rs79438265	16993803	4.17988e-04
1	rs55985461	109104945	4.18120e-04
1	rs11102040	109105844	4.18120e-04
1	rs12745530	109106531	4.18120e-04
1	rs140021436	109124167	4.18260e-04
1	rs115290615	109125601	4.18294e-04
5	rs7724755	101492127	4.18560e-04
4	rs28445313	19385845	4.18693e-04
12	rs11179557	73519229	4.19428e-04
6	rs61036221	37634362	4.19897e-04
13	rs78014833	87848650	4.19928e-04
8	rs78673743	3740733	4.20406e-04
10	rs12248707	55589603	4.20857e-04
10	rs12253896	55589604	4.20857e-04
10	rs7918257	125504915	4.21092e-04
1	rs5780822	215389768	4.21153e-04
1	rs55683149	160090562	4.21365e-04
11	rs10832855	17768692	4.21388e-04
2	rs115462324	237613658	4.21748e-04
7	rs117101144	6453269	4.22302e-04
10	rs11594747	20198883	4.22411e-04
12	rs11179555	73517189	4.22600e-04
8	rs76089236	4690659	4.22601e-04
5	rs76485124	56060400	4.22622e-04
5	rs6871018	146642768	4.23175e-04
14	rs1953846	82456826	4.23392e-04
12	rs17505252	43309514	4.23419e-04
1	rs76973380	45196748	4.23522e-04
3	rs12492993	5042802	4.24062e-04
12	rs11181700	43213178	4.24392e-04
1	rs142543099	19184804	4.24677e-04
16	rs181926639	85268520	4.25049e-04
7	rs142553404	144577831	4.25307e-04
12	rs11179541	73491174	4.25700e-04
21	rs6516824	29565555	4.25903e-04
6	rs6910130	78032434	4.26077e-04
21	rs6516823	29563669	4.26267e-04
8	rs13267129	137095147	4.26393e-04
16	rs117989544	85264514	4.26481e-04
8	rs2701901	1017816	4.26590e-04
1	rs56067958	160102659	4.26705e-04
16	rs116891616	85262914	4.26709e-04
16	rs117176712	85262376	4.26858e-04
12	rs67188071	73463446	4.27015e-04
6	rs77819963	78055924	4.27111e-04
20	rs147265089	46555486	4.27315e-04
10	rs2221886	16930811	4.27615e-04
6	rs201276151	78048428	4.27754e-04
8	rs62488537	1011962	4.27828e-04
16	rs73257937	85261702	4.27874e-04
16	rs117600251	85262116	4.27937e-04
16	rs117073408	85260853	4.27946e-04
16	rs118077313	85259870	4.28019e-04
16	rs116842129	85260208	4.28019e-04
7	rs7809399	33256429	4.28171e-04
21	rs2831614	29552772	4.28628e-04
1	rs139387589	215458388	4.28630e-04
16	rs116579596	85266337	4.28720e-04
12	rs10879552	73509083	4.28879e-04
10	rs67626833	87653543	4.28933e-04
18	rs4798661	8623089	4.29013e-04
8	rs187111052	4692274	4.29079e-04
18	rs11662866	8626138	4.29100e-04
16	rs117719499	85257561	4.29122e-04
8	rs6983981	1016011	4.29636e-04
7	rs55854009	5209451	4.29704e-04
4	rs114363414	88889763	4.29952e-04
8	rs7004042	1016497	4.29975e-04
16	rs201672127	85256755	4.30084e-04
7	rs60587455	5209472	4.30181e-04
1	rs10494997	215460047	4.30500e-04
1	rs7512197	215462914	4.30612e-04
8	rs117778010	3769834	4.30657e-04
9	rs200007956	104787470	4.30698e-04
4	rs17013618	88890486	4.30799e-04
10	rs148147757	20415659	4.30929e-04
16	rs117314514	85260229	4.31015e-04
1	rs1339410	215466955	4.31081e-04
2	rs139595526	216478645	4.31257e-04
10	rs7923503	87576467	4.31876e-04
17	rs4517849	29757249	4.31900e-04
19	rs140247502	56291798	4.32016e-04
17	rs11079394	43031392	4.32066e-04
17	rs10048175	43028509	4.32289e-04
1	rs1416651	215460094	4.32302e-04
16	rs118147703	85272234	4.32490e-04
1	rs1416656	215466086	4.32631e-04
2	rs78686243	144745979	4.32919e-04
6	rs72847500	37643909	4.33110e-04
1	rs10864173	215468366	4.33224e-04
16	rs116935594	85255102	4.33708e-04
2	rs113968844	144923613	4.33783e-04
16	rs118083973	85254955	4.33783e-04
10	rs118021689	31206125	4.33851e-04
1	rs6658549	215470481	4.33914e-04
7	rs75249169	53044223	4.34404e-04
8	rs6559208	1018833	4.35068e-04
10	rs10827985	20469209	4.35077e-04
16	rs118174651	85254100	4.35583e-04
21	rs403044	29591105	4.35708e-04
7	rs12673652	6445549	4.36005e-04
1	rs6540891	215480395	4.36226e-04
1	rs12142902	215481557	4.36226e-04
1	rs66974124	215483116	4.36263e-04
1	rs12119676	215490645	4.36263e-04
1	rs2202679	215499850	4.36263e-04
13	rs78779427	59987857	4.38284e-04
[truncated: 98,001 more rows]
