# Supplementary material for: Genome-Wide Association Study in Immunocompetent Patients with Delayed Hypersensitivity to Sulfonamide Antimicrobials
Source: PLoS One. 2016 Jun 7;11(6):e0156000. doi: 10.1371/journal.pone.0156000 (PMC4896425; doi:10.1371/journal.pone.0156000)
Supplement: S1 Zip — (ZIP) [file pone.0156000.s004.zip › CV/full-data-set_CV.txt]

CHR	SNP	BP	P	P_adj
5	rs160978	66716144	3.47500e-06	4.978189e-06
5	rs32022	66704807	4.15486e-06	5.919510e-06
5	rs32023	66704870	4.17741e-06	5.950647e-06
14	rs11621148	22465320	4.41690e-06	6.281020e-06
5	rs160983	66723345	4.57202e-06	6.494710e-06
5	rs32024	66705182	4.94201e-06	7.003520e-06
14	rs17113047	22459450	5.40708e-06	7.641438e-06
5	rs32029	66708492	5.45859e-06	7.711986e-06
5	rs160980	66722470	5.66777e-06	7.998272e-06
5	rs160979	66722075	5.67752e-06	8.011608e-06
14	rs11157353	22461384	5.94825e-06	8.381634e-06
14	rs972684	22461777	5.94825e-06	8.381634e-06
5	rs32019	66702373	5.95221e-06	8.387043e-06
14	rs11628482	22464365	5.97756e-06	8.421663e-06
5	rs648088	66701568	5.98792e-06	8.435810e-06
14	rs61272138	22463101	5.99322e-06	8.443047e-06
5	rs160975	66704329	6.06360e-06	8.539133e-06
14	rs932230	22466734	6.16694e-06	8.680156e-06
14	rs932231	22466884	6.25890e-06	8.805588e-06
14	rs1882700	22467120	6.26002e-06	8.807115e-06
14	rs55719414	22467686	6.44653e-06	9.061339e-06
5	rs32021	66703862	6.46501e-06	9.086516e-06
5	rs32017	66700078	6.69937e-06	9.405615e-06
5	rs32016	66700058	6.86362e-06	9.629051e-06
5	rs32028	66708143	6.95295e-06	9.750501e-06
9	rs7035454	82931022	6.97858e-06	9.785337e-06
5	rs39919	66699876	6.99381e-06	9.806036e-06
9	rs7035565	82931038	7.03378e-06	9.860353e-06
14	rs59850894	22448937	7.21077e-06	1.010076e-05
14	rs61304790	22447850	7.21711e-06	1.010937e-05
14	rs2072607	22446740	7.22875e-06	1.012517e-05
14	rs79276774	22443483	7.23923e-06	1.013940e-05
14	rs17182972	22433866	7.25200e-06	1.015673e-05
14	rs10782401	22436273	7.25754e-06	1.016426e-05
14	rs55944227	22442918	7.26400e-06	1.017302e-05
14	rs4366633	22443368	7.26787e-06	1.017828e-05
14	rs11620811	22465075	7.52200e-06	1.052307e-05
14	rs61981182	22452805	7.65564e-06	1.070424e-05
14	rs61981183	22452921	7.65564e-06	1.070424e-05
14	rs79164863	22453225	7.65564e-06	1.070424e-05
14	rs17112990	22456535	7.69413e-06	1.075640e-05
14	rs11846559	22457466	7.69930e-06	1.076340e-05
5	rs10689791	66732702	7.72973e-06	1.080464e-05
9	rs1572148	82931247	8.64649e-06	1.204459e-05
5	rs160976	66724526	8.71283e-06	1.213415e-05
9	rs7030587	82929689	9.04474e-06	1.258196e-05
5	rs173876	66721085	9.08998e-06	1.264295e-05
9	rs7031292	82929994	9.33925e-06	1.297888e-05
9	rs10780372	82930362	9.39944e-06	1.305995e-05
9	rs915004	82932712	9.45100e-06	1.312939e-05
9	rs4877547	82930252	9.45361e-06	1.313290e-05
9	rs1572147	82931287	9.68075e-06	1.343865e-05
9	rs1572146	82931500	9.72683e-06	1.350066e-05
14	rs2280763	22466017	9.88060e-06	1.370749e-05
14	rs17182965	22431564	1.01849e-05	1.411651e-05
5	rs407455	66692401	1.02868e-05	1.425340e-05
20	rs4496390	8761068	1.06608e-05	1.475544e-05
14	rs59075204	22430882	1.14280e-05	1.578365e-05
9	rs879043	82933158	1.17688e-05	1.623971e-05
9	rs1572144	82932142	1.23881e-05	1.706743e-05
14	rs2031067	22420428	1.38230e-05	1.898050e-05
14	rs72237282	22420432	1.38230e-05	1.898050e-05
14	rs11846679	22420407	1.38325e-05	1.899314e-05
14	rs2141965	22420022	1.41698e-05	1.944193e-05
14	rs146501054	22420088	1.41894e-05	1.946800e-05
14	rs61979742	22420120	1.42033e-05	1.948648e-05
14	rs61979743	22420174	1.42290e-05	1.952066e-05
14	rs3950227	22420146	1.42488e-05	1.954699e-05
14	rs2031068	22420778	1.42519e-05	1.955112e-05
14	rs11846714	22420497	1.42739e-05	1.958037e-05
14	rs55633726	22421027	1.42824e-05	1.959167e-05
14	rs59488327	22421049	1.42824e-05	1.959167e-05
14	rs61154655	22421078	1.42909e-05	1.960298e-05
14	rs58042518	22420971	1.42923e-05	1.960484e-05
14	rs2031070	22420885	1.43161e-05	1.963648e-05
14	rs58613962	22421127	1.43180e-05	1.963901e-05
14	rs55745758	22425269	1.44647e-05	1.983404e-05
5	.	66684756	1.47044e-05	2.015257e-05
14	rs10144005	22419911	1.63352e-05	2.231562e-05
14	rs10135982	22419892	1.63517e-05	2.233747e-05
5	rs452189	66684694	1.64193e-05	2.242698e-05
14	rs10612248	22419370	1.64732e-05	2.249835e-05
5	rs655993	66694983	1.66494e-05	2.273159e-05
14	rs28711728	22417972	1.70640e-05	2.328011e-05
5	rs2545140	66693056	2.00218e-05	2.718211e-05
10	rs7894058	130985939	2.08121e-05	2.822161e-05
10	rs1452859	130984835	2.11707e-05	2.869288e-05
8	rs146515704	121618671	2.11742e-05	2.869748e-05
10	rs1452861	130987526	2.18283e-05	2.955647e-05
3	rs35650402	141675782	2.33067e-05	3.149512e-05
10	rs7918254	131002118	2.33703e-05	3.157844e-05
5	rs319249	66688181	2.34780e-05	3.171951e-05
14	rs11623770	22421442	2.35459e-05	3.180843e-05
5	rs427861	66691735	2.36069e-05	3.188832e-05
5	rs1835045	66691710	2.36380e-05	3.192904e-05
5	rs1835046	66691700	2.36386e-05	3.192983e-05
5	rs1428608	66691614	2.38005e-05	3.214181e-05
5	rs319245	66691106	2.42687e-05	3.275459e-05
5	rs2431236	66695433	2.45335e-05	3.310100e-05
5	rs319246	66689922	2.49712e-05	3.367334e-05
8	rs55646138	121618734	2.49923e-05	3.370093e-05
8	rs202240665	121618669	2.50313e-05	3.375191e-05
3	rs3792409	141682825	2.52374e-05	3.402128e-05
5	rs1592797	66685685	2.59013e-05	3.488856e-05
16	rs4984667	461697	2.75404e-05	3.702691e-05
10	rs7919170	131002143	2.78594e-05	3.744262e-05
5	.	58261024	2.80743e-05	3.772259e-05
10	rs12774421	87589620	2.84138e-05	3.816475e-05
10	rs71471176	87586594	2.84505e-05	3.821254e-05
10	rs12259291	87604547	2.85602e-05	3.835537e-05
10	rs12253655	87602456	2.86426e-05	3.846264e-05
10	rs76946823	87599571	2.86729e-05	3.850209e-05
10	rs71471178	87598854	2.86874e-05	3.852097e-05
10	rs11201814	87597707	2.87133e-05	3.855468e-05
10	rs71471177	87598454	2.87189e-05	3.856197e-05
10	rs35290493	87594692	2.87469e-05	3.859842e-05
10	rs36012086	87562472	2.87514e-05	3.860428e-05
10	rs947594	87592785	2.87756e-05	3.863578e-05
10	rs1111876	87592470	2.87972e-05	3.866389e-05
10	rs34500419	87559591	2.88046e-05	3.867352e-05
10	rs12265573	87592329	2.88209e-05	3.869474e-05
10	rs142777933	87588139	2.88248e-05	3.869982e-05
10	rs12773768	87556968	2.88558e-05	3.874016e-05
10	rs112760396	87579563	2.89540e-05	3.886797e-05
10	rs12241200	87577196	2.89767e-05	3.889751e-05
10	rs11201804	87577333	2.89767e-05	3.889751e-05
10	rs57869035	87579098	2.89806e-05	3.890258e-05
10	rs11498997	87575837	2.90325e-05	3.897012e-05
10	rs35998297	87572957	2.90697e-05	3.901853e-05
10	rs12766136	87570986	2.90840e-05	3.903714e-05
10	rs35084455	87569958	2.93048e-05	3.932442e-05
5	rs424331	66685111	2.97445e-05	3.989630e-05
10	rs34777752	87560721	2.98296e-05	4.000696e-05
8	rs7008488	121609298	2.98700e-05	4.005949e-05
10	rs34953742	87605834	3.04666e-05	4.083493e-05
14	rs6574725	83318823	3.08924e-05	4.138810e-05
14	rs116990434	48887657	3.11633e-05	4.173991e-05
14	rs234150	98157982	3.13224e-05	4.194648e-05
10	rs35490276	87584247	3.19724e-05	4.279011e-05
11	rs77889556	17498057	3.27354e-05	4.377973e-05
10	rs1998825	131003620	3.40567e-05	4.549184e-05
3	rs12636926	141660742	3.63622e-05	4.847445e-05
3	rs6765439	141660166	3.73043e-05	4.969157e-05
16	rs1204511	477407	3.78207e-05	5.035832e-05
8	rs73708912	121629595	3.78270e-05	5.036645e-05
16	rs1204510	477619	3.78389e-05	5.038181e-05
6	rs761636	99535539	3.81762e-05	5.081716e-05
6	rs13216468	99536298	3.83501e-05	5.104157e-05
12	rs2042860	114590687	3.87616e-05	5.157245e-05
11	rs4328172	26747108	3.91768e-05	5.210794e-05
16	rs7205883	484589	3.92342e-05	5.218195e-05
6	rs9402444	99539153	3.93604e-05	5.234467e-05
16	rs56407312	481253	3.94111e-05	5.241004e-05
12	rs12425851	114584213	3.94168e-05	5.241739e-05
16	rs34813805	458319	3.94936e-05	5.251640e-05
16	rs7201187	481553	3.95436e-05	5.258086e-05
12	rs55912132	114591288	3.96084e-05	5.266439e-05
12	rs860046	114502133	3.96386e-05	5.270332e-05
14	rs7147864	49081531	3.96681e-05	5.274135e-05
16	rs72767804	482254	3.99399e-05	5.309167e-05
9	rs4585803	73406725	4.01132e-05	5.331499e-05
16	rs7185991	483737	4.01467e-05	5.335816e-05
6	rs9402445	99540511	4.02799e-05	5.352978e-05
16	rs7191214	484103	4.03561e-05	5.362796e-05
8	rs7824154	121623848	4.16806e-05	5.533352e-05
5	rs436985	61016374	4.20795e-05	5.584686e-05
10	rs1377272	130998670	4.25672e-05	5.647428e-05
4	rs11731120	185140462	4.26534e-05	5.658515e-05
5	rs201641459	170227469	4.36467e-05	5.786226e-05
11	rs543517	134758740	4.52527e-05	5.992528e-05
8	rs10808513	121618069	4.62447e-05	6.119846e-05
12	rs7954636	114566790	4.62470e-05	6.120141e-05
10	rs78532722	87652699	4.83069e-05	6.384255e-05
10	rs34618794	87653670	4.83098e-05	6.384626e-05
10	rs35450322	87653225	4.84616e-05	6.404076e-05
3	rs6440052	141659241	4.85100e-05	6.410277e-05
4	rs1948720	131897140	4.87900e-05	6.446146e-05
4	rs75857827	131902912	4.90600e-05	6.480729e-05
4	rs17444880	131901850	4.92125e-05	6.500259e-05
16	rs3785291	456701	4.95216e-05	6.539839e-05
4	rs186696788	185130370	4.95644e-05	6.545319e-05
16	rs72791631	57560762	4.97838e-05	6.573407e-05
18	rs1667691	77215778	4.99655e-05	6.596666e-05
10	rs17105907	87613556	5.00103e-05	6.602401e-05
10	rs12783090	87614814	5.03954e-05	6.651687e-05
10	rs34572270	87616571	5.04643e-05	6.660504e-05
8	rs55885222	121621473	5.06263e-05	6.681233e-05
10	rs71471179	87617733	5.06380e-05	6.682730e-05
10	rs36002088	87619923	5.06894e-05	6.689306e-05
10	rs68058261	87634601	5.07496e-05	6.697009e-05
10	rs35362826	87623007	5.07675e-05	6.699299e-05
10	rs17105914	87629214	5.07690e-05	6.699491e-05
10	rs71471181	87625244	5.07770e-05	6.700514e-05
10	rs140257174	87637558	5.08175e-05	6.705696e-05
10	rs71471182	87635602	5.08283e-05	6.707077e-05
10	rs190880222	87637037	5.08421e-05	6.708843e-05
10	rs185710392	87637426	5.08421e-05	6.708843e-05
10	rs150036926	87637434	5.08421e-05	6.708843e-05
8	rs4314683	121620452	5.17023e-05	6.818864e-05
16	rs873477	455646	5.18120e-05	6.832891e-05
2	rs72789480	41305203	5.22824e-05	6.893028e-05
3	rs62283130	141700316	5.24365e-05	6.912725e-05
12	rs200245784	114596121	5.25617e-05	6.928727e-05
12	rs3067535	114596122	5.25617e-05	6.928727e-05
8	rs13254959	121621236	5.26018e-05	6.933852e-05
8	rs13271651	121619213	5.30061e-05	6.985516e-05
2	rs62167238	146070695	5.30220e-05	6.987548e-05
7	rs17719656	41774695	5.30376e-05	6.989541e-05
2	rs113751998	146070282	5.30750e-05	6.994320e-05
12	rs12817333	26039506	5.35900e-05	7.060110e-05
8	rs7835353	121617794	5.35903e-05	7.060149e-05
12	rs34878109	26037410	5.43851e-05	7.161646e-05
8	rs4514024	121617614	5.44626e-05	7.171540e-05
2	rs11683721	67237935	5.46589e-05	7.196600e-05
10	rs11002869	80969557	5.48690e-05	7.223419e-05
12	rs11048333	26039635	5.48862e-05	7.225614e-05
12	rs11048332	26038370	5.49035e-05	7.227822e-05
16	rs3844407	82603982	5.52157e-05	7.267667e-05
2	rs6727258	67240028	5.52200e-05	7.268216e-05
2	rs17523631	67237819	5.52437e-05	7.271240e-05
2	rs35627451	67233567	5.53558e-05	7.285545e-05
2	rs12474155	67241030	5.53808e-05	7.288735e-05
12	rs11048334	26039663	5.54621e-05	7.299109e-05
8	rs4338145	121617359	5.55601e-05	7.311613e-05
8	rs4514023	121617318	5.57223e-05	7.332307e-05
10	rs4590742	66281907	5.57458e-05	7.335305e-05
10	rs4303155	130998326	5.61201e-05	7.383053e-05
8	rs4870735	121613733	5.63389e-05	7.410960e-05
3	.	65222633	5.66113e-05	7.445698e-05
10	rs4551676	130998443	5.67816e-05	7.467413e-05
4	rs11732556	185127171	5.70986e-05	7.507829e-05
8	rs7017780	121616369	5.72865e-05	7.531783e-05
8	rs4329308	121615833	5.76518e-05	7.578344e-05
7	rs2539968	20977572	5.76807e-05	7.582027e-05
7	rs17837468	138309274	5.86233e-05	7.702128e-05
2	rs11126109	67234468	5.86495e-05	7.705465e-05
8	rs10104255	121614694	5.88028e-05	7.724992e-05
8	rs1026411	128026410	5.89646e-05	7.745600e-05
1	rs545315	34440005	5.91568e-05	7.770077e-05
8	rs10104248	121614685	5.92165e-05	7.777680e-05
4	rs35518350	185126114	5.92275e-05	7.779081e-05
12	rs12816906	26039319	5.94491e-05	7.807298e-05
8	rs2013230	128019283	5.94699e-05	7.809947e-05
4	rs11728179	185126983	5.96284e-05	7.830127e-05
16	rs4091230	82602909	5.97600e-05	7.846882e-05
8	rs10113166	121613602	5.99729e-05	7.873985e-05
12	rs975367	114540631	6.02020e-05	7.903146e-05
12	rs12426150	114549150	6.02589e-05	7.910388e-05
8	rs55704534	121613400	6.03877e-05	7.926781e-05
12	rs12422279	114549145	6.06664e-05	7.962248e-05
14	rs7147158	49081160	6.08058e-05	7.979987e-05
16	rs7204572	486337	6.11623e-05	8.025344e-05
4	rs13119563	185128858	6.14074e-05	8.056524e-05
16	rs7196718	490645	6.15000e-05	8.068303e-05
16	rs9921550	491188	6.15569e-05	8.075540e-05
4	rs10007611	131892675	6.16159e-05	8.083045e-05
16	rs12926123	487728	6.17675e-05	8.102326e-05
14	rs62009965	49065317	6.19889e-05	8.130483e-05
5	rs72744703	26862348	6.20762e-05	8.141584e-05
16	rs7197114	490835	6.27390e-05	8.225854e-05
8	rs10108821	121612005	6.28892e-05	8.244947e-05
19	rs2161617	55813228	6.38342e-05	8.365041e-05
8	rs72680599	121631272	6.41391e-05	8.403777e-05
1	rs184332628	236658489	6.41400e-05	8.403892e-05
12	rs6487950	9616622	6.41983e-05	8.411298e-05
10	rs4264079	130998435	6.46000e-05	8.462322e-05
8	rs13263060	128017003	6.55068e-05	8.577470e-05
4	rs11724229	185128641	6.55400e-05	8.581684e-05
12	.	9616695	6.57323e-05	8.606097e-05
8	rs78911281	1215157	6.60613e-05	8.647857e-05
8	rs6988919	121630740	6.73099e-05	8.806289e-05
5	rs147440543	26913055	6.73846e-05	8.815764e-05
12	rs58805431	9609317	6.76127e-05	8.844696e-05
16	rs1698232	485555	6.83618e-05	8.939692e-05
4	rs10212701	131907838	6.88289e-05	8.998910e-05
8	rs7812594	121611131	6.90235e-05	9.023578e-05
14	rs8008741	83316798	6.93350e-05	9.063059e-05
4	rs35088374	185129481	6.94729e-05	9.080536e-05
8	rs13273020	121628082	6.99325e-05	9.138775e-05
8	rs11782950	121627952	7.01355e-05	9.164495e-05
10	rs1452858	130983938	7.04155e-05	9.199967e-05
8	rs13263202	121627640	7.06173e-05	9.225529e-05
10	rs7910738	130985758	7.07196e-05	9.238487e-05
3	rs3762727	141664047	7.15036e-05	9.337773e-05
2	rs6739012	184147161	7.19395e-05	9.392961e-05
8	rs11992085	121626469	7.21100e-05	9.414545e-05
12	rs11613297	9609038	7.26493e-05	9.482806e-05
5	rs77053195	178890164	7.32836e-05	9.563071e-05
8	rs13277867	121625464	7.34257e-05	9.581050e-05
8	rs10109195	121610526	7.36091e-05	9.604253e-05
7	rs10250775	52169733	7.37017e-05	9.615967e-05
10	rs882872	87609421	7.37279e-05	9.619281e-05
8	rs13278351	121625120	7.38871e-05	9.639420e-05
4	rs11724262	185128770	7.40605e-05	9.661353e-05
4	rs11728548	185128750	7.41295e-05	9.670080e-05
5	rs200649416	58259726	7.41543e-05	9.673217e-05
5	rs146733620	58259729	7.41543e-05	9.673217e-05
20	rs73110552	16787842	7.44860e-05	9.715168e-05
17	rs950131	66470142	7.45070e-05	9.717823e-05
5	rs72744727	26883816	7.47033e-05	9.742647e-05
8	rs68158686	121610382	7.47191e-05	9.744645e-05
8	rs10955977	121624489	7.48247e-05	9.757998e-05
8	rs1551514	128025443	7.49379e-05	9.772311e-05
14	rs146065445	49080079	7.53785e-05	9.828015e-05
5	rs13153501	58231249	7.53868e-05	9.829065e-05
8	rs13251609	121617636	7.56043e-05	9.856559e-05
12	rs11610375	9608840	7.57016e-05	9.868858e-05
5	rs13160982	58265576	7.62302e-05	9.935667e-05
10	rs202220585	120837903	7.65643e-05	9.977885e-05
14	rs4403975	49065842	7.67930e-05	1.000678e-04
14	rs62009966	49068214	7.68909e-05	1.001915e-04
8	rs137918268	127994598	7.69265e-05	1.002365e-04
14	rs12434386	48879077	7.70085e-05	1.003401e-04
12	rs10842632	26031428	7.70180e-05	1.003521e-04
16	rs1808689	82607119	7.70374e-05	1.003766e-04
14	rs10459503	49069193	7.70393e-05	1.003790e-04
15	rs886911	92727759	7.70862e-05	1.004382e-04
8	rs36067445	121622778	7.72193e-05	1.006064e-04
12	rs56222043	9607673	7.73469e-05	1.007676e-04
14	rs112109428	48876592	7.74331e-05	1.008765e-04
9	rs7031998	4490134	7.74442e-05	1.008905e-04
12	rs144166350	9607378	7.77171e-05	1.012352e-04
12	rs11613863	9610031	7.80994e-05	1.017180e-04
12	rs1920589	114562443	7.82646e-05	1.019266e-04
12	rs61930838	114563504	7.82854e-05	1.019529e-04
8	rs11462595	128023960	7.83623e-05	1.020500e-04
12	rs11048327	26035729	7.83712e-05	1.020612e-04
8	rs13249701	121617288	7.90790e-05	1.029548e-04
4	rs4691991	165473425	7.91401e-05	1.030319e-04
5	rs10071088	58266452	7.93806e-05	1.033355e-04
8	rs1902432	128024811	7.96333e-05	1.036545e-04
12	rs11051096	9614686	7.97449e-05	1.037953e-04
19	rs429740	11883639	8.00004e-05	1.041177e-04
20	rs5014522	42762502	8.01461e-05	1.043016e-04
12	rs61930840	114566341	8.08992e-05	1.052517e-04
6	rs4707581	90634552	8.12248e-05	1.056624e-04
14	rs1959542	49066649	8.12979e-05	1.057546e-04
14	rs58780539	49062831	8.16249e-05	1.061671e-04
7	rs17776182	41757878	8.23252e-05	1.070501e-04
14	rs62009967	49072677	8.23425e-05	1.070719e-04
10	rs11186433	92828906	8.23554e-05	1.070882e-04
14	rs17120327	49073392	8.25309e-05	1.073095e-04
14	rs140010082	49061843	8.25656e-05	1.073532e-04
14	rs17120330	49073830	8.26709e-05	1.074859e-04
14	rs17120335	49074016	8.27315e-05	1.075623e-04
14	rs62009970	49074462	8.28095e-05	1.076607e-04
14	rs62009968	49074377	8.28160e-05	1.076689e-04
14	rs61404037	49074437	8.28465e-05	1.077073e-04
14	rs61186265	49074773	8.29227e-05	1.078034e-04
14	rs17120339	49074873	8.29532e-05	1.078418e-04
14	rs17120343	49075115	8.29722e-05	1.078658e-04
14	rs34949346	48866632	8.30130e-05	1.079172e-04
14	rs7154149	49075564	8.30246e-05	1.079318e-04
14	rs12588987	49077108	8.30998e-05	1.080266e-04
14	rs138299464	49077288	8.31384e-05	1.080752e-04
14	rs117405348	49078429	8.31911e-05	1.081417e-04
14	rs147791710	49080543	8.33917e-05	1.083945e-04
12	rs11066940	114531730	8.34066e-05	1.084133e-04
14	rs60213164	49083401	8.36214e-05	1.086840e-04
14	rs7147701	49081427	8.37663e-05	1.088666e-04
5	rs10051847	58271696	8.37700e-05	1.088712e-04
7	rs12532936	52169566	8.38172e-05	1.089307e-04
7	rs11238176	52169286	8.38242e-05	1.089395e-04
5	rs3763084	58272116	8.38324e-05	1.089499e-04
5	rs3763083	58272361	8.38996e-05	1.090346e-04
5	rs11952875	58272704	8.39999e-05	1.091609e-04
5	rs11952840	58272584	8.40008e-05	1.091621e-04
8	rs7828255	1213588	8.41437e-05	1.093421e-04
14	rs12050106	49084116	8.43352e-05	1.095834e-04
14	rs12050110	49084539	8.44424e-05	1.097185e-04
5	rs201775070	58271130	8.44499e-05	1.097279e-04
5	rs33949395	58271131	8.44499e-05	1.097279e-04
6	rs6929393	1733262	8.47820e-05	1.101463e-04
8	rs7823268	1213303	8.48692e-05	1.102561e-04
5	rs10055954	58273585	8.48833e-05	1.102739e-04
5	rs139587044	58269673	8.49048e-05	1.103010e-04
8	rs7842228	1213406	8.49369e-05	1.103414e-04
5	rs13167038	58274160	8.50055e-05	1.104278e-04
16	rs8058185	492368	8.51210e-05	1.105733e-04
5	rs10075508	58268853	8.51265e-05	1.105802e-04
4	rs57778141	187405641	8.51444e-05	1.106028e-04
5	rs10940636	58268553	8.52437e-05	1.107278e-04
5	rs13188077	58276040	8.53001e-05	1.107989e-04
5	rs11951359	58275600	8.53278e-05	1.108338e-04
5	rs10037958	58275288	8.53589e-05	1.108729e-04
7	rs4431548	52170869	8.55945e-05	1.111696e-04
14	rs62009996	49086098	8.56209e-05	1.112029e-04
8	rs55668624	1212896	8.58354e-05	1.114730e-04
12	rs1920578	114604115	8.59795e-05	1.116544e-04
14	rs17120364	49086065	8.61823e-05	1.119098e-04
5	rs12658211	58268212	8.62834e-05	1.120371e-04
14	rs2211161	49087252	8.63261e-05	1.120908e-04
5	rs10036063	58268203	8.63490e-05	1.121197e-04
12	rs11613428	9609771	8.64418e-05	1.122365e-04
5	rs13173495	58275955	8.65723e-05	1.124008e-04
19	rs799193	11891003	8.65761e-05	1.124056e-04
4	rs11737718	185128453	8.68048e-05	1.126935e-04
5	rs10035437	58268007	8.70035e-05	1.129436e-04
5	rs10039572	58277445	8.70054e-05	1.129460e-04
5	rs10041537	58277570	8.71101e-05	1.130778e-04
11	rs10894477	131841895	8.72215e-05	1.132180e-04
14	rs60418743	49088678	8.72474e-05	1.132506e-04
14	rs4441185	49081803	8.74407e-05	1.134938e-04
12	rs12315200	114568272	8.75773e-05	1.136657e-04
5	rs10472082	58278610	8.76582e-05	1.137676e-04
12	rs11051106	9616921	8.79819e-05	1.141749e-04
5	rs10472081	58278247	8.79989e-05	1.141963e-04
6	rs201713391	99593215	8.81125e-05	1.143392e-04
5	rs9292181	58280439	8.81895e-05	1.144361e-04
5	rs9292182	58280524	8.82212e-05	1.144760e-04
7	rs55847945	33201856	8.82476e-05	1.145092e-04
5	rs11956001	58265526	8.85650e-05	1.149085e-04
14	rs62010000	49091612	8.86645e-05	1.150337e-04
5	rs11959349	58265373	8.86786e-05	1.150514e-04
5	rs200998520	58267836	8.87111e-05	1.150923e-04
5	rs138669344	58267837	8.87111e-05	1.150923e-04
5	rs11950492	58265231	8.87325e-05	1.151192e-04
5	rs13185339	58264673	8.88413e-05	1.152561e-04
5	rs10037052	58263991	8.90154e-05	1.154751e-04
5	rs10036445	58263994	8.90154e-05	1.154751e-04
5	rs10037076	58264061	8.90154e-05	1.154751e-04
7	rs143885550	33200975	8.90612e-05	1.155327e-04
5	rs34161867	58263440	8.92092e-05	1.157188e-04
7	rs145770713	52170905	8.92416e-05	1.157596e-04
4	rs34289335	131905929	8.92873e-05	1.158171e-04
5	rs13173189	58262570	8.95491e-05	1.161463e-04
14	rs11849227	49093651	8.96334e-05	1.162523e-04
5	rs10043767	58262359	8.96987e-05	1.163345e-04
14	rs79173773	49093953	8.97733e-05	1.164283e-04
5	rs12653432	58261759	8.97935e-05	1.164537e-04
5	rs13181433	58242578	8.99315e-05	1.166272e-04
5	rs10071774	58261529	8.99318e-05	1.166276e-04
5	rs115988671	58250678	9.00464e-05	1.167717e-04
5	rs4333273	58252377	9.00773e-05	1.168105e-04
5	rs4320218	58249144	9.01715e-05	1.169290e-04
5	rs115684636	58253377	9.01775e-05	1.169365e-04
5	rs11957040	58251860	9.01835e-05	1.169441e-04
5	rs12697167	58236979	9.01999e-05	1.169647e-04
5	rs140681803	58253183	9.02081e-05	1.169750e-04
5	rs10069993	58252088	9.02180e-05	1.169874e-04
5	rs10472080	58260407	9.02241e-05	1.169951e-04
5	rs138425503	58253736	9.02257e-05	1.169971e-04
5	rs12658790	58254385	9.02365e-05	1.170107e-04
5	rs12656661	58254472	9.02375e-05	1.170120e-04
4	rs6552825	185720256	9.02437e-05	1.170198e-04
5	rs10058977	58255448	9.02517e-05	1.170298e-04
5	rs10471462	58260297	9.02519e-05	1.170301e-04
5	rs13183589	58254612	9.03130e-05	1.171069e-04
5	rs10059152	58255671	9.03170e-05	1.171119e-04
5	rs12332133	58254807	9.03405e-05	1.171415e-04
5	rs12655347	58257731	9.03525e-05	1.171565e-04
5	rs79620409	58255846	9.03694e-05	1.171778e-04
5	rs4279299	58257560	9.03831e-05	1.171950e-04
5	rs10077740	58257587	9.03831e-05	1.171950e-04
5	rs10069162	58256786	9.04166e-05	1.172371e-04
5	rs10472079	58259858	9.04210e-05	1.172427e-04
5	rs13189993	58258712	9.04303e-05	1.172544e-04
5	rs13177216	58258976	9.04407e-05	1.172674e-04
5	rs10472078	58258414	9.04625e-05	1.172948e-04
5	rs10472077	58258053	9.04683e-05	1.173021e-04
5	rs13177592	58259191	9.04945e-05	1.173351e-04
5	rs13190178	58258837	9.05220e-05	1.173696e-04
5	rs13190308	58258873	9.05220e-05	1.173696e-04
14	rs12436788	48778774	9.07785e-05	1.176921e-04
14	rs200520309	48839403	9.08394e-05	1.177687e-04
12	rs2536720	9610711	9.15391e-05	1.186481e-04
7	rs150374058	52171600	9.15577e-05	1.186715e-04
13	rs11843865	19661493	9.15626e-05	1.186777e-04
4	rs745805	185718132	9.18181e-05	1.189987e-04
14	rs2027348	49098271	9.20500e-05	1.192902e-04
14	rs2027347	49098281	9.21052e-05	1.193595e-04
14	rs62010002	49098822	9.25444e-05	1.199113e-04
7	rs4409354	52170775	9.31247e-05	1.206403e-04
7	rs7808254	52171697	9.31838e-05	1.207146e-04
10	rs10822305	66279382	9.39100e-05	1.216266e-04
14	rs62009976	49084277	9.41214e-05	1.218921e-04
2	rs10469717	184150831	9.42351e-05	1.220349e-04
10	rs7917503	92819347	9.44068e-05	1.222505e-04
2	rs922332	184153757	9.51490e-05	1.231823e-04
14	rs7159075	98174479	9.55925e-05	1.237390e-04
2	rs17481606	146080971	9.57573e-05	1.239458e-04
4	rs10019845	118410037	9.61434e-05	1.244303e-04
7	rs4458824	52170783	9.65197e-05	1.249025e-04
5	rs6883346	58280886	9.66802e-05	1.251039e-04
2	rs72860574	146078481	9.70804e-05	1.256060e-04
14	rs7159434	98174502	9.71872e-05	1.257400e-04
3	rs7628850	141658316	9.72386e-05	1.258045e-04
16	rs36106794	82605332	9.76856e-05	1.263652e-04
22	rs62231923	50462626	9.77120e-05	1.263983e-04
14	rs62010003	49103659	9.78307e-05	1.265472e-04
10	rs2163580	92867263	9.79566e-05	1.267051e-04
12	rs11613433	9609824	9.80382e-05	1.268074e-04
10	rs1452865	130993920	9.87410e-05	1.276888e-04
10	rs2394075	66280790	9.88870e-05	1.278718e-04
14	rs72682052	48788900	9.89359e-05	1.279332e-04
5	rs142822839	4972135	9.95297e-05	1.286776e-04
7	rs3828996	33195526	9.98998e-05	1.291415e-04
7	rs73309423	33197066	9.98998e-05	1.291415e-04
7	rs58550767	33194004	9.99045e-05	1.291474e-04
12	rs6487947	9616452	9.99207e-05	1.291677e-04
8	rs6469937	121610438	9.99428e-05	1.291954e-04
12	rs6487948	9616465	9.99864e-05	1.292501e-04
7	rs114982018	52173431	1.00363e-04	1.297221e-04
10	rs7904337	92816243	1.00633e-04	1.300605e-04
10	rs199880316	116306916	1.00693e-04	1.301357e-04
7	rs6943198	33191622	1.01315e-04	1.309151e-04
12	rs2536721	9610070	1.01357e-04	1.309677e-04
7	rs1525212	146994736	1.01425e-04	1.310529e-04
7	rs4349936	52174104	1.01888e-04	1.316329e-04
10	rs11186424	92804283	1.01909e-04	1.316592e-04
10	rs7923503	87576467	1.02196e-04	1.320187e-04
7	rs1525213	146994534	1.02423e-04	1.323031e-04
10	rs9971054	92809494	1.02631e-04	1.325636e-04
7	rs34047810	146993256	1.02682e-04	1.326275e-04
9	rs12002726	4490880	1.02810e-04	1.327878e-04
14	rs57320152	49107517	1.03079e-04	1.331246e-04
13	rs11838531	19661150	1.03194e-04	1.332686e-04
14	rs9806044	48716864	1.03199e-04	1.332749e-04
16	rs1698236	451170	1.03538e-04	1.336994e-04
7	rs139018081	33204471	1.03565e-04	1.337332e-04
10	rs10881884	92866431	1.03794e-04	1.340199e-04
7	rs7781504	33205096	1.03807e-04	1.340362e-04
7	rs56195645	33183375	1.03893e-04	1.341439e-04
7	rs11443380	33189279	1.04254e-04	1.345958e-04
2	rs12612682	184154512	1.04401e-04	1.347798e-04
8	rs72725830	128005446	1.04420e-04	1.348036e-04
8	rs12682387	128005941	1.04750e-04	1.352167e-04
21	rs7276636	40238426	1.05072e-04	1.356197e-04
7	rs73317492	33208414	1.05123e-04	1.356835e-04
11	rs1137688	12555710	1.05173e-04	1.357461e-04
7	rs73309405	33180947	1.05625e-04	1.363117e-04
14	rs79441076	49099569	1.06255e-04	1.371000e-04
2	rs12612192	205388201	1.06319e-04	1.371801e-04
7	rs113647687	33181578	1.06694e-04	1.376492e-04
7	rs17169808	33181349	1.06735e-04	1.377005e-04
7	rs17169807	33181238	1.06793e-04	1.377731e-04
10	rs10785988	92865569	1.07181e-04	1.382584e-04
14	rs62012977	48696744	1.07221e-04	1.383084e-04
14	rs60086643	48696808	1.07221e-04	1.383084e-04
4	rs55942919	101180924	1.07278e-04	1.383797e-04
12	rs10506488	66993205	1.07403e-04	1.385361e-04
14	rs17686988	48698051	1.07472e-04	1.386224e-04
19	rs147570483	11856142	1.07685e-04	1.388888e-04
8	rs11136375	1212872	1.07754e-04	1.389751e-04
7	rs10269945	33216690	1.08235e-04	1.395765e-04
14	rs10145618	48699913	1.08526e-04	1.399404e-04
7	rs7459365	33173874	1.08709e-04	1.401692e-04
7	rs10274959	33218314	1.08855e-04	1.403517e-04
7	rs2392229	33173539	1.09144e-04	1.407130e-04
7	rs3750122	33168903	1.09342e-04	1.409606e-04
7	rs73307592	33168425	1.09407e-04	1.410418e-04
10	rs7893459	92795945	1.10278e-04	1.421304e-04
14	rs58532062	81830400	1.11109e-04	1.431688e-04
8	rs34449467	127985548	1.11185e-04	1.432638e-04
8	rs35917675	127985560	1.11185e-04	1.432638e-04
7	rs4593482	52173068	1.11333e-04	1.434487e-04
20	rs761208	42758597	1.11600e-04	1.437823e-04
16	rs201472243	451161	1.12050e-04	1.443444e-04
14	rs148164282	22474298	1.12248e-04	1.445917e-04
9	rs7043415	4490018	1.12279e-04	1.446305e-04
1	rs146583989	236658497	1.12473e-04	1.448728e-04
4	rs13122648	175116938	1.12635e-04	1.450751e-04
14	rs78993093	77201052	1.12938e-04	1.454535e-04
12	rs10082891	9606269	1.13103e-04	1.456596e-04
12	rs10771773	9614613	1.13706e-04	1.464125e-04
10	rs112204834	87581207	1.13815e-04	1.465486e-04
4	rs4699393	101153806	1.14614e-04	1.475461e-04
2	rs423925	184159483	1.15290e-04	1.483898e-04
4	rs4699396	101191494	1.15543e-04	1.487056e-04
4	rs72688359	101146381	1.15607e-04	1.487854e-04
3	rs7628851	141658320	1.15907e-04	1.491598e-04
7	rs59446325	33223425	1.16104e-04	1.494056e-04
20	rs761209	42758279	1.16354e-04	1.497176e-04
7	rs73319406	33226844	1.16573e-04	1.499908e-04
5	rs2101881	174897031	1.16628e-04	1.500594e-04
10	rs10762853	80967425	1.16847e-04	1.503326e-04
12	rs12231318	66992962	1.17077e-04	1.506196e-04
10	rs997161	130986137	1.17300e-04	1.508977e-04
4	rs56033745	101180704	1.17323e-04	1.509264e-04
10	rs10764867	130985713	1.17570e-04	1.512345e-04
12	rs2374938	9609131	1.17952e-04	1.517110e-04
7	rs10952677	146984423	1.18700e-04	1.526438e-04
5	rs149608885	23998211	1.18845e-04	1.528246e-04
5	rs68152875	23883384	1.19448e-04	1.535764e-04
8	rs12678076	128002802	1.20144e-04	1.544440e-04
4	rs72688382	101169253	1.20287e-04	1.546223e-04
4	rs6812724	131899260	1.20593e-04	1.550037e-04
10	rs7905824	130984128	1.20696e-04	1.551321e-04
7	rs2465787	52172110	1.21378e-04	1.559820e-04
16	rs3785290	456483	1.21400e-04	1.560094e-04
4	rs72688399	101190782	1.22142e-04	1.569339e-04
4	rs716399	166659698	1.22287e-04	1.571146e-04
4	rs113361475	101174382	1.22294e-04	1.571233e-04
4	rs11097703	101173913	1.22368e-04	1.572155e-04
10	rs10128172	80960310	1.22722e-04	1.576565e-04
7	rs73126309	56129859	1.22806e-04	1.577611e-04
10	rs12770051	87582794	1.23236e-04	1.582967e-04
7	rs73319407	33228807	1.23238e-04	1.582992e-04
10	rs34762002	87582368	1.23299e-04	1.583752e-04
7	rs73319408	33228924	1.23305e-04	1.583827e-04
4	rs6830735	131908856	1.23454e-04	1.585682e-04
8	rs12681343	127983096	1.23489e-04	1.586118e-04
8	rs6999061	121567440	1.23776e-04	1.589693e-04
8	rs1027039	128002461	1.24302e-04	1.596243e-04
8	rs1027040	128002249	1.24643e-04	1.600489e-04
3	rs9861009	141654685	1.25017e-04	1.605145e-04
8	rs11343740	128001469	1.25413e-04	1.610075e-04
8	rs34670749	128001283	1.25444e-04	1.610461e-04
8	rs6982441	128001392	1.25444e-04	1.610461e-04
8	rs4610796	121622578	1.25463e-04	1.610698e-04
8	rs12679907	128000351	1.25497e-04	1.611121e-04
8	rs12679926	128000491	1.25497e-04	1.611121e-04
8	rs7015422	128000600	1.25497e-04	1.611121e-04
8	rs7015425	128000647	1.25497e-04	1.611121e-04
8	rs6981670	128000887	1.25497e-04	1.611121e-04
8	rs7004681	127998570	1.25580e-04	1.612154e-04
8	rs66787959	127999646	1.25791e-04	1.614781e-04
8	rs75196250	127994232	1.25848e-04	1.615490e-04
2	rs555543	184172465	1.25900e-04	1.616138e-04
3	rs3774299	187459907	1.25960e-04	1.616884e-04
8	rs7823233	127992577	1.25993e-04	1.617295e-04
8	rs7839440	127992614	1.25993e-04	1.617295e-04
8	rs7839581	127992658	1.25993e-04	1.617295e-04
8	rs12677837	127991703	1.26054e-04	1.618054e-04
8	rs34958055	127991749	1.26054e-04	1.618054e-04
8	rs12675177	127991955	1.26054e-04	1.618054e-04
5	rs2101882	174897035	1.26065e-04	1.618191e-04
8	rs753229	127990024	1.26084e-04	1.618428e-04
8	rs72725816	127990853	1.26116e-04	1.618826e-04
8	rs1487235	127990957	1.26116e-04	1.618826e-04
8	rs7017273	127988350	1.26130e-04	1.619000e-04
8	rs748485	127989245	1.26136e-04	1.619075e-04
8	rs748484	127989575	1.26136e-04	1.619075e-04
8	rs2392620	127989760	1.26137e-04	1.619088e-04
8	rs11780179	127988625	1.26196e-04	1.619822e-04
8	rs11780182	127988683	1.26196e-04	1.619822e-04
8	rs11776596	127988686	1.26196e-04	1.619822e-04
8	rs1516945	127987909	1.26203e-04	1.619909e-04
8	rs1516946	127988059	1.26203e-04	1.619909e-04
8	rs1516947	127988114	1.26203e-04	1.619909e-04
8	rs1516948	127988203	1.26203e-04	1.619909e-04
8	rs7011144	127987116	1.26233e-04	1.620282e-04
8	rs6993395	127987156	1.26233e-04	1.620282e-04
8	rs7011302	127987247	1.26233e-04	1.620282e-04
8	rs34180985	127985695	1.26337e-04	1.621577e-04
8	rs2392679	127986228	1.26349e-04	1.621726e-04
8	rs2392680	127986359	1.26349e-04	1.621726e-04
8	rs2392681	127986370	1.26349e-04	1.621726e-04
8	rs2392682	127986378	1.26349e-04	1.621726e-04
7	rs17170099	33235552	1.26376e-04	1.622062e-04
8	rs7000622	127984985	1.26410e-04	1.622485e-04
8	rs6982419	127985011	1.26410e-04	1.622485e-04
8	rs7000635	127985014	1.26410e-04	1.622485e-04
8	rs7000509	127985063	1.26410e-04	1.622485e-04
8	rs7000362	127985065	1.26410e-04	1.622485e-04
8	rs7000954	127985209	1.26410e-04	1.622485e-04
8	rs7001123	127985291	1.26410e-04	1.622485e-04
8	rs35386722	127985445	1.26410e-04	1.622485e-04
8	rs6995896	127984435	1.26441e-04	1.622871e-04
8	rs6996064	127984550	1.26441e-04	1.622871e-04
8	rs72723998	127983124	1.26497e-04	1.623568e-04
8	rs72723999	127983149	1.26497e-04	1.623568e-04
8	rs72724001	127983287	1.26497e-04	1.623568e-04
8	rs6995014	127984159	1.26503e-04	1.623643e-04
8	rs6995267	127984065	1.26557e-04	1.624315e-04
7	rs17170104	33236046	1.26586e-04	1.624676e-04
8	rs72725804	127983476	1.26616e-04	1.625049e-04
8	rs67452692	127983686	1.26616e-04	1.625049e-04
8	rs78889180	127983693	1.26616e-04	1.625049e-04
8	rs11779288	127983941	1.26616e-04	1.625049e-04
8	rs6994848	127984019	1.26616e-04	1.625049e-04
8	rs1386468	127982619	1.26624e-04	1.625149e-04
8	rs1386469	127982673	1.26624e-04	1.625149e-04
8	rs1400458	127982968	1.26624e-04	1.625149e-04
8	rs11782053	127999405	1.26642e-04	1.625373e-04
7	rs17170105	33236176	1.26724e-04	1.626393e-04
8	rs73670702	1216249	1.26814e-04	1.627513e-04
10	rs10509622	92835733	1.27061e-04	1.630587e-04
10	rs995940	130988363	1.27346e-04	1.634133e-04
5	rs6449860	66676482	1.27513e-04	1.636211e-04
2	rs72990117	238485251	1.27610e-04	1.637418e-04
3	rs1511299	141716072	1.27673e-04	1.638202e-04
16	rs7184153	444276	1.27915e-04	1.641213e-04
7	rs2952746	52172843	1.28207e-04	1.644846e-04
16	rs60538393	445734	1.28477e-04	1.648205e-04
21	rs6517248	36001603	1.28668e-04	1.650581e-04
5	rs199693994	23998221	1.28926e-04	1.653790e-04
22	rs35982258	50460746	1.29014e-04	1.654884e-04
3	rs3733018	187456594	1.29476e-04	1.660631e-04
2	rs147504247	238483283	1.29556e-04	1.661625e-04
14	rs10438151	63582734	1.30277e-04	1.670592e-04
2	rs319851	115543018	1.30517e-04	1.673576e-04
7	rs9791901	33240972	1.30619e-04	1.674844e-04
10	rs36078133	130983868	1.30945e-04	1.678897e-04
20	rs6103635	42754647	1.31636e-04	1.687487e-04
7	rs10486523	33241996	1.31789e-04	1.689389e-04
2	rs72990107	238483654	1.32330e-04	1.696114e-04
2	rs319858	115530841	1.32700e-04	1.700712e-04
8	rs7846519	121607674	1.32864e-04	1.702750e-04
20	rs6130537	42753882	1.32899e-04	1.703185e-04
8	rs193291972	127996774	1.33290e-04	1.708044e-04
10	rs61857900	92831820	1.33372e-04	1.709063e-04
2	rs199571499	238482345	1.33412e-04	1.709560e-04
6	rs13193004	41741191	1.33468e-04	1.710256e-04
14	rs62009393	48731808	1.34704e-04	1.725611e-04
7	rs9791555	33245128	1.34793e-04	1.726717e-04
20	rs6039246	8719777	1.35203e-04	1.731810e-04
20	rs2327099	8722525	1.35795e-04	1.739162e-04
4	rs1500514	131914450	1.35804e-04	1.739274e-04
20	rs6133616	8725515	1.35976e-04	1.741410e-04
10	rs4367839	66283789	1.36226e-04	1.744514e-04
2	rs4849352	115562729	1.36608e-04	1.749258e-04
20	rs969570	42763717	1.36699e-04	1.750388e-04
20	rs2327100	8724127	1.36836e-04	1.752089e-04
10	rs10998934	71484854	1.36942e-04	1.753405e-04
1	rs145295201	232450088	1.37055e-04	1.754808e-04
1	rs201146097	232450071	1.37092e-04	1.755267e-04
8	rs10102980	121629914	1.37661e-04	1.762331e-04
20	rs969569	42763786	1.37669e-04	1.762431e-04
16	rs7199359	444505	1.37688e-04	1.762666e-04
8	rs10099784	121629752	1.37700e-04	1.762815e-04
2	rs11688752	144518014	1.37744e-04	1.763362e-04
10	rs12262274	87603302	1.37809e-04	1.764168e-04
8	rs10103010	121630077	1.38091e-04	1.767669e-04
10	rs12254683	87600897	1.38232e-04	1.769419e-04
20	rs6044305	16748566	1.38951e-04	1.778343e-04
2	rs59945834	238483671	1.39079e-04	1.779931e-04
10	rs7900949	87592204	1.39340e-04	1.783170e-04
14	rs80059204	22453863	1.39509e-04	1.785267e-04
3	rs34186890	141720712	1.39852e-04	1.789524e-04
20	rs2179478	8724104	1.40300e-04	1.795082e-04
2	rs12711805	115551783	1.40600e-04	1.798804e-04
14	rs34513196	22446573	1.40624e-04	1.799102e-04
10	rs721058	66280383	1.40699e-04	1.800032e-04
10	rs34149932	87578629	1.40971e-04	1.803406e-04
10	rs7093537	87578104	1.41044e-04	1.804312e-04
10	rs111455665	87578108	1.41044e-04	1.804312e-04
14	rs62009999	49091558	1.41177e-04	1.805962e-04
16	rs2885893	445053	1.41269e-04	1.807103e-04
8	rs7814782	121629520	1.41305e-04	1.807550e-04
10	rs17460439	92830134	1.41374e-04	1.808405e-04
6	rs6921272	99546454	1.41397e-04	1.808691e-04
12	rs6487949	9616592	1.41486e-04	1.809795e-04
16	rs6600215	445021	1.41709e-04	1.812561e-04
16	rs10514572	83455332	1.42130e-04	1.817782e-04
16	rs35138806	445124	1.42276e-04	1.819593e-04
16	rs4600469	445102	1.42517e-04	1.822581e-04
4	rs1500515	131916429	1.42544e-04	1.822916e-04
8	rs10090421	128453765	1.42707e-04	1.824938e-04
8	rs4387016	121608776	1.42710e-04	1.824975e-04
20	rs6080407	16747386	1.43414e-04	1.833704e-04
20	rs6111276	16747483	1.43414e-04	1.833704e-04
20	rs6044300	16747566	1.43414e-04	1.833704e-04
20	rs6044302	16748212	1.43414e-04	1.833704e-04
20	rs6044303	16748376	1.43414e-04	1.833704e-04
20	rs6044304	16748420	1.43414e-04	1.833704e-04
20	rs6044306	16748686	1.43414e-04	1.833704e-04
20	rs6044307	16748826	1.43414e-04	1.833704e-04
20	rs6075108	16749081	1.43414e-04	1.833704e-04
20	rs6075109	16749122	1.43414e-04	1.833704e-04
20	rs6075110	16749157	1.43414e-04	1.833704e-04
20	rs1555125	16749807	1.43451e-04	1.834163e-04
20	rs6034598	16749960	1.43451e-04	1.834163e-04
20	rs6034599	16750115	1.43451e-04	1.834163e-04
4	rs60355055	101134896	1.43491e-04	1.834659e-04
20	rs6034606	16764883	1.43528e-04	1.835117e-04
20	rs6080428	16765186	1.43555e-04	1.835452e-04
14	rs79909892	22435791	1.43582e-04	1.835787e-04
20	rs6034605	16764755	1.43608e-04	1.836109e-04
20	rs6034604	16763767	1.43611e-04	1.836147e-04
12	rs7314037	9613753	1.43760e-04	1.837994e-04
20	rs6044328	16769937	1.43837e-04	1.838948e-04
20	rs6044325	16769245	1.43920e-04	1.839977e-04
20	rs6034612	16771004	1.43929e-04	1.840089e-04
20	rs6080432	16770581	1.43978e-04	1.840696e-04
10	rs2394074	66279939	1.43980e-04	1.840721e-04
14	rs139868939	22435404	1.44099e-04	1.842196e-04
6	rs13212731	43814197	1.44264e-04	1.844242e-04
14	rs11624587	22434423	1.44308e-04	1.844787e-04
5	rs6871385	66676664	1.44701e-04	1.849659e-04
20	rs6034615	16771556	1.44860e-04	1.851630e-04
12	rs11051097	9614785	1.45175e-04	1.855534e-04
14	rs10134441	48796523	1.45202e-04	1.855869e-04
20	rs2328076	16768566	1.45479e-04	1.859302e-04
20	rs4812788	42764259	1.45577e-04	1.860516e-04
14	.	22420304	1.45627e-04	1.861136e-04
14	rs200695713	22420306	1.45627e-04	1.861136e-04
20	rs6034613	16771024	1.45711e-04	1.862177e-04
5	rs200071097	66684747	1.46168e-04	1.867840e-04
21	rs4143382	40241182	1.47167e-04	1.880218e-04
5	rs160981	66722496	1.47799e-04	1.888047e-04
10	rs7072831	130991866	1.48013e-04	1.890698e-04
5	rs10942014	23918509	1.48499e-04	1.896718e-04
5	rs10069401	23925051	1.48555e-04	1.897411e-04
5	rs10069580	23925301	1.48555e-04	1.897411e-04
5	rs1566726	23913872	1.48959e-04	1.902415e-04
5	rs1566727	23913903	1.48959e-04	1.902415e-04
5	rs6881440	23912467	1.49144e-04	1.904706e-04
12	rs2543234	9607574	1.50102e-04	1.916568e-04
10	rs11433382	101226489	1.50248e-04	1.918376e-04
10	rs4919319	101226347	1.50311e-04	1.919156e-04
6	rs113254306	99536647	1.50336e-04	1.919466e-04
8	rs138420738	121625539	1.50550e-04	1.922115e-04
8	rs4259452	121625540	1.50550e-04	1.922115e-04
12	rs1488822	26028847	1.50629e-04	1.923093e-04
14	rs77442800	22467574	1.50778e-04	1.924938e-04
2	rs13019931	70427340	1.50783e-04	1.925000e-04
8	rs11786460	121582349	1.51188e-04	1.930013e-04
2	rs6721306	70417145	1.51384e-04	1.932440e-04
10	rs17538926	92826066	1.51603e-04	1.935150e-04
2	rs6542221	115548319	1.51874e-04	1.938505e-04
5	rs32025	66706856	1.51954e-04	1.939495e-04
21	rs7279660	40236810	1.52002e-04	1.940089e-04
16	rs4399536	445418	1.52140e-04	1.941797e-04
8	rs10216544	121575086	1.52389e-04	1.944879e-04
12	rs10784563	67029900	1.52404e-04	1.945064e-04
2	rs10514813	115558135	1.52485e-04	1.946067e-04
6	rs13190968	43815965	1.52589e-04	1.947354e-04
3	rs13059791	65218152	1.53128e-04	1.954024e-04
2	rs12713689	70427457	1.53321e-04	1.956412e-04
8	rs10098051	121576280	1.53359e-04	1.956882e-04
6	rs8180566	166168056	1.53641e-04	1.960371e-04
2	rs7585051	115557250	1.53836e-04	1.962784e-04
5	rs10036373	23909919	1.53858e-04	1.963056e-04
12	rs10878487	67049079	1.53943e-04	1.964108e-04
2	rs6542225	115556805	1.54066e-04	1.965630e-04
12	rs11176348	67032890	1.54464e-04	1.970554e-04
2	rs2280288	238483475	1.55037e-04	1.977642e-04
7	rs56383811	52176496	1.55075e-04	1.978112e-04
2	rs4437010	41203264	1.55353e-04	1.981550e-04
8	rs13253450	121577688	1.55662e-04	1.985372e-04
2	rs10180031	115554599	1.55700e-04	1.985842e-04
2	rs6733375	115554160	1.55812e-04	1.987227e-04
2	rs7573312	115553829	1.55953e-04	1.988971e-04
9	rs3025325	136466832	1.56100e-04	1.990789e-04
5	rs6449862	66676621	1.56111e-04	1.990925e-04
21	rs2836719	40241070	1.56477e-04	1.995451e-04
7	rs62465899	52175671	1.56484e-04	1.995538e-04
9	rs3025310	136459205	1.57114e-04	2.003328e-04
16	rs763150	442657	1.57255e-04	2.005071e-04
5	rs9647547	23901643	1.57333e-04	2.006036e-04
5	rs35319374	23897078	1.57553e-04	2.008756e-04
5	rs35603833	23897196	1.57553e-04	2.008756e-04
20	rs6044299	16747544	1.57600e-04	2.009337e-04
8	rs34227520	127990929	1.57603e-04	2.009374e-04
5	rs1844690	23893390	1.57894e-04	2.012972e-04
5	rs1602373	23889657	1.58194e-04	2.016680e-04
5	rs10473666	23884229	1.58571e-04	2.021341e-04
5	rs6881059	23882133	1.58722e-04	2.023207e-04
5	rs7702367	23881125	1.58797e-04	2.024134e-04
12	rs6487946	9616355	1.59360e-04	2.031093e-04
10	rs4919315	101221275	1.59376e-04	2.031291e-04
9	rs79246332	118944438	1.59532e-04	2.033219e-04
10	rs67626833	87653543	1.59756e-04	2.035987e-04
2	rs12478282	238485713	1.60186e-04	2.041301e-04
17	rs7224842	72053514	1.60544e-04	2.045725e-04
14	rs2287648	78353758	1.60876e-04	2.049827e-04
10	rs7093836	130991771	1.61021e-04	2.051618e-04
16	rs7193116	444230	1.61039e-04	2.051841e-04
10	rs56248361	92864977	1.61305e-04	2.055127e-04
12	rs56312408	9615418	1.61417e-04	2.056511e-04
8	rs199812513	1216245	1.61421e-04	2.056560e-04
5	rs6449861	66676529	1.62490e-04	2.069766e-04
8	rs4455882	121583283	1.62556e-04	2.070581e-04
14	rs144959716	49125319	1.62558e-04	2.070606e-04
12	rs4463921	9614210	1.62778e-04	2.073323e-04
8	rs7820041	121584257	1.62880e-04	2.074583e-04
9	rs139803175	82923814	1.63592e-04	2.083377e-04
12	rs143157578	9616146	1.63699e-04	2.084698e-04
9	.	82923818	1.63728e-04	2.085056e-04
14	rs113286795	22432936	1.64008e-04	2.088514e-04
14	rs10149330	48711150	1.64090e-04	2.089526e-04
2	rs12612202	205388424	1.64112e-04	2.089798e-04
4	rs35199642	118406760	1.64370e-04	2.092984e-04
12	rs2342373	26034653	1.64473e-04	2.094256e-04
4	rs11731108	185140403	1.65033e-04	2.101170e-04
13	rs9555671	110778545	1.65590e-04	2.108046e-04
9	rs7030633	136462427	1.66044e-04	2.113651e-04
20	rs74408710	42758705	1.66216e-04	2.115774e-04
4	rs6551875	65664656	1.66339e-04	2.117292e-04
16	rs28873075	443822	1.66441e-04	2.118551e-04
8	rs13271453	127999912	1.67702e-04	2.134114e-04
4	rs10212841	131909324	1.67869e-04	2.136175e-04
2	rs2280289	238483729	1.68309e-04	2.141604e-04
14	rs234136	98164107	1.69100e-04	2.151364e-04
3	rs6445457	65081654	1.69990e-04	2.162343e-04
13	rs4771166	28348317	1.70483e-04	2.168424e-04
14	rs112769378	63573152	1.70543e-04	2.169164e-04
13	rs9579113	28348879	1.70585e-04	2.169682e-04
3	rs3774298	187460099	1.70966e-04	2.174381e-04
4	rs6843433	65664066	1.71136e-04	2.176478e-04
14	rs11625817	98175467	1.71200e-04	2.177267e-04
13	rs34595294	28349835	1.71392e-04	2.179635e-04
13	rs10129073	28349846	1.71410e-04	2.179857e-04
13	rs34042802	28349981	1.71511e-04	2.181103e-04
13	rs9579114	28350112	1.71721e-04	2.183692e-04
16	rs10903016	473723	1.72451e-04	2.192694e-04
20	rs17762326	16813112	1.72466e-04	2.192879e-04
5	rs7708664	23885197	1.72800e-04	2.196997e-04
6	rs13211853	43817662	1.73074e-04	2.200375e-04
10	rs17538821	92825305	1.73540e-04	2.206120e-04
13	rs9581910	28350438	1.73586e-04	2.206687e-04
4	rs6825670	101168332	1.73800e-04	2.209325e-04
12	rs7970220	9632234	1.74093e-04	2.212937e-04
9	rs2184224	82954026	1.74180e-04	2.214009e-04
10	rs7096578	130990150	1.74649e-04	2.219790e-04
4	rs56965356	101151654	1.74912e-04	2.223031e-04
6	rs932409	1451522	1.75029e-04	2.224473e-04
12	rs10844640	9888887	1.75612e-04	2.231658e-04
10	rs1377271	130994966	1.75682e-04	2.232521e-04
16	rs407983	450759	1.75799e-04	2.233962e-04
21	rs7276441	40238595	1.75986e-04	2.236267e-04
14	rs234137	98164228	1.76481e-04	2.242366e-04
5	rs62369434	66682060	1.76523e-04	2.242883e-04
5	rs1968378	66677597	1.76922e-04	2.247800e-04
9	rs11138612	82954511	1.76959e-04	2.248255e-04
9	rs7858630	136465727	1.77083e-04	2.249783e-04
14	rs234134	98161285	1.77225e-04	2.251533e-04
14	rs11628716	81829172	1.77300e-04	2.252457e-04
9	rs3025305	136458779	1.77571e-04	2.255795e-04
14	rs11627731	22449161	1.77627e-04	2.256485e-04
9	rs3025303	136458756	1.77792e-04	2.258518e-04
14	rs11623634	81828944	1.78091e-04	2.262201e-04
8	rs4644306	121574174	1.78233e-04	2.263950e-04
4	rs56208609	187404282	1.78464e-04	2.266795e-04
14	rs56039699	81828822	1.78625e-04	2.268778e-04
14	rs61986576	81828744	1.78845e-04	2.271488e-04
3	rs11707658	65061429	1.78882e-04	2.271944e-04
10	rs1452860	130987340	1.79556e-04	2.280244e-04
14	rs5810024	81829846	1.79570e-04	2.280417e-04
14	rs8014636	81828440	1.79966e-04	2.285293e-04
16	rs1698237	451306	1.80027e-04	2.286045e-04
9	rs7049115	82927293	1.80218e-04	2.288396e-04
12	rs4759334	53780692	1.80324e-04	2.289702e-04
9	rs1836228	8819532	1.80718e-04	2.294553e-04
16	rs4984872	446210	1.80757e-04	2.295033e-04
14	rs10146911	48823068	1.80837e-04	2.296018e-04
16	rs7188541	446095	1.80848e-04	2.296154e-04
5	rs10515048	66678220	1.80948e-04	2.297385e-04
14	rs8014260	81828159	1.81028e-04	2.298370e-04
9	rs7038046	82927517	1.81203e-04	2.300524e-04
16	rs4984871	446187	1.81217e-04	2.300697e-04
9	rs7021565	82927519	1.81228e-04	2.300832e-04
21	rs7277330	40238368	1.82224e-04	2.313093e-04
5	rs10073380	66681626	1.82338e-04	2.314497e-04
4	rs1430512	65662699	1.82700e-04	2.318953e-04
9	rs7865664	82927808	1.82815e-04	2.320368e-04
15	rs72742366	51166198	1.82973e-04	2.322313e-04
8	rs768162	16971390	1.83106e-04	2.323950e-04
9	rs7850341	82927893	1.83225e-04	2.325414e-04
9	rs3025323	136466299	1.83381e-04	2.327334e-04
2	rs319849	115542505	1.83917e-04	2.333931e-04
10	rs34916498	87641717	1.83954e-04	2.334386e-04
14	rs144281034	63574768	1.84111e-04	2.336318e-04
14	rs7493598	48884514	1.84410e-04	2.339997e-04
16	rs4984873	446564	1.84504e-04	2.341154e-04
7	rs60491621	33248293	1.86110e-04	2.360913e-04
3	rs200259599	71629548	1.86265e-04	2.362820e-04
3	rs6445473	65222151	1.86699e-04	2.368158e-04
9	rs10735542	82928840	1.86911e-04	2.370766e-04
9	rs10735543	82928853	1.87191e-04	2.374210e-04
9	rs10735541	82928779	1.87717e-04	2.380679e-04
4	rs6820091	101137500	1.88700e-04	2.392768e-04
9	rs10115245	82929397	1.89547e-04	2.403182e-04
14	rs12434395	81826044	1.89733e-04	2.405469e-04
14	rs11623515	81830598	1.90210e-04	2.411333e-04
8	rs11786755	121572592	1.90549e-04	2.415501e-04
6	rs7756944	2578977	1.90665e-04	2.416927e-04
7	rs6962319	19149966	1.91413e-04	2.426121e-04
14	rs234132	98159173	1.91655e-04	2.429096e-04
14	rs62009399	48733268	1.92020e-04	2.433582e-04
7	rs7795704	33211050	1.92329e-04	2.437379e-04
13	rs67938963	19655032	1.92991e-04	2.445515e-04
16	rs4984666	446362	1.93133e-04	2.447260e-04
15	rs72742385	51201695	1.94402e-04	2.462851e-04
4	rs72688355	101144666	1.94450e-04	2.463441e-04
10	rs111931794	92829313	1.94468e-04	2.463662e-04
4	rs56149903	101144412	1.94485e-04	2.463871e-04
10	rs3065046	130988320	1.94604e-04	2.465333e-04
21	rs13051097	40240738	1.94789e-04	2.467606e-04
12	rs11176308	66993306	1.95008e-04	2.470296e-04
5	rs2172769	23872710	1.95033e-04	2.470603e-04
4	rs4069938	185700776	1.95139e-04	2.471905e-04
5	rs7732969	66680736	1.95934e-04	2.481671e-04
12	rs10850267	114467626	1.96000e-04	2.482481e-04
8	rs55796844	1210074	1.96055e-04	2.483157e-04
9	rs7028868	136456993	1.96083e-04	2.483501e-04
4	rs1430513	65657757	1.96205e-04	2.484999e-04
12	rs11066901	114467614	1.96215e-04	2.485122e-04
12	rs7300782	9617798	1.96495e-04	2.488561e-04
8	rs59283899	1209862	1.96872e-04	2.493191e-04
8	rs141829526	16977727	1.96988e-04	2.494616e-04
15	rs72742378	51197183	1.97329e-04	2.498803e-04
5	rs17500497	23868155	1.98110e-04	2.508394e-04
6	rs9405174	2577599	1.98788e-04	2.516718e-04
8	rs2705191	16977611	1.98862e-04	2.517627e-04
7	rs55924837	33249052	1.99196e-04	2.521727e-04
16	rs390499	442805	1.99530e-04	2.525827e-04
12	rs4767182	114467058	1.99872e-04	2.530026e-04
8	.	16977728	1.99966e-04	2.531179e-04
12	rs4767181	114466931	2.00013e-04	2.531756e-04
12	rs4763320	9606435	2.00881e-04	2.542410e-04
12	rs11066899	114466567	2.01377e-04	2.548498e-04
8	rs2517043	16978000	2.01690e-04	2.552339e-04
4	rs12504000	65655568	2.01964e-04	2.555702e-04
2	rs2420448	115561234	2.02842e-04	2.566475e-04
4	rs2163310	65673006	2.02938e-04	2.567653e-04
12	rs1458712	114465908	2.03609e-04	2.575886e-04
11	rs72988186	105419765	2.04420e-04	2.585835e-04
10	rs7919418	126221336	2.04821e-04	2.590754e-04
20	rs6044309	16751218	2.04971e-04	2.592594e-04
20	rs6080414	16754941	2.05098e-04	2.594152e-04
20	rs6080418	16755810	2.05135e-04	2.594605e-04
20	rs2038170	16759375	2.05355e-04	2.597304e-04
8	rs4562365	121586393	2.06650e-04	2.613186e-04
10	rs1452862	130992157	2.06734e-04	2.614216e-04
4	rs4860165	65653851	2.08017e-04	2.629948e-04
10	rs142968420	23943061	2.08260e-04	2.632927e-04
6	rs9466714	23262701	2.08443e-04	2.635171e-04
2	rs1113451	184150220	2.08828e-04	2.639891e-04
5	rs6151650	79971294	2.09016e-04	2.642195e-04
5	rs6896322	24007977	2.09091e-04	2.643115e-04
4	rs4131611	101160882	2.09133e-04	2.643630e-04
2	rs2901147	115560565	2.09275e-04	2.645370e-04
9	rs7018563	82927252	2.09563e-04	2.648901e-04
16	rs77371232	447561	2.09685e-04	2.650396e-04
16	rs77946093	447562	2.09771e-04	2.651450e-04
2	rs319857	115530826	2.09779e-04	2.651548e-04
2	rs75902529	100616969	2.09972e-04	2.653914e-04
5	rs317981	66707578	2.10008e-04	2.654355e-04
20	rs55799784	16821482	2.10018e-04	2.654478e-04
6	rs7770427	23264521	2.10082e-04	2.655262e-04
2	rs2176737	115560441	2.10212e-04	2.656856e-04
12	rs61933018	114463973	2.10364e-04	2.658719e-04
4	rs11725039	118404415	2.10460e-04	2.659895e-04
17	rs12150314	43000297	2.10526e-04	2.660704e-04
2	rs60409857	115560098	2.10557e-04	2.661084e-04
4	rs6532854	101185565	2.10983e-04	2.666305e-04
4	rs72688389	101172760	2.11196e-04	2.668916e-04
4	rs72688391	101172845	2.11196e-04	2.668916e-04
4	rs56341446	101172391	2.11321e-04	2.670447e-04
12	rs12579943	9606720	2.11389e-04	2.671281e-04
12	rs4763376	9617905	2.12056e-04	2.679454e-04
5	rs317980	66707231	2.12440e-04	2.684159e-04
5	rs143368940	66666044	2.12778e-04	2.688301e-04
2	rs201339785	110316469	2.12941e-04	2.690298e-04
5	rs6883095	79891047	2.13075e-04	2.691940e-04
18	rs200450361	69897085	2.14691e-04	2.711736e-04
12	rs11051112	9617461	2.15298e-04	2.719171e-04
16	rs7194589	82592654	2.15414e-04	2.720592e-04
14	.	22420302	2.16234e-04	2.730635e-04
2	rs1519669	115555164	2.16256e-04	2.730904e-04
2	rs1519668	115554947	2.16320e-04	2.731688e-04
4	rs57611501	65671491	2.16559e-04	2.734614e-04
3	rs11715500	65223006	2.16980e-04	2.739770e-04
21	rs9680143	40237353	2.17105e-04	2.741300e-04
3	rs11719194	65223030	2.17202e-04	2.742488e-04
9	rs10867504	82955209	2.17224e-04	2.742758e-04
7	rs199780190	36524152	2.17503e-04	2.746174e-04
12	rs2017331	114462008	2.17872e-04	2.750692e-04
16	rs35693300	473643	2.17966e-04	2.751843e-04
14	rs62010941	48798359	2.18138e-04	2.753949e-04
13	rs7323282	19653357	2.18516e-04	2.758576e-04
4	rs4698854	103373259	2.18601e-04	2.759617e-04
8	rs67651558	73874006	2.18630e-04	2.759972e-04
9	rs10780376	82954873	2.18642e-04	2.760119e-04
16	rs1594697	82592428	2.18667e-04	2.760425e-04
14	rs79270008	49123401	2.18702e-04	2.760853e-04
14	rs149149734	48794656	2.19213e-04	2.767109e-04
9	rs10780379	82956427	2.19266e-04	2.767758e-04
9	rs10780380	82957541	2.19765e-04	2.773866e-04
12	rs10850266	114461549	2.19982e-04	2.776522e-04
3	rs9817526	141655201	2.20062e-04	2.777501e-04
9	rs9650763	82958275	2.20281e-04	2.780182e-04
19	rs10403655	3689130	2.20338e-04	2.780879e-04
9	rs10481745	82959327	2.20613e-04	2.784245e-04
9	rs10481746	82959375	2.20613e-04	2.784245e-04
9	rs7866792	82959645	2.20647e-04	2.784661e-04
9	rs10780383	82959184	2.20702e-04	2.785334e-04
13	rs1107168	28345952	2.20900e-04	2.787758e-04
9	rs7043823	82960499	2.20994e-04	2.788908e-04
9	rs10867511	82963826	2.21054e-04	2.789642e-04
11	rs11228990	57071786	2.21198e-04	2.791405e-04
5	rs7731016	23998223	2.21324e-04	2.792947e-04
9	rs11793596	82962490	2.21782e-04	2.798551e-04
9	rs35332185	82962189	2.21907e-04	2.800081e-04
12	rs147703048	9604228	2.21995e-04	2.801158e-04
7	rs66621494	147076203	2.22179e-04	2.803409e-04
5	rs879717	143587990	2.22529e-04	2.807692e-04
4	rs4554085	101236902	2.22832e-04	2.811399e-04
8	rs61205559	1208716	2.23444e-04	2.818887e-04
20	rs6111288	16759870	2.24897e-04	2.836662e-04
9	rs10867495	82929174	2.25169e-04	2.839989e-04
6	rs9405173	2575326	2.25256e-04	2.841053e-04
9	rs1360329	4489494	2.25269e-04	2.841212e-04
7	rs12669842	4428406	2.25534e-04	2.844453e-04
16	rs35122295	469188	2.26394e-04	2.854971e-04
12	rs2268146	9869271	2.26961e-04	2.861905e-04
2	rs72990120	238486440	2.27143e-04	2.864131e-04
9	rs34406780	82956410	2.27194e-04	2.864754e-04
14	rs2022579	48203447	2.27200e-04	2.864828e-04
9	rs7854937	82964138	2.27382e-04	2.867053e-04
21	rs7279223	40240269	2.27701e-04	2.870954e-04
21	rs4817966	40237762	2.27800e-04	2.872164e-04
12	rs1458706	114459361	2.27900e-04	2.873387e-04
14	rs2022702	48203153	2.27958e-04	2.874096e-04
12	rs10743730	9602383	2.28353e-04	2.878926e-04
12	rs11066897	114457879	2.28543e-04	2.881249e-04
12	rs4767178	114456249	2.28839e-04	2.884867e-04
4	rs10006538	65651520	2.29232e-04	2.889672e-04
12	rs10774731	114459170	2.29270e-04	2.890136e-04
16	rs2113255	82592279	2.29274e-04	2.890185e-04
12	rs12366788	5922358	2.29300e-04	2.890503e-04
8	rs11136372	1211928	2.29485e-04	2.892765e-04
5	rs34775200	156055203	2.29517e-04	2.893156e-04
14	rs2022704	48205618	2.29586e-04	2.893999e-04
16	rs7199565	444608	2.30148e-04	2.900869e-04
5	rs10037269	79884837	2.30488e-04	2.905025e-04
6	rs71855084	42942180	2.30772e-04	2.908496e-04
5	rs67752889	156052773	2.30925e-04	2.910366e-04
2	rs13426708	184150910	2.31115e-04	2.912689e-04
5	rs145168790	66702095	2.31354e-04	2.915610e-04
5	rs35129841	155812574	2.31371e-04	2.915817e-04
5	rs35409798	66665873	2.31576e-04	2.918323e-04
2	rs35536462	146055736	2.31741e-04	2.920339e-04
14	rs3853416	81829767	2.32132e-04	2.925117e-04
9	rs1434274	8817244	2.32500e-04	2.929614e-04
19	rs334993	30422225	2.32563e-04	2.930384e-04
14	rs62010007	49127809	2.32577e-04	2.930555e-04
12	rs2536696	9616871	2.32593e-04	2.930751e-04
7	rs35609387	147059929	2.32901e-04	2.934514e-04
7	rs34459574	147060654	2.32921e-04	2.934759e-04
7	rs67361115	147060357	2.33034e-04	2.936140e-04
5	rs6888045	79888153	2.33594e-04	2.942982e-04
1	rs148794441	115914005	2.33900e-04	2.946721e-04
4	rs1367336	65651868	2.34114e-04	2.949335e-04
4	rs7668398	65669519	2.34692e-04	2.956396e-04
16	rs28378230	82605700	2.34835e-04	2.958143e-04
2	rs4539817	77923927	2.34877e-04	2.958656e-04
8	rs7009847	125455992	2.34932e-04	2.959328e-04
5	rs35978892	156025784	2.35428e-04	2.965387e-04
7	rs35496807	147042086	2.35520e-04	2.966511e-04
2	rs36081742	146050106	2.35581e-04	2.967256e-04
12	rs1860959	5923633	2.35839e-04	2.970407e-04
8	rs12546906	125456031	2.36237e-04	2.975269e-04
14	rs77102384	22430792	2.36485e-04	2.978298e-04
8	rs4512366	125459719	2.36807e-04	2.982230e-04
13	rs7323668	19653531	2.36872e-04	2.983024e-04
13	rs7323453	19653425	2.36911e-04	2.983500e-04
13	rs73153900	19653772	2.37038e-04	2.985051e-04
4	rs2334114	156856193	2.37112e-04	2.985955e-04
8	rs4602869	125456928	2.37514e-04	2.990864e-04
4	rs6815844	65650245	2.37768e-04	2.993966e-04
9	rs7872026	8816665	2.38193e-04	2.999156e-04
3	rs3774303	187458121	2.38230e-04	2.999608e-04
13	rs67524818	19654080	2.38230e-04	2.999608e-04
14	rs7147012	81827645	2.38331e-04	3.000841e-04
13	rs111604674	19653333	2.38432e-04	3.002074e-04
8	rs79623258	125458389	2.38467e-04	3.002502e-04
13	rs9318795	19652741	2.38479e-04	3.002648e-04
1	rs807253	26116076	2.38532e-04	3.003295e-04
13	rs71689107	19654351	2.38803e-04	3.006604e-04
13	rs7338219	19654324	2.38890e-04	3.007667e-04
8	rs139659683	125465263	2.39095e-04	3.010170e-04
14	rs7146788	81827477	2.39185e-04	3.011268e-04
16	rs34039447	13675388	2.39257e-04	3.012147e-04
13	rs9318819	19654694	2.39294e-04	3.012599e-04
12	rs79928649	9614685	2.39566e-04	3.015920e-04
8	rs79997881	125463001	2.40021e-04	3.021475e-04
20	rs34474064	16765992	2.40428e-04	3.026443e-04
12	rs2159951	5928151	2.41191e-04	3.035757e-04
4	rs10031415	103369480	2.41256e-04	3.036551e-04
7	rs35124310	146992345	2.42274e-04	3.048976e-04
14	rs7145907	49132201	2.42342e-04	3.049806e-04
18	rs11661395	8608508	2.42351e-04	3.049915e-04
9	rs7851333	8818968	2.42442e-04	3.051026e-04
13	rs9551805	30622662	2.42700e-04	3.054175e-04
10	rs17539231	92833734	2.42962e-04	3.057372e-04
9	rs7864631	8819113	2.43247e-04	3.060850e-04
7	rs1636414	4216892	2.43344e-04	3.062034e-04
6	rs932410	1451582	2.43400e-04	3.062717e-04
4	rs28845534	65668543	2.44260e-04	3.073211e-04
9	rs1434252	8819313	2.44521e-04	3.076396e-04
2	rs2194445	41297891	2.44705e-04	3.078641e-04
9	rs1836226	8819389	2.44986e-04	3.082069e-04
14	rs141515340	48956749	2.45288e-04	3.085754e-04
12	rs200099500	66991808	2.45447e-04	3.087693e-04
12	rs75396025	66991811	2.45447e-04	3.087693e-04
6	rs9365990	166685712	2.45513e-04	3.088499e-04
7	rs9801656	139351679	2.45692e-04	3.090682e-04
6	rs443275	14932578	2.45767e-04	3.091597e-04
16	rs3852709	82596974	2.45803e-04	3.092036e-04
5	rs202001021	19087653	2.45935e-04	3.093647e-04
8	rs7827513	121607146	2.46061e-04	3.095184e-04
12	rs10444453	127106161	2.46602e-04	3.101783e-04
12	rs2367306	95742114	2.47200e-04	3.109077e-04
5	rs36049	60968475	2.47252e-04	3.109712e-04
9	rs739445	136455805	2.47650e-04	3.114566e-04
9	rs2890828	8819925	2.48276e-04	3.122201e-04
9	rs2890829	8819981	2.48632e-04	3.126542e-04
7	rs79146206	110672	2.48990e-04	3.130908e-04
7	rs117349784	81315786	2.48993e-04	3.130945e-04
5	rs17263175	79880441	2.49074e-04	3.131933e-04
10	rs11594113	120854578	2.49253e-04	3.134115e-04
7	rs28631294	4428092	2.49325e-04	3.134993e-04
18	rs201573482	46843968	2.50181e-04	3.145431e-04
2	rs71301719	146067287	2.50214e-04	3.145833e-04
18	rs200067844	46843967	2.50264e-04	3.146443e-04
16	rs4782717	82609717	2.50410e-04	3.148223e-04
4	rs12647225	166029555	2.50913e-04	3.154356e-04
9	rs7867230	82959930	2.51146e-04	3.157196e-04
13	rs117672162	83403331	2.51183e-04	3.157647e-04
4	rs755534	185668346	2.51551e-04	3.162134e-04
4	rs6551871	65643064	2.51699e-04	3.163938e-04
12	rs142141445	66987645	2.52164e-04	3.169606e-04
6	rs36063132	14929512	2.52179e-04	3.169789e-04
21	rs2836718	40237243	2.52181e-04	3.169814e-04
16	rs436075	441710	2.52231e-04	3.170423e-04
7	rs7808634	94523048	2.52260e-04	3.170777e-04
21	rs9680142	40237238	2.52278e-04	3.170996e-04
4	rs2348864	65643669	2.53120e-04	3.181259e-04
4	rs755535	185668375	2.53284e-04	3.183258e-04
12	rs12228012	66991477	2.53672e-04	3.187987e-04
9	rs10115341	8820899	2.54419e-04	3.197091e-04
12	rs61926083	66990966	2.55092e-04	3.205293e-04
8	rs62527910	125531439	2.55419e-04	3.209277e-04
12	rs61926084	66991019	2.55744e-04	3.213237e-04
16	rs9788907	83450450	2.55777e-04	3.213639e-04
8	rs12548836	125529355	2.57645e-04	3.236398e-04
5	rs34000324	155990223	2.57762e-04	3.237823e-04
12	rs12366879	66989655	2.57950e-04	3.240114e-04
8	rs146618159	125528957	2.58073e-04	3.241612e-04
12	rs11176306	66989761	2.58083e-04	3.241734e-04
5	rs67972044	155987761	2.58732e-04	3.249639e-04
12	rs10878460	66989382	2.58854e-04	3.251125e-04
6	rs364668	14927375	2.59571e-04	3.259858e-04
10	rs11016706	131003181	2.59680e-04	3.261186e-04
12	rs7966062	9617083	2.59700e-04	3.261429e-04
7	rs4282458	23837570	2.60414e-04	3.270125e-04
9	rs10511510	8817874	2.60453e-04	3.270600e-04
4	rs10707593	65656142	2.61439e-04	3.282607e-04
8	rs62527908	125525305	2.61473e-04	3.283021e-04
7	rs71530777	146986965	2.61676e-04	3.285493e-04
5	rs2080962	147326447	2.62295e-04	3.293030e-04
12	rs10743731	9602553	2.62566e-04	3.296329e-04
3	rs6791514	141766305	2.62659e-04	3.297462e-04
4	rs7695530	185704412	2.62827e-04	3.299507e-04
13	rs66902227	19655305	2.63306e-04	3.305339e-04
10	rs200920089	116306917	2.63881e-04	3.312338e-04
2	rs319840	115534708	2.64171e-04	3.315869e-04
5	rs35539058	19090695	2.64423e-04	3.318936e-04
8	rs60927126	1208605	2.64720e-04	3.322551e-04
10	rs11254489	17311539	2.65301e-04	3.329623e-04
14	rs12434434	81826129	2.65583e-04	3.333056e-04
10	rs10904915	17312690	2.67100e-04	3.351517e-04
5	rs36032	60960544	2.67652e-04	3.358235e-04
12	rs5796352	9619201	2.67681e-04	3.358587e-04
12	rs74425251	9555185	2.68923e-04	3.373699e-04
5	rs185105	79870727	2.69200e-04	3.377069e-04
17	rs11868162	66467732	2.69376e-04	3.379210e-04
9	rs2183472	4487374	2.69512e-04	3.380865e-04
21	rs35555438	40238551	2.69885e-04	3.385403e-04
4	rs12508879	187399908	2.70027e-04	3.387130e-04
3	rs1355438	141767853	2.70308e-04	3.390548e-04
8	rs76350429	125516237	2.70492e-04	3.392787e-04
8	rs7845008	125515791	2.70782e-04	3.396314e-04
4	rs1585605	103376367	2.71429e-04	3.404184e-04
7	rs6978610	107828	2.71441e-04	3.404330e-04
12	rs11176304	66989023	2.71886e-04	3.409743e-04
20	rs6130103	40947721	2.71973e-04	3.410801e-04
9	rs7043555	82943405	2.72237e-04	3.414011e-04
17	rs62064074	17565155	2.72414e-04	3.416164e-04
5	rs2081854	79871752	2.72541e-04	3.417709e-04
5	rs4563603	79871093	2.73155e-04	3.425176e-04
4	rs7685474	103376965	2.73244e-04	3.426258e-04
10	rs60358928	120886596	2.73301e-04	3.426951e-04
4	rs10002046	65665943	2.73425e-04	3.428459e-04
7	rs17497254	147041579	2.73596e-04	3.430538e-04
7	rs17412444	147041372	2.73618e-04	3.430806e-04
7	rs79992193	147041846	2.73767e-04	3.432618e-04
5	rs6884644	66664816	2.73798e-04	3.432995e-04
4	rs7685305	103377005	2.73844e-04	3.433554e-04
7	rs7795255	105402	2.74013e-04	3.435609e-04
17	rs36040607	1323238	2.74973e-04	3.447282e-04
5	rs11749853	79875015	2.76233e-04	3.462600e-04
12	rs11176312	66996691	2.76239e-04	3.462673e-04
7	rs6978290	108274	2.77483e-04	3.477795e-04
7	rs13221003	147045626	2.77626e-04	3.479533e-04
7	rs3735075	43479675	2.77828e-04	3.481988e-04
7	rs66818516	147036240	2.78190e-04	3.486388e-04
10	rs10886390	120879250	2.78264e-04	3.487288e-04
7	rs35762842	147035564	2.78299e-04	3.487713e-04
4	rs1585607	103376474	2.78300e-04	3.487725e-04
7	rs13227072	147046128	2.78325e-04	3.488029e-04
7	rs7798162	147033314	2.78340e-04	3.488211e-04
7	rs35444249	147034455	2.78340e-04	3.488211e-04
7	rs13224292	147046222	2.78386e-04	3.488771e-04
5	rs2431218	79869472	2.79022e-04	3.496500e-04
8	rs6995345	127984282	2.79028e-04	3.496573e-04
8	rs6995202	127984283	2.79028e-04	3.496573e-04
8	rs62527901	125508007	2.79098e-04	3.497424e-04
7	rs13236876	147046298	2.79111e-04	3.497582e-04
3	rs77865369	141769693	2.79157e-04	3.498141e-04
10	rs1452863	130992380	2.80010e-04	3.508507e-04
4	rs13138082	187396549	2.80016e-04	3.508580e-04
6	rs2608672	52596058	2.80081e-04	3.509369e-04
9	rs1413335	82944619	2.80093e-04	3.509515e-04
9	rs10867500	82942851	2.80194e-04	3.510743e-04
9	rs3739810	82941449	2.80278e-04	3.511763e-04
9	rs1333936	82934337	2.80500e-04	3.514461e-04
3	rs7630893	141759380	2.80865e-04	3.518896e-04
12	rs67702387	9616042	2.80921e-04	3.519576e-04
12	rs61913564	9616058	2.81104e-04	3.521800e-04
14	rs62012200	49033298	2.81333e-04	3.524582e-04
9	rs4877552	82938961	2.81594e-04	3.527753e-04
18	rs12965368	67440778	2.81795e-04	3.530195e-04
16	rs17244777	82602083	2.81852e-04	3.530888e-04
9	rs11138609	82946033	2.81909e-04	3.531580e-04
9	rs10780373	82938500	2.82023e-04	3.532965e-04
9	rs4877551	82938944	2.82113e-04	3.534059e-04
9	rs13298651	82936856	2.82184e-04	3.534921e-04
9	rs9314688	82936347	2.82286e-04	3.536161e-04
9	rs9314689	82936534	2.82286e-04	3.536161e-04
2	rs2166733	205390559	2.82350e-04	3.536938e-04
7	rs35037005	147048025	2.82362e-04	3.537084e-04
7	rs34546298	147048062	2.82440e-04	3.538032e-04
5	rs253177	60945612	2.82500e-04	3.538760e-04
10	rs12355377	17310191	2.82828e-04	3.542745e-04
7	rs34054258	147048645	2.83418e-04	3.549912e-04
10	rs4269829	66281600	2.83509e-04	3.551018e-04
7	rs7798078	147048920	2.83919e-04	3.555998e-04
10	rs17537234	92800746	2.84051e-04	3.557601e-04
7	rs10233863	105724	2.84065e-04	3.557771e-04
7	rs17497557	147049371	2.84505e-04	3.563116e-04
10	rs61857881	92800174	2.85257e-04	3.572249e-04
7	rs35530546	147050202	2.85457e-04	3.574678e-04
10	rs72829767	87267749	2.85531e-04	3.575577e-04
7	rs4559188	100898	2.86160e-04	3.583215e-04
7	rs114534553	147051018	2.86202e-04	3.583726e-04
7	rs149140392	147050953	2.86256e-04	3.584381e-04
10	rs61857882	92801983	2.86325e-04	3.585219e-04
8	rs201929544	121602923	2.86386e-04	3.585960e-04
8	rs56979612	121602924	2.86386e-04	3.585960e-04
10	rs61857899	92816615	2.86422e-04	3.586397e-04
2	rs319855	115527730	2.86484e-04	3.587150e-04
10	rs10904913	17309904	2.86549e-04	3.587939e-04
10	rs17537959	92814133	2.86596e-04	3.588510e-04
7	rs151205115	147051469	2.86777e-04	3.590708e-04
7	rs150441528	147051533	2.86873e-04	3.591874e-04
7	rs7797087	147051990	2.87358e-04	3.597763e-04
7	rs7797201	147052034	2.87407e-04	3.598358e-04
8	rs12542260	125502440	2.87650e-04	3.601308e-04
14	rs34070453	57256882	2.87733e-04	3.602316e-04
10	rs7901100	92810086	2.87855e-04	3.603797e-04
10	rs61857884	92804065	2.88075e-04	3.606469e-04
19	rs8109731	20797489	2.88553e-04	3.612272e-04
2	rs10197876	77927558	2.89137e-04	3.619362e-04
5	rs7737445	80203678	2.89293e-04	3.621256e-04
10	rs61857898	92808994	2.89524e-04	3.624060e-04
11	rs11605191	46264782	2.89616e-04	3.625177e-04
12	rs61119404	118966117	2.89921e-04	3.628879e-04
1	rs6703722	181096198	2.90013e-04	3.629996e-04
5	rs13175938	19087389	2.90169e-04	3.631890e-04
7	rs10500179	147054730	2.90500e-04	3.635908e-04
7	rs35594861	147055100	2.90587e-04	3.636964e-04
7	rs7785125	147055861	2.90694e-04	3.638263e-04
7	rs7781303	147055866	2.90694e-04	3.638263e-04
20	rs200460742	16759865	2.90817e-04	3.639756e-04
1	rs6667888	181096375	2.90998e-04	3.641953e-04
10	rs61402671	120898570	2.91034e-04	3.642389e-04
7	rs11769736	147057415	2.91116e-04	3.643385e-04
7	rs17413110	147057468	2.91116e-04	3.643385e-04
7	rs73473166	147059068	2.91482e-04	3.647827e-04
7	rs11285155	147059540	2.91545e-04	3.648592e-04
11	rs7926726	46264906	2.91600e-04	3.649259e-04
20	rs184012193	22359234	2.91728e-04	3.650813e-04
10	rs55872207	120898598	2.91994e-04	3.654041e-04
10	rs10787913	120857464	2.92054e-04	3.654769e-04
7	rs13247289	147061667	2.92202e-04	3.656565e-04
7	rs13247402	147061726	2.92239e-04	3.657014e-04
18	rs9952696	74324214	2.92400e-04	3.658968e-04
1	rs6670736	181096761	2.92772e-04	3.663483e-04
7	rs1842271	147062854	2.92859e-04	3.664539e-04
7	rs28803774	99099	2.93035e-04	3.666674e-04
7	rs1404711	147063498	2.93154e-04	3.668119e-04
7	rs1357896	147063313	2.93228e-04	3.669017e-04
8	rs4582605	121602886	2.93538e-04	3.672778e-04
7	rs13239404	146992261	2.93677e-04	3.674465e-04
5	rs253487	60944590	2.93692e-04	3.674647e-04
7	rs7810103	147064313	2.93700e-04	3.674744e-04
5	rs12518044	19082307	2.93715e-04	3.674926e-04
7	rs6980026	93470	2.94049e-04	3.678979e-04
7	rs12671930	93780	2.94099e-04	3.679586e-04
7	rs28780700	95621	2.94099e-04	3.679586e-04
7	rs28882435	95946	2.94099e-04	3.679586e-04
7	rs4637765	93811	2.94100e-04	3.679598e-04
12	rs3803166	1738105	2.94207e-04	3.680896e-04
13	rs34785839	83500693	2.94334e-04	3.682437e-04
10	rs11198770	120857744	2.94828e-04	3.688431e-04
1	rs4651086	181096855	2.94911e-04	3.689438e-04
7	rs1525227	147066773	2.95353e-04	3.694801e-04
7	rs1525226	147066905	2.95576e-04	3.697506e-04
7	rs1525225	147066910	2.95576e-04	3.697506e-04
7	rs201994024	147067242	2.95727e-04	3.699338e-04
7	rs10601814	147067236	2.95877e-04	3.701158e-04
7	rs7779279	147067588	2.96150e-04	3.704470e-04
10	rs10886381	120852654	2.96414e-04	3.707672e-04
8	rs9694576	1209142	2.96973e-04	3.714453e-04
20	rs910260	11369714	2.97300e-04	3.718420e-04
2	rs12612747	77938305	2.97767e-04	3.724084e-04
10	rs2066425	92808252	2.98233e-04	3.729737e-04
10	rs2066426	92808264	2.98233e-04	3.729737e-04
5	rs1501937	23942066	2.99458e-04	3.744593e-04
19	rs62104260	9991637	2.99477e-04	3.744824e-04
8	rs35721503	121593036	2.99732e-04	3.747916e-04
7	rs60627273	86925	2.99819e-04	3.748971e-04
10	rs7080040	120858273	2.99947e-04	3.750524e-04
5	rs111484944	147327740	3.00042e-04	3.751676e-04
8	rs11774895	121602140	3.00123e-04	3.752658e-04
5	rs4701407	23933872	3.00585e-04	3.758260e-04
5	rs7721658	23935674	3.00653e-04	3.759085e-04
5	rs2134240	23939139	3.00653e-04	3.759085e-04
5	rs10076817	23939673	3.00686e-04	3.759485e-04
5	rs4701409	23943226	3.00722e-04	3.759921e-04
5	rs1604454	23945803	3.00791e-04	3.760758e-04
5	rs7724487	23948271	3.00791e-04	3.760758e-04
5	rs9293105	23948544	3.00791e-04	3.760758e-04
5	rs1354165	23948734	3.00791e-04	3.760758e-04
5	rs7713296	23949650	3.00791e-04	3.760758e-04
5	rs6887361	23950998	3.00860e-04	3.761595e-04
7	rs7809366	33256372	3.01517e-04	3.769561e-04
7	rs7809235	33256416	3.01517e-04	3.769561e-04
2	rs319847	115540049	3.01722e-04	3.772047e-04
3	rs62292790	187046239	3.02106e-04	3.776702e-04
8	rs4551335	125493942	3.02349e-04	3.779648e-04
7	rs6973114	33256744	3.02527e-04	3.781806e-04
3	rs4894789	171684667	3.02804e-04	3.785165e-04
22	rs5766679	47509921	3.02849e-04	3.785710e-04
13	rs7993450	19655076	3.02887e-04	3.786171e-04
20	rs28623036	23470733	3.02901e-04	3.786341e-04
8	rs13248824	121592095	3.02923e-04	3.786607e-04
13	rs7330385	19659881	3.02927e-04	3.786656e-04
14	rs117285869	49129803	3.03086e-04	3.788583e-04
8	rs62527886	125493539	3.03199e-04	3.789953e-04
10	rs7076096	87608460	3.03260e-04	3.790693e-04
10	rs10509616	92798146	3.03348e-04	3.791760e-04
6	rs4714634	42901120	3.03411e-04	3.792523e-04
14	rs11159307	78370235	3.03428e-04	3.792729e-04
9	rs1807276	4488795	3.03509e-04	3.793711e-04
10	rs17536955	92798120	3.03523e-04	3.793881e-04
3	rs6440060	141762853	3.03579e-04	3.794560e-04
14	rs7155631	49115994	3.03645e-04	3.795360e-04
7	rs2204412	147053771	3.04058e-04	3.800366e-04
5	rs1948768	23953325	3.04173e-04	3.801760e-04
7	rs56076132	33257440	3.04185e-04	3.801906e-04
13	rs9578785	19655333	3.04213e-04	3.802245e-04
5	rs4701243	23982996	3.04222e-04	3.802354e-04
1	rs2786862	26111743	3.04233e-04	3.802488e-04
5	rs1604458	23955636	3.04243e-04	3.802609e-04
5	rs7721740	23983960	3.04257e-04	3.802779e-04
5	rs7702818	23984227	3.04257e-04	3.802779e-04
5	rs4701412	23963239	3.04278e-04	3.803033e-04
5	rs4461602	23969030	3.04278e-04	3.803033e-04
5	rs10066987	23970693	3.04278e-04	3.803033e-04
5	rs6861596	23971608	3.04278e-04	3.803033e-04
5	rs4554168	23973976	3.04278e-04	3.803033e-04
5	rs149433158	23974045	3.04278e-04	3.803033e-04
5	rs10037197	23975952	3.04278e-04	3.803033e-04
5	rs951855	23976973	3.04278e-04	3.803033e-04
11	rs28755875	46268014	3.04285e-04	3.803118e-04
5	rs4576148	19080560	3.04426e-04	3.804827e-04
7	rs16879114	33257641	3.04803e-04	3.809397e-04
12	rs10466829	9876091	3.04900e-04	3.810572e-04
9	rs7020524	13514410	3.05487e-04	3.817687e-04
10	rs201263286	2056812	3.06188e-04	3.826183e-04
7	rs60871858	33258937	3.06386e-04	3.828583e-04
7	rs60146993	33259025	3.06386e-04	3.828583e-04
12	rs10844597	9874899	3.06515e-04	3.830146e-04
7	rs4628178	33273638	3.06607e-04	3.831261e-04
9	rs200814787	82950455	3.06620e-04	3.831418e-04
9	rs201634553	82950459	3.06620e-04	3.831418e-04
5	rs10052352	23946549	3.06852e-04	3.834230e-04
10	rs201472628	120854577	3.06941e-04	3.835308e-04
12	rs11052710	9876350	3.07155e-04	3.837902e-04
8	rs112322932	125491157	3.07669e-04	3.844130e-04
14	rs4899679	78304288	3.07815e-04	3.845899e-04
8	rs11993763	121603330	3.07852e-04	3.846348e-04
7	rs71703751	33257683	3.08481e-04	3.853969e-04
18	rs182986536	69896771	3.08540e-04	3.854684e-04
13	rs1041578	30621969	3.09238e-04	3.863141e-04
14	rs2364739	78309181	3.09397e-04	3.865068e-04
10	rs2125080	92808743	3.09600e-04	3.867527e-04
8	rs13265960	121600998	3.10120e-04	3.873827e-04
5	rs12522009	19083444	3.10349e-04	3.876601e-04
4	rs2134852	147535168	3.10598e-04	3.879617e-04
7	rs10262371	73300867	3.10657e-04	3.880332e-04
2	rs1712959	144518022	3.10781e-04	3.881834e-04
12	rs10743819	9876768	3.10812e-04	3.882210e-04
5	rs71597968	19087651	3.10890e-04	3.883155e-04
13	rs3923522	19658609	3.11415e-04	3.889514e-04
4	rs7655375	103361487	3.11561e-04	3.891283e-04
12	rs10772085	9876877	3.11807e-04	3.894262e-04
5	rs58530163	19085515	3.12105e-04	3.897872e-04
20	rs6040601	11365367	3.12198e-04	3.898998e-04
10	rs7910329	92805184	3.12422e-04	3.901711e-04
14	rs8018674	78305409	3.12470e-04	3.902293e-04
14	rs12436120	51574856	3.12544e-04	3.903189e-04
10	rs17537304	92804554	3.12567e-04	3.903468e-04
12	rs4767179	114456556	3.12602e-04	3.903892e-04
10	rs7074441	92805902	3.12894e-04	3.907428e-04
10	rs59786904	92805704	3.12994e-04	3.908639e-04
3	rs2901755	171684515	3.13100e-04	3.909923e-04
5	rs36099800	19087962	3.13611e-04	3.916112e-04
12	rs75078008	75310922	3.13918e-04	3.919830e-04
5	rs1428949	9947612	3.14211e-04	3.923378e-04
14	rs2364741	78309334	3.14337e-04	3.924904e-04
14	rs77017733	22427610	3.14563e-04	3.927640e-04
6	rs199976386	86033749	3.14732e-04	3.929687e-04
12	rs7306304	9877196	3.14789e-04	3.930377e-04
10	rs2420491	120851811	3.15788e-04	3.942474e-04
10	rs11451578	120859812	3.16007e-04	3.945125e-04
12	rs7306557	9877356	3.16325e-04	3.948975e-04
5	rs11748014	19088832	3.16607e-04	3.952390e-04
10	rs7907274	120855027	3.16675e-04	3.953213e-04
7	rs10155897	4441371	3.16720e-04	3.953758e-04
7	rs17170120	33263143	3.17027e-04	3.957475e-04
5	rs1113914	24011484	3.17155e-04	3.959024e-04
3	rs708309	102576786	3.17213e-04	3.959726e-04
5	rs11748241	19092457	3.17277e-04	3.960501e-04
7	rs10245047	91805	3.17781e-04	3.966603e-04
16	rs79342362	84889154	3.18077e-04	3.970186e-04
8	rs62527883	125482913	3.18202e-04	3.971699e-04
8	rs7814663	73879960	3.18324e-04	3.973176e-04
8	rs10956185	125485728	3.18400e-04	3.974096e-04
8	rs5004281	125477134	3.18613e-04	3.976674e-04
14	rs7151404	78355876	3.18680e-04	3.977485e-04
7	rs58156105	91441	3.18726e-04	3.978042e-04
14	rs7149911	78355819	3.19113e-04	3.982727e-04
8	rs3894367	73878312	3.19200e-04	3.983780e-04
8	rs141806340	125474238	3.19430e-04	3.986564e-04
14	rs11157333	22421744	3.19445e-04	3.986745e-04
4	rs11477307	65735634	3.19563e-04	3.988173e-04
8	rs28451350	73878514	3.19725e-04	3.990134e-04
8	rs111419470	125471651	3.19904e-04	3.992301e-04
8	rs3894365	73876923	3.20040e-04	3.993947e-04
8	rs113948373	125469741	3.20104e-04	3.994721e-04
8	rs60186460	73874245	3.20211e-04	3.996016e-04
9	rs55760822	118966861	3.20437e-04	3.998752e-04
8	rs7013609	121593916	3.20706e-04	4.002007e-04
5	rs1428612	66673109	3.20809e-04	4.003254e-04
12	rs7307111	9877823	3.20953e-04	4.004996e-04
18	rs7407061	3116831	3.21095e-04	4.006715e-04
10	rs11016705	130996996	3.21390e-04	4.010285e-04
2	rs17014417	77938924	3.21400e-04	4.010406e-04
5	rs1346533	66672954	3.21528e-04	4.011955e-04
2	rs961788	100641459	3.21886e-04	4.016287e-04
2	rs1435868	115520205	3.22511e-04	4.023850e-04
7	rs17491287	81310119	3.22746e-04	4.026694e-04
10	rs6583748	92806214	3.22777e-04	4.027069e-04
10	rs3816564	92806352	3.22777e-04	4.027069e-04
10	rs2290716	92807229	3.22777e-04	4.027069e-04
10	rs17104426	92807417	3.22777e-04	4.027069e-04
1	rs710830	26116980	3.22790e-04	4.027226e-04
16	rs12926098	86698761	3.22887e-04	4.028400e-04
7	rs6979164	147023855	3.23358e-04	4.034099e-04
12	rs67170511	5922140	3.23458e-04	4.035309e-04
7	rs202111155	146992356	3.23729e-04	4.038588e-04
6	rs558132	86033750	3.24719e-04	4.050565e-04
6	rs911830	86033751	3.24719e-04	4.050565e-04
12	rs71045297	9885707	3.24733e-04	4.050735e-04
16	rs60233322	84889832	3.24881e-04	4.052525e-04
3	rs2422408	171677350	3.24899e-04	4.052743e-04
18	rs11080473	11030505	3.25176e-04	4.056094e-04
19	rs4806516	54858470	3.25492e-04	4.059917e-04
3	rs7645162	171677912	3.25612e-04	4.061368e-04
14	rs8010037	48940138	3.25621e-04	4.061477e-04
7	rs201367783	147044535	3.25716e-04	4.062626e-04
17	rs60145358	17553029	3.26549e-04	4.072703e-04
2	rs2460434	115531031	3.26752e-04	4.075158e-04
12	rs10492165	9885961	3.27031e-04	4.078533e-04
16	rs60753168	86698489	3.27069e-04	4.078992e-04
3	rs347692	141785395	3.27192e-04	4.080480e-04
20	rs878559	42768065	3.27468e-04	4.083818e-04
11	rs7951156	132597755	3.27834e-04	4.088245e-04
16	rs62042066	86698490	3.27937e-04	4.089491e-04
7	rs111872567	33266913	3.28446e-04	4.095646e-04
5	rs2021532	23988478	3.28716e-04	4.098912e-04
4	rs67805708	185144469	3.28722e-04	4.098984e-04
2	rs319856	115530723	3.28755e-04	4.099383e-04
12	rs12304510	9885526	3.28765e-04	4.099504e-04
16	rs34076489	86699088	3.28978e-04	4.102080e-04
9	rs201025870	103860311	3.29009e-04	4.102455e-04
12	rs2401391	9878583	3.29012e-04	4.102491e-04
18	rs144189743	77215781	3.29079e-04	4.103302e-04
8	rs10956184	125467788	3.29152e-04	4.104184e-04
8	rs9693377	1209147	3.29193e-04	4.104680e-04
7	rs13238470	147025078	3.29312e-04	4.106119e-04
16	rs12444314	86699163	3.29414e-04	4.107353e-04
8	rs151218981	1208604	3.29468e-04	4.108006e-04
7	rs34119518	147025486	3.29554e-04	4.109046e-04
7	rs35636206	147025456	3.29750e-04	4.111416e-04
7	rs13224673	147025978	3.30381e-04	4.119046e-04
14	rs1872020	85283933	3.30600e-04	4.121694e-04
17	rs62066220	17556524	3.30705e-04	4.122964e-04
7	rs35862642	147026023	3.30753e-04	4.123544e-04
12	rs11829861	9618801	3.30923e-04	4.125599e-04
12	rs10715428	9878849	3.32189e-04	4.140906e-04
5	rs7725443	23983740	3.32379e-04	4.143203e-04
10	rs7902763	120861238	3.32414e-04	4.143626e-04
5	rs1847061	23988550	3.32463e-04	4.144218e-04
4	rs13103556	118408752	3.32665e-04	4.146660e-04
7	rs73307384	33268540	3.32692e-04	4.146987e-04
10	rs11198788	120884160	3.33117e-04	4.152125e-04
7	rs73307385	33268681	3.33384e-04	4.155352e-04
7	rs67466749	147026343	3.33675e-04	4.158870e-04
3	rs2861422	141724644	3.33728e-04	4.159511e-04
4	rs11736604	65718847	3.33837e-04	4.160828e-04
2	rs7609091	146068096	3.34100e-04	4.164007e-04
5	rs4327600	19093749	3.34300e-04	4.166425e-04
14	rs7147969	81827583	3.34424e-04	4.167924e-04
14	rs7146666	81827581	3.34539e-04	4.169314e-04
12	rs2401393	9879084	3.34620e-04	4.170293e-04
14	rs34941506	22418638	3.35696e-04	4.183298e-04
3	rs9290436	171680865	3.36197e-04	4.189353e-04
14	rs3825692	78310411	3.36197e-04	4.189353e-04
7	rs62447160	36527098	3.36271e-04	4.190247e-04
12	rs2192437	9879235	3.36312e-04	4.190742e-04
10	rs11198768	120857022	3.36340e-04	4.191081e-04
5	rs6452180	23986529	3.36410e-04	4.191927e-04
13	rs61003849	30622994	3.36452e-04	4.192434e-04
12	rs1863865	114584094	3.36467e-04	4.192616e-04
2	rs1868069	205388946	3.36504e-04	4.193063e-04
5	rs35375168	23988983	3.36541e-04	4.193510e-04
5	rs1304671	23990596	3.36711e-04	4.195564e-04
5	rs13178473	23991513	3.36711e-04	4.195564e-04
5	rs12657779	19077185	3.36713e-04	4.195589e-04
14	rs61986592	81832005	3.36736e-04	4.195866e-04
5	rs6887095	23991864	3.36751e-04	4.196048e-04
5	rs6863680	23996890	3.37291e-04	4.202573e-04
5	rs6863835	23996963	3.37291e-04	4.202573e-04
5	rs10942018	23997154	3.37496e-04	4.205051e-04
5	rs1501942	23998617	3.37511e-04	4.205232e-04
12	rs1401098	128884559	3.37600e-04	4.206307e-04
12	rs10772074	9870282	3.37634e-04	4.206718e-04
12	rs145907376	95774204	3.37707e-04	4.207600e-04
12	rs10844622	9885082	3.37724e-04	4.207806e-04
5	rs1354166	24000909	3.37769e-04	4.208349e-04
12	rs10844617	9879368	3.37789e-04	4.208591e-04
8	rs199798945	77356758	3.38310e-04	4.214887e-04
7	rs1525214	146982352	3.38944e-04	4.222547e-04
7	rs73307386	33270220	3.38985e-04	4.223042e-04
12	rs10878485	67043027	3.39503e-04	4.229301e-04
5	rs2055522	23931176	3.39511e-04	4.229398e-04
5	rs10043855	23995221	3.39568e-04	4.230086e-04
19	rs10406327	33890838	3.39628e-04	4.230811e-04
12	rs2401395	9879540	3.39734e-04	4.232092e-04
12	rs11113883	108831962	3.39887e-04	4.233940e-04
5	rs10046012	24010910	3.40113e-04	4.236671e-04
6	rs9466699	23255655	3.40238e-04	4.238181e-04
10	rs67845842	35840516	3.40322e-04	4.239196e-04
17	rs2952285	66471700	3.40612e-04	4.242699e-04
4	rs34917042	65711533	3.40737e-04	4.244209e-04
2	rs72992022	154053250	3.40962e-04	4.246927e-04
5	rs7721412	23933244	3.41156e-04	4.249271e-04
5	rs7714895	23937492	3.41207e-04	4.249887e-04
5	rs34695703	23937791	3.41207e-04	4.249887e-04
5	rs2331688	23940430	3.41285e-04	4.250829e-04
5	rs4315895	23940582	3.41285e-04	4.250829e-04
2	rs17409653	146068496	3.41328e-04	4.251348e-04
16	rs7190051	447416	3.41357e-04	4.251699e-04
5	rs35378139	23942370	3.41384e-04	4.252025e-04
5	rs6871956	23942945	3.41384e-04	4.252025e-04
5	rs1604453	23945888	3.41462e-04	4.252967e-04
5	rs1119833	23946014	3.41462e-04	4.252967e-04
5	rs2331686	23947727	3.41562e-04	4.254175e-04
5	rs71605640	23948344	3.41562e-04	4.254175e-04
5	rs10078669	23951208	3.41640e-04	4.255117e-04
3	rs7614303	171676740	3.41919e-04	4.258488e-04
7	rs73669530	84523	3.41923e-04	4.258536e-04
5	rs7717072	23949530	3.42040e-04	4.259949e-04
3	rs7639862	171670951	3.42380e-04	4.264056e-04
14	rs2080814	78310587	3.42790e-04	4.269008e-04
2	rs34219305	146066283	3.42921e-04	4.270590e-04
2	rs35689231	70412540	3.43088e-04	4.272607e-04
5	rs1910066	24010196	3.43300e-04	4.275168e-04
12	rs2401394	9879426	3.43302e-04	4.275192e-04
8	rs10559675	128893712	3.43573e-04	4.278465e-04
7	rs71530311	147026925	3.43813e-04	4.281364e-04
10	rs7899700	87604719	3.44270e-04	4.286883e-04
7	rs4538777	33271122	3.44343e-04	4.287765e-04
10	rs9943375	120857808	3.44888e-04	4.294346e-04
7	rs2539964	20976078	3.44894e-04	4.294419e-04
22	rs5767504	47506133	3.45207e-04	4.298198e-04
12	rs741638	114583504	3.45498e-04	4.301712e-04
5	rs70963565	23952778	3.45500e-04	4.301737e-04
5	rs1948767	23953126	3.45500e-04	4.301737e-04
5	rs1604459	23955534	3.45579e-04	4.302691e-04
5	rs1604457	23955702	3.45579e-04	4.302691e-04
5	rs55730727	24008257	3.45664e-04	4.303717e-04
5	rs7707657	23957262	3.45680e-04	4.303910e-04
5	rs6861265	23984695	3.45693e-04	4.304067e-04
5	rs6861270	23984702	3.45693e-04	4.304067e-04
5	rs12656465	23965478	3.45719e-04	4.304381e-04
5	rs10473669	23970077	3.45719e-04	4.304381e-04
5	rs1501939	23971170	3.45719e-04	4.304381e-04
5	rs4522961	23973769	3.45719e-04	4.304381e-04
5	rs12659609	23975085	3.45719e-04	4.304381e-04
5	rs7702668	23975335	3.45719e-04	4.304381e-04
5	rs70963567	23975771	3.45719e-04	4.304381e-04
5	rs1501940	23976115	3.45719e-04	4.304381e-04
5	rs6898311	23978375	3.45719e-04	4.304381e-04
5	rs11955052	23979237	3.45719e-04	4.304381e-04
5	rs7724548	23979666	3.45719e-04	4.304381e-04
5	rs7714758	23981031	3.45719e-04	4.304381e-04
5	rs1501954	23957998	3.45759e-04	4.304864e-04
5	rs34778942	23958749	3.45759e-04	4.304864e-04
5	rs34023362	23958857	3.45759e-04	4.304864e-04
5	rs10076648	23959107	3.45759e-04	4.304864e-04
5	rs2036405	23961237	3.45759e-04	4.304864e-04
5	rs444797	60942192	3.46017e-04	4.307979e-04
16	rs9328925	538279	3.46069e-04	4.308607e-04
5	rs4701416	24009493	3.46384e-04	4.312411e-04
14	rs4903662	78336107	3.46482e-04	4.313594e-04
14	rs7145309	78342399	3.46500e-04	4.313812e-04
5	rs56184010	23954723	3.46528e-04	4.314150e-04
12	rs7970116	9880114	3.46565e-04	4.314596e-04
2	rs13003470	146058726	3.46794e-04	4.317361e-04
5	rs2088921	24008421	3.46803e-04	4.317470e-04
5	rs2088920	24008375	3.46923e-04	4.318919e-04
5	rs2088922	24008699	3.47136e-04	4.321491e-04
5	rs10074054	24007826	3.47422e-04	4.324944e-04
5	rs35150670	155790279	3.47537e-04	4.326332e-04
5	rs1910065	24007655	3.47538e-04	4.326344e-04
7	rs7782755	94494888	3.48087e-04	4.332972e-04
5	rs1910064	24007117	3.48096e-04	4.333081e-04
8	rs11782035	121597087	3.48114e-04	4.333298e-04
5	rs1910063	24006764	3.48561e-04	4.338695e-04
1	rs2208384	235890096	3.48581e-04	4.338936e-04
9	rs4617207	4488231	3.48690e-04	4.340252e-04
16	rs9932110	84900000	3.48809e-04	4.341689e-04
7	rs34724562	147026999	3.49001e-04	4.344006e-04
3	rs4894788	171682331	3.49247e-04	4.346976e-04
12	rs11176302	66988317	3.49334e-04	4.348026e-04
7	rs17150305	24891093	3.50087e-04	4.357116e-04
12	rs7973535	9880397	3.50161e-04	4.358009e-04
5	rs319247	66689271	3.50774e-04	4.365408e-04
12	rs7973638	9880441	3.50865e-04	4.366507e-04
10	rs7097835	120858345	3.51029e-04	4.368486e-04
2	rs1996620	115567586	3.51338e-04	4.372216e-04
7	rs146332134	86069996	3.51797e-04	4.377755e-04
8	rs7838031	105918724	3.51871e-04	4.378648e-04
7	rs139348534	86069998	3.51874e-04	4.378685e-04
10	rs34715807	120811001	3.51884e-04	4.378805e-04
7	rs10499920	94489098	3.51900e-04	4.378998e-04
1	rs2489156	235890531	3.52217e-04	4.382824e-04
8	rs10956189	125567019	3.52322e-04	4.384091e-04
10	rs11198774	120863232	3.52633e-04	4.387845e-04
8	rs200590215	128453400	3.52838e-04	4.390319e-04
5	rs200838158	66684263	3.53920e-04	4.403375e-04
14	rs2790550	49134856	3.54080e-04	4.405306e-04
9	rs59655384	8825812	3.54349e-04	4.408552e-04
7	rs55829345	33250729	3.54594e-04	4.411508e-04
8	rs73710049	128891120	3.55101e-04	4.417626e-04
12	rs2362476	5927856	3.55111e-04	4.417746e-04
7	rs1019301	33272922	3.55785e-04	4.425878e-04
7	rs35250139	147027104	3.56470e-04	4.434142e-04
12	rs148985775	66988248	3.56592e-04	4.435614e-04
8	rs10089944	121609045	3.56614e-04	4.435880e-04
5	rs2545151	66685167	3.56853e-04	4.438763e-04
3	rs1479948	65241732	3.56900e-04	4.439330e-04
12	rs12228641	9868276	3.56978e-04	4.440271e-04
3	rs7652523	171674996	3.57110e-04	4.441863e-04
7	rs7781464	147052234	3.57859e-04	4.450899e-04
12	rs10844569	9870352	3.57909e-04	4.451502e-04
5	rs1393226	23956776	3.58358e-04	4.456918e-04
5	rs2561836	66684386	3.58449e-04	4.458015e-04
2	rs319848	115541280	3.58671e-04	4.460693e-04
17	rs12452782	66464061	3.58687e-04	4.460886e-04
18	rs72956117	10031288	3.59120e-04	4.466109e-04
12	rs10772073	9870024	3.59266e-04	4.467870e-04
7	rs35717313	147057071	3.59346e-04	4.468835e-04
9	rs7027090	4488122	3.59398e-04	4.469462e-04
10	rs11198760	120841178	3.59428e-04	4.469824e-04
7	rs62468392	94491373	3.59460e-04	4.470210e-04
8	rs73670701	1216215	3.59532e-04	4.471078e-04
9	rs13297524	82936867	3.59553e-04	4.471332e-04
12	rs10772072	9869931	3.59592e-04	4.471802e-04
4	rs34938017	185656504	3.59771e-04	4.473961e-04
12	rs1838376	98521478	3.59782e-04	4.474093e-04
9	rs4463481	4488173	3.60194e-04	4.479062e-04
7	rs12703909	147148456	3.60445e-04	4.482090e-04
10	rs10787916	120866972	3.60486e-04	4.482584e-04
4	rs34040590	174539189	3.60659e-04	4.484670e-04
10	rs1511034	120864781	3.60713e-04	4.485322e-04
7	rs75782160	147042871	3.61023e-04	4.489060e-04
1	rs2666836	214749412	3.61070e-04	4.489627e-04
12	rs61914449	9552577	3.61400e-04	4.493607e-04
3	rs34749215	29768165	3.61441e-04	4.494101e-04
1	rs2807644	214747257	3.61499e-04	4.494800e-04
12	rs5021252	95738733	3.61891e-04	4.499528e-04
12	rs150820224	89005674	3.62551e-04	4.507486e-04
7	rs957484	147063343	3.63188e-04	4.515167e-04
12	rs10772070	9869916	3.63626e-04	4.520448e-04
4	rs4078364	118388513	3.63695e-04	4.521280e-04
12	rs10772071	9869920	3.63827e-04	4.522871e-04
16	rs6564083	84889936	3.64110e-04	4.526284e-04
19	rs55809409	5480925	3.64230e-04	4.527730e-04
8	rs6987213	125455495	3.64258e-04	4.528068e-04
7	rs17140680	19148667	3.64266e-04	4.528164e-04
7	rs13234757	147084365	3.64288e-04	4.528430e-04
20	rs6093615	40947646	3.64342e-04	4.529081e-04
3	rs6440057	141728308	3.64381e-04	4.529551e-04
7	rs13246788	147084168	3.64434e-04	4.530190e-04
7	rs997223	147077078	3.64910e-04	4.535928e-04
12	rs7485128	9539949	3.64922e-04	4.536073e-04
7	rs6951143	147075300	3.65118e-04	4.538436e-04
12	rs10743823	9881125	3.65200e-04	4.539425e-04
5	rs2130335	66679184	3.65245e-04	4.539967e-04
2	rs16836311	205389731	3.65375e-04	4.541534e-04
7	rs17498276	147073511	3.65498e-04	4.543017e-04
12	rs11061882	1741039	3.65606e-04	4.544319e-04
12	rs10844562	9867272	3.65610e-04	4.544367e-04
8	rs6987358	125455570	3.65623e-04	4.544524e-04
5	rs55820865	79874031	3.66111e-04	4.550407e-04
7	rs13233234	147066163	3.66147e-04	4.550841e-04
7	rs35118410	147070724	3.66380e-04	4.553649e-04
2	rs35484537	146049676	3.66713e-04	4.557663e-04
5	rs2039513	66679610	3.66725e-04	4.557808e-04
9	rs739446	136455874	3.66777e-04	4.558435e-04
6	rs142829389	23258462	3.66779e-04	4.558459e-04
3	rs1705624	141774899	3.66798e-04	4.558688e-04
16	rs12598271	82605511	3.66822e-04	4.558977e-04
12	rs12227655	9868248	3.67177e-04	4.563256e-04
14	rs1958093	47705832	3.67177e-04	4.563256e-04
3	rs6777271	171673099	3.67203e-04	4.563570e-04
10	rs201229113	120831717	3.67209e-04	4.563642e-04
7	rs11769524	147069237	3.67233e-04	4.563931e-04
12	rs7955922	9549369	3.67409e-04	4.566053e-04
3	rs9865413	141775045	3.67770e-04	4.570404e-04
6	rs138235033	23258578	3.68479e-04	4.578949e-04
19	rs139999818	9997402	3.68637e-04	4.580853e-04
3	rs17615827	29774064	3.68749e-04	4.582203e-04
14	rs11287935	85212286	3.69042e-04	4.585734e-04
10	rs11198785	120877372	3.69049e-04	4.585819e-04
14	rs1383796	85212303	3.69250e-04	4.588241e-04
9	rs7028749	8829731	3.70323e-04	4.601172e-04
17	rs9916116	42345979	3.70934e-04	4.608534e-04
8	rs4738326	74262942	3.70992e-04	4.609233e-04
19	rs62104262	9996578	3.70994e-04	4.609257e-04
14	rs1126059	85211171	3.71094e-04	4.610462e-04
5	rs28776789	171064108	3.71363e-04	4.613704e-04
14	rs201301342	48794647	3.71610e-04	4.616680e-04
20	rs17688807	16811434	3.72179e-04	4.623536e-04
8	rs56010431	1214940	3.72195e-04	4.623729e-04
19	rs4044504	20925240	3.72262e-04	4.624536e-04
2	rs80106404	138063619	3.72537e-04	4.627849e-04
16	rs35363493	503947	3.73420e-04	4.638487e-04
8	rs79822640	2161040	3.73486e-04	4.639283e-04
22	rs67389231	36396052	3.73530e-04	4.639813e-04
2	rs74364363	138063678	3.73929e-04	4.644619e-04
11	rs7931075	46266205	3.74405e-04	4.650354e-04
10	rs3858336	120877710	3.74524e-04	4.651787e-04
8	rs12678781	128894789	3.74590e-04	4.652582e-04
10	rs12249648	120848274	3.74645e-04	4.653245e-04
2	rs74725298	138064769	3.75211e-04	4.660063e-04
10	rs2290715	92806472	3.75900e-04	4.668362e-04
2	rs76291353	138064849	3.76105e-04	4.670831e-04
6	rs34444740	148727991	3.76177e-04	4.671699e-04
18	rs8082860	74319264	3.76256e-04	4.672650e-04
16	rs138332271	518074	3.76333e-04	4.673578e-04
16	rs62040090	83472932	3.76378e-04	4.674120e-04
5	rs7720236	147320363	3.76610e-04	4.676914e-04
2	rs78652839	138065242	3.76875e-04	4.680106e-04
2	rs75555220	138065421	3.76912e-04	4.680551e-04
5	rs62347244	23993896	3.77303e-04	4.685260e-04
7	rs10229024	82405	3.77409e-04	4.686537e-04
7	rs34592169	147092861	3.77503e-04	4.687669e-04
12	rs763825	114569461	3.77637e-04	4.689283e-04
10	rs3215953	120791778	3.77665e-04	4.689620e-04
7	rs2374743	94313313	3.77746e-04	4.690596e-04
12	rs10772062	9865157	3.78058e-04	4.694353e-04
12	rs10771788	9630383	3.78148e-04	4.695437e-04
6	rs79916231	144770620	3.78521e-04	4.699929e-04
12	rs10843865	9628282	3.78681e-04	4.701856e-04
2	rs74953620	138065759	3.78772e-04	4.702952e-04
12	rs34786688	9628837	3.78953e-04	4.705131e-04
12	rs10844110	9739768	3.78977e-04	4.705420e-04
12	rs10843867	9628487	3.78986e-04	4.705529e-04
2	rs75633575	138063569	3.79155e-04	4.707564e-04
8	rs4515597	121588028	3.79411e-04	4.710646e-04
9	rs2099407	8829128	3.79439e-04	4.710984e-04
12	rs7974880	114571961	3.79532e-04	4.712103e-04
5	rs6452177	23986093	3.79757e-04	4.714813e-04
5	rs6452179	23986205	3.79757e-04	4.714813e-04
12	rs2012495	114569189	3.79850e-04	4.715933e-04
5	rs199678175	23941358	3.79867e-04	4.716137e-04
5	rs62347241	23987603	3.79899e-04	4.716523e-04
5	rs62347242	23987675	3.79899e-04	4.716523e-04
5	rs1847062	23988588	3.79899e-04	4.716523e-04
9	rs1057888	132649857	3.79956e-04	4.717209e-04
5	rs9293107	23990002	3.79992e-04	4.717643e-04
5	rs10085082	23990169	3.79992e-04	4.717643e-04
5	rs317971	66688725	3.80329e-04	4.721700e-04
5	rs28532124	23995917	3.80484e-04	4.723567e-04
5	rs7710191	23998090	3.80899e-04	4.728563e-04
5	rs1501944	23999400	3.80980e-04	4.729539e-04
10	rs71016540	120860749	3.81179e-04	4.731935e-04
14	rs2623147	85210758	3.81180e-04	4.731947e-04
12	rs10743736	9621390	3.81299e-04	4.733379e-04
19	rs10419418	9994286	3.81479e-04	4.735547e-04
10	rs17492058	101254190	3.81967e-04	4.741422e-04
12	.	9877344	3.82105e-04	4.743083e-04
14	rs1481422	85184521	3.82182e-04	4.744010e-04
2	rs80306840	138065175	3.82592e-04	4.748946e-04
10	rs7083143	120861756	3.82744e-04	4.750776e-04
7	rs7796059	94478499	3.82937e-04	4.753100e-04
14	rs151331488	48750149	3.82966e-04	4.753449e-04
1	rs11576683	81411853	3.83016e-04	4.754051e-04
2	rs2082875	115511716	3.83211e-04	4.756398e-04
2	rs11682422	115511771	3.83287e-04	4.757313e-04
2	rs77331149	138064336	3.83605e-04	4.761141e-04
3	rs6806547	63893477	3.83693e-04	4.762200e-04
3	rs4683658	141730998	3.83794e-04	4.763416e-04
2	rs58810397	138067388	3.83886e-04	4.764524e-04
1	rs4075769	19131529	3.83944e-04	4.765222e-04
5	rs7713375	171063573	3.84315e-04	4.769688e-04
3	rs60149940	171684113	3.84362e-04	4.770253e-04
2	rs149554285	138067484	3.84488e-04	4.771770e-04
9	rs1434259	8831619	3.84804e-04	4.775574e-04
16	rs56188774	84888693	3.84819e-04	4.775754e-04
2	rs61732823	119752006	3.85201e-04	4.780352e-04
7	rs73313134	33343245	3.85831e-04	4.787935e-04
9	rs1434257	8830842	3.85854e-04	4.788212e-04
5	rs201141008	58240157	3.86001e-04	4.789981e-04
10	rs12774592	120876844	3.86040e-04	4.790450e-04
7	rs9655442	43475901	3.86100e-04	4.791172e-04
12	rs7976584	9878655	3.86739e-04	4.798863e-04
10	rs200402625	87578120	3.86989e-04	4.801871e-04
16	rs77990641	57556669	3.87090e-04	4.803087e-04
8	rs201212736	1378169	3.87257e-04	4.805097e-04
10	rs671736	120811073	3.87289e-04	4.805482e-04
15	rs62027250	102034675	3.87350e-04	4.806216e-04
3	rs3861381	171683401	3.88046e-04	4.814591e-04
3	rs200716315	141732693	3.88110e-04	4.815362e-04
3	rs11354768	141732694	3.88110e-04	4.815362e-04
12	rs11063877	5925318	3.88610e-04	4.821378e-04
7	rs13229651	147029152	3.88875e-04	4.824567e-04
2	rs148547489	138069110	3.89024e-04	4.826360e-04
7	rs1362370	33276017	3.89140e-04	4.827756e-04
7	rs5028055	147030443	3.89200e-04	4.828478e-04
5	rs1422587	147334005	3.89200e-04	4.828478e-04
3	rs2860730	171684325	3.89209e-04	4.828586e-04
12	rs7960873	5928908	3.89508e-04	4.832184e-04
7	rs13231364	147030788	3.89689e-04	4.834361e-04
21	rs4432550	40239218	3.89769e-04	4.835324e-04
7	rs13227291	147093306	3.89838e-04	4.836154e-04
10	rs12355525	120881107	3.90007e-04	4.838188e-04
2	rs189693742	138069233	3.90040e-04	4.838585e-04
15	rs56654128	102035588	3.90055e-04	4.838765e-04
7	rs747138	147032787	3.90181e-04	4.840281e-04
10	rs12355491	120880877	3.90279e-04	4.841460e-04
20	rs77827279	11368140	3.90333e-04	4.842110e-04
7	rs66529387	147036257	3.90427e-04	4.843241e-04
5	rs4701415	24009467	3.90586e-04	4.845154e-04
10	rs12250409	120863939	3.90783e-04	4.847524e-04
7	rs1008132	20960966	3.91100e-04	4.851338e-04
5	rs951856	23976723	3.91309e-04	4.853852e-04
10	rs2901172	120851588	3.91399e-04	4.854935e-04
12	rs10849343	5922895	3.91624e-04	4.857642e-04
5	rs2080963	147326341	3.92102e-04	4.863392e-04
3	rs57287518	29772710	3.92109e-04	4.863476e-04
10	rs658352	120803788	3.92431e-04	4.867350e-04
10	rs10886383	120864227	3.92477e-04	4.867903e-04
10	rs67487722	120804434	3.92666e-04	4.870177e-04
3	rs3732679	12867485	3.92679e-04	4.870333e-04
10	rs3832705	120803907	3.92695e-04	4.870526e-04
10	rs565922	120803435	3.92736e-04	4.871019e-04
5	rs5869039	79881966	3.92766e-04	4.871380e-04
10	rs608790	120806163	3.93032e-04	4.874580e-04
4	rs11936062	185721370	3.93113e-04	4.875554e-04
10	rs669964	120810623	3.93257e-04	4.877286e-04
16	rs4100205	82597155	3.93297e-04	4.877767e-04
5	rs6867691	147327091	3.93514e-04	4.880377e-04
16	rs9926890	506612	3.93565e-04	4.880991e-04
10	rs530409	120808474	3.93594e-04	4.881340e-04
3	rs55649763	29771702	3.93631e-04	4.881785e-04
3	rs55667387	29771230	3.94240e-04	4.889110e-04
14	rs2765902	85281723	3.94297e-04	4.889796e-04
8	rs4738327	74262964	3.94310e-04	4.889952e-04
5	rs62377418	119384830	3.94583e-04	4.893236e-04
9	rs10746628	82952311	3.94681e-04	4.894414e-04
16	rs7185254	449162	3.96621e-04	4.917746e-04
16	rs1204507	464377	3.96856e-04	4.920572e-04
8	rs57877914	128898361	3.97314e-04	4.926080e-04
8	rs6984991	121587165	3.97400e-04	4.927114e-04
12	rs4763425	9631149	3.97549e-04	4.928905e-04
12	rs4764209	9631209	3.97549e-04	4.928905e-04
12	rs4764211	9631282	3.97590e-04	4.929398e-04
3	rs56169715	171683824	3.97963e-04	4.933884e-04
[truncated: 98,001 more rows]
