# Supplementary material for: Genome-Wide Association Study in Immunocompetent Patients with Delayed Hypersensitivity to Sulfonamide Antimicrobials
Source: PLoS One. 2016 Jun 7;11(6):e0156000. doi: 10.1371/journal.pone.0156000 (PMC4896425; doi:10.1371/journal.pone.0156000)
Supplement: S2 Zip — (ZIP) [file pone.0156000.s005.zip]

Archive with 10 entries (7 files):
- RV/
- RV/fev-rash-eos-subgroup_RV.txt
- __MACOSX/
- __MACOSX/RV/
- __MACOSX/RV/._fev-rash-eos-subgroup_RV.txt
- RV/fev-rash-subgroup_RV.txt
- __MACOSX/RV/._fev-rash-subgroup_RV.txt
- RV/full-data-set_RV.txt
- __MACOSX/RV/._full-data-set_RV.txt
- __MACOSX/._RV
