# Supplementary material for: Genome-Wide Association Study in Immunocompetent Patients with Delayed Hypersensitivity to Sulfonamide Antimicrobials
Source: PLoS One. 2016 Jun 7;11(6):e0156000. doi: 10.1371/journal.pone.0156000 (PMC4896425; doi:10.1371/journal.pone.0156000)
Supplement: S2 Zip — (ZIP) [file pone.0156000.s005.zip › RV/fev-rash-eos-subgroup_RV.txt]

geneID	ind_p	prop_p	weight_p	skat_p	skato_p	Lancaster	qvalue
NC_000014.8:GCATP	5.986e-05	9.302e-05	1.218e-04	8.425e-05	3.449e-05	2.185e-05	0.09999
NC_000007.13:HOXA13	7.416e-05	1.403e-04	7.824e-05	6.446e-04	2.721e-04	6.065e-05	0.13557
NC_000017.10:HSD17B1	1.015e-04	1.015e-04	1.232e-03	6.105e-04	9.803e-05	8.972e-05	0.13557
NC_000006.11:COL12A1	2.257e-04	2.257e-04	8.423e-04	2.449e-04	2.187e-04	1.185e-04	0.13557
NC_000011.9:IGSF22	5.502e-04	5.502e-04	4.571e-04	3.918e-04	1.970e-04	1.715e-04	0.13878
NC_000009.11:NAIF1	4.678e-04	2.569e-03	5.746e-03	4.341e-05	1.060e-04	2.090e-04	0.13878
NC_000006.11:WDR46	7.532e-04	7.532e-04	7.532e-04	3.032e-04	2.987e-04	2.329e-04	0.13878
NC_000002.11:ASB18	7.466e-04	7.466e-04	2.958e-04	8.986e-04	5.742e-04	2.812e-04	0.13878
NC_000013.10:RPL35P7	1.107e-03	4.242e-04	1.349e-03	8.021e-04	3.479e-04	3.338e-04	0.13878
NC_000016.9:ZNF319	7.807e-04	7.807e-04	7.807e-04	6.693e-04	7.876e-04	3.648e-04	0.13878
NC_000017.10:AOC2	6.050e-03	6.122e-04	3.911e-04	3.245e-04	6.099e-04	3.665e-04	0.13878
NC_000006.11:P5-07	2.135e-03	4.861e-04	4.603e-04	1.064e-03	6.223e-04	3.828e-04	0.13878
NC_000005.9:TAS2R1	5.123e-04	5.123e-04	5.352e-04	3.665e-03	1.184e-03	4.444e-04	0.13878
NC_000001.10:HS2ST1	7.874e-03	8.388e-04	1.211e-04	1.745e-03	5.335e-04	4.521e-04	0.13878
NC_000018.9:SOCS6	1.044e-03	1.044e-03	1.039e-03	7.334e-04	7.645e-04	4.549e-04	0.13878
NC_000010.10:PTEN	5.331e-04	5.331e-04	6.179e-04	5.513e-03	1.003e-03	4.933e-04	0.13952
NC_000012.11:KRT122P	2.176e-04	8.048e-04	5.506e-04	1.408e-02	1.020e-03	5.183e-04	0.13952
NC_000009.11:ROR2	9.001e-04	9.001e-04	9.247e-03	4.639e-04	1.017e-03	6.637e-04	0.16871
NC_000010.10:NCRNA00081	1.677e-03	1.677e-03	2.769e-02	1.954e-04	4.418e-04	7.273e-04	0.16966
NC_000014.8:LOC100130048	1.078e-03	1.078e-03	4.179e-04	4.847e-03	2.365e-03	7.489e-04	0.16966
NC_000012.11:KCNMB4	1.134e-03	1.134e-03	1.134e-03	2.117e-04	NA	7.786e-04	0.16966
NC_000001.10:SYT6	2.136e-03	2.136e-03	2.277e-03	6.424e-04	1.381e-03	8.545e-04	0.17773
NC_000007.13:ARL4A	2.696e-02	8.266e-04	9.323e-04	8.710e-04	1.067e-03	9.544e-04	0.18672
NC_000022.10:LOC100132621	8.095e-03	2.669e-03	5.889e-03	2.986e-04	6.993e-04	1.056e-03	0.18672
NC_000001.10:SLC27A3	2.718e-03	2.718e-03	1.027e-02	3.836e-04	8.984e-04	1.060e-03	0.18672
NC_000010.10:DCLRE1A	9.379e-04	3.007e-03	9.395e-04	2.683e-03	3.277e-03	1.061e-03	0.18672
NC_000002.11:LOC100288532	1.314e-03	1.080e-03	1.271e-03	4.148e-03	3.907e-03	1.118e-03	0.18948
NC_000002.11:LOC100288503	1.102e-02	7.248e-04	7.817e-04	3.040e-03	2.365e-03	1.210e-03	0.19774
NC_000017.10:KIAA0753	5.463e-03	1.361e-03	6.114e-04	8.317e-03	1.557e-03	1.295e-03	0.20124
NC_000002.11:EPHA4	1.268e-03	1.066e-03	4.485e-03	9.193e-03	1.257e-03	1.355e-03	0.20124
NC_000003.11:C3orf64	4.355e-04	1.299e-03	4.767e-03	6.660e-03	4.465e-03	1.391e-03	0.20124
NC_000010.10:PDZD8	1.377e-03	1.377e-03	3.370e-03	3.741e-03	4.384e-03	1.516e-03	0.20124
NC_000001.10:SERTAD4	2.175e-04	1.586e-03	1.744e-02	4.350e-03	8.012e-03	1.670e-03	0.20124
NC_000001.10:SERINC2	4.904e-03	2.648e-03	7.817e-03	8.754e-04	1.992e-03	1.697e-03	0.20124
NC_000011.9:LOC100129032	4.161e-03	2.371e-03	1.629e-03	4.018e-03	2.811e-03	1.733e-03	0.20124
NC_000006.11:LOC100289273	2.118e-03	2.118e-03	1.720e-03	8.771e-03	3.913e-03	1.877e-03	0.20124
NC_000013.10:RNF6	2.593e-03	2.593e-03	6.658e-03	4.479e-03	2.054e-03	2.097e-03	0.20124
NC_000011.9:ARRB1	3.869e-03	3.869e-03	3.869e-03	2.749e-03	2.749e-03	2.139e-03	0.20124
NC_000010.10:CCDC7	2.358e-03	2.784e-03	3.852e-03	3.446e-03	5.293e-03	2.162e-03	0.20124
NC_000017.10:PTRF	1.555e-03	2.106e-03	1.115e-02	2.558e-03	5.423e-03	2.173e-03	0.20124
NC_000015.9:LOC100287371	3.328e-03	3.328e-03	9.936e-03	1.799e-03	2.565e-03	2.189e-03	0.20124
NC_000002.11:SULT1C4	1.142e-02	2.465e-03	1.933e-03	2.946e-03	3.255e-03	2.198e-03	0.20124
NC_000019.9:SIGLECP11	1.662e-03	1.662e-03	5.170e-03	8.483e-03	4.451e-03	2.215e-03	0.20124
NC_000022.10:BCL2L13	3.141e-03	1.195e-03	2.591e-03	1.759e-02	3.784e-03	2.273e-03	0.20124
NC_000015.9:CILP	3.443e-03	3.217e-03	8.731e-03	2.046e-03	3.034e-03	2.286e-03	0.20124
NC_000005.9:LOC646012	2.671e-01	2.562e-03	2.472e-03	1.014e-03	1.362e-03	2.300e-03	0.20124
NC_000009.11:LRRC19	2.328e-03	2.328e-03	3.135e-03	5.261e-03	6.859e-03	2.302e-03	0.20124
NC_000007.13:NPSR1	3.238e-03	3.238e-03	2.111e-03	6.095e-03	4.625e-03	2.317e-03	0.20124
NC_000001.10:RNU5E	2.821e-03	2.821e-03	1.138e-03	2.196e-02	3.798e-03	2.336e-03	0.20124
NC_000001.10:SLC5A9	9.765e-03	1.942e-03	4.209e-03	2.783e-03	3.201e-03	2.373e-03	0.20124
NC_000011.9:SPON1	2.549e-03	2.549e-03	3.493e-03	7.931e-03	3.923e-03	2.381e-03	0.20124
NC_000009.11:RUSC2	5.972e-04	4.364e-03	2.304e-03	1.386e-02	1.069e-02	2.412e-03	0.20124
NC_000007.13:GRM8	2.843e-03	2.843e-03	2.290e-03	8.616e-03	4.950e-03	2.438e-03	0.20124
NC_000019.9:EML2	3.953e-03	4.435e-03	1.502e-02	1.281e-03	2.667e-03	2.471e-03	0.20124
NC_000013.10:DKFZp686A1627	2.090e-03	4.091e-03	2.106e-03	5.845e-03	8.723e-03	2.518e-03	0.20124
NC_000004.11:LOC644429	1.872e-03	1.872e-03	6.330e-03	9.821e-03	4.613e-03	2.560e-03	0.20124
NC_000019.9:CHERP	3.796e-03	3.796e-03	3.796e-03	4.305e-03	4.301e-03	2.609e-03	0.20124
NC_000001.10:NFYC	1.983e-02	2.180e-03	9.131e-04	1.589e-02	2.348e-03	2.676e-03	0.20124
NC_000007.13:AHR	1.300e-02	1.300e-02	1.498e-02	5.292e-04	1.260e-03	2.724e-03	0.20124
NC_000004.11:PPEF2	6.283e-03	6.729e-03	7.591e-04	1.116e-02	3.958e-03	2.738e-03	0.20124
NC_000014.8:GALNTL1	3.718e-03	3.718e-03	2.095e-03	6.953e-03	6.432e-03	2.745e-03	0.20124
NC_000002.11:EDAR	2.804e-02	2.206e-03	2.787e-03	2.544e-03	4.359e-03	2.897e-03	0.20124
NC_000001.10:LRRC39	2.933e-02	6.179e-03	5.594e-03	1.084e-03	2.024e-03	2.960e-03	0.20124
NC_000006.11:FAM46A	9.228e-03	9.228e-03	3.543e-03	1.673e-03	3.698e-03	2.962e-03	0.20124
NC_000004.11:AFP	1.680e-03	2.961e-03	3.591e-03	3.029e-02	4.036e-03	2.975e-03	0.20124
NC_000020.10:RPL12P12	3.608e-03	1.903e-03	3.608e-03	3.010e-03	NA	3.034e-03	0.20124
NC_000002.11:ARL5A	4.356e-03	4.356e-03	4.356e-03	5.263e-03	5.260e-03	3.160e-03	0.20124
NC_000020.10:CRNKL1	5.105e-03	5.105e-03	5.105e-03	4.221e-03	4.227e-03	3.188e-03	0.20124
NC_000007.13:KLHDC10	6.467e-03	1.716e-03	7.629e-03	4.950e-03	6.053e-03	3.203e-03	0.20124
NC_000016.9:NECAB2	2.300e-03	2.342e-03	1.137e-02	5.267e-03	8.119e-03	3.205e-03	0.20124
NC_000006.11:KIAA0240	7.688e-03	7.688e-03	5.163e-03	2.124e-03	4.229e-03	3.268e-03	0.20124
NC_000009.11:PKN3	4.959e-03	4.959e-03	2.019e-02	1.794e-03	3.606e-03	3.323e-03	0.20124
NC_000003.11:SIDT1	5.793e-03	2.758e-03	1.480e-02	2.680e-03	5.286e-03	3.395e-03	0.20124
NC_000017.10:DGKE	1.330e-02	5.720e-03	5.771e-03	1.939e-03	4.221e-03	3.456e-03	0.20124
NC_000001.10:PER3	1.214e-01	1.899e-03	1.623e-03	6.035e-03	3.204e-03	3.477e-03	0.20124
NC_000017.10:ALDH3A2	4.210e-03	4.210e-03	4.210e-03	6.973e-03	6.971e-03	3.514e-03	0.20124
NC_000022.10:NHP2L1	2.249e-03	7.267e-03	2.599e-03	9.504e-03	9.748e-03	3.528e-03	0.20124
NC_000006.11:LOC100289461	5.109e-03	5.109e-03	7.965e-03	3.478e-03	6.612e-03	3.746e-03	0.20124
NC_000003.11:LOC100288429	3.640e-03	3.036e-03	3.875e-02	2.684e-03	5.431e-03	3.782e-03	0.20124
NC_000002.11:TSN	9.844e-03	2.901e-03	1.279e-02	3.490e-03	4.361e-03	3.831e-03	0.20124
NC_000004.11:GNRHR	7.946e-03	3.564e-03	5.421e-03	4.824e-03	7.351e-03	3.861e-03	0.20124
NC_000006.11:RPL7AP37	4.852e-03	4.852e-03	6.733e-03	1.025e-02	3.584e-03	3.914e-03	0.20124
NC_000010.10:CPEB3	4.508e-03	4.508e-03	4.462e-03	5.637e-03	1.150e-02	3.920e-03	0.20124
NC_000001.10:OR10J9P	4.917e-03	4.917e-03	5.015e-03	4.941e-03	9.969e-03	3.946e-03	0.20124
NC_000010.10:C10orf93	5.759e-03	5.759e-03	5.759e-03	6.948e-03	6.953e-03	4.385e-03	0.20124
NC_000022.10:LOC150197	6.581e-02	4.815e-03	4.472e-03	2.224e-03	4.491e-03	4.421e-03	0.20124
NC_000010.10:LOC100287503	7.522e-02	4.357e-03	1.662e-03	6.118e-03	4.627e-03	4.436e-03	0.20124
NC_000011.9:LOC643855	4.406e-03	4.406e-03	1.153e-02	5.590e-03	9.089e-03	4.571e-03	0.20124
NC_000012.11:EFCAB4B	2.811e-03	6.991e-03	2.745e-03	1.867e-02	1.247e-02	4.573e-03	0.20124
NC_000022.10:GSTT2B	3.036e-02	2.503e-03	2.813e-03	1.029e-02	6.314e-03	4.607e-03	0.20124
NC_000003.11:LOC729674	9.710e-03	9.710e-03	1.429e-03	1.525e-02	6.352e-03	4.616e-03	0.20124
NC_000008.10:C8orf73	4.145e-03	7.612e-03	3.857e-03	1.177e-02	8.566e-03	4.646e-03	0.20124
NC_000006.11:LOC100131283	4.327e-03	4.327e-03	5.090e-03	1.516e-02	8.658e-03	4.652e-03	0.20124
NC_000006.11:HLA-H	1.610e-02	1.610e-02	3.340e-02	1.031e-03	2.212e-03	4.789e-03	0.20124
NC_000001.10:OLFML3	4.639e-03	4.639e-03	6.733e-03	1.791e-02	9.190e-03	5.401e-03	0.20124
NC_000014.8:MYH6	2.029e-03	2.422e-03	3.087e-02	1.574e-02	1.264e-02	5.433e-03	0.20124
NC_000007.13:HOXA11	1.732e-02	1.881e-02	2.805e-02	1.341e-03	2.749e-03	5.501e-03	0.20124
NC_000022.10:GSTTP1	3.747e-02	3.259e-03	2.964e-03	1.272e-02	7.187e-03	5.605e-03	0.20124
NC_000018.9:TWSG1	6.094e-03	6.094e-03	8.428e-03	1.444e-02	6.011e-03	5.611e-03	0.20124
NC_000020.10:CSTL1	4.925e-03	4.925e-03	4.925e-03	2.533e-02	9.732e-03	5.613e-03	0.20124
NC_000004.11:WDR17	2.273e-02	4.281e-03	7.478e-03	5.562e-03	7.308e-03	5.651e-03	0.20124
NC_000002.11:SGK493	8.306e-03	8.306e-03	2.021e-03	1.534e-02	1.428e-02	5.653e-03	0.20124
NC_000007.13:PHKG1P1	3.559e-02	3.559e-02	4.633e-03	1.883e-03	3.743e-03	5.692e-03	0.20124
NC_000010.10:THNSL1	2.632e-03	3.804e-03	1.643e-02	1.202e-02	1.655e-02	5.714e-03	0.20124
NC_000010.10:ZEB1	9.755e-03	9.755e-03	2.758e-02	2.640e-03	5.554e-03	5.919e-03	0.20124
NC_000017.10:MPO	1.910e-02	4.337e-03	3.281e-03	1.710e-02	8.155e-03	5.936e-03	0.20124
NC_000007.13:CCDC132	7.253e-03	7.253e-03	5.556e-03	7.727e-03	1.588e-02	5.984e-03	0.20124
NC_000004.11:DDX60	2.606e-02	5.424e-03	1.669e-03	1.862e-02	1.032e-02	6.044e-03	0.20124
NC_000015.9:ZSCAN2	3.632e-03	1.416e-02	2.506e-03	2.133e-02	1.575e-02	6.048e-03	0.20124
NC_000017.10:STAT5A	1.575e-01	1.566e-02	5.683e-03	1.827e-03	3.796e-03	6.216e-03	0.20124
NC_000008.10:JPH1	6.854e-03	6.854e-03	3.233e-02	4.136e-03	7.912e-03	6.302e-03	0.20124
NC_000006.11:HCG9P5	1.190e-02	2.312e-02	4.354e-03	5.302e-03	7.899e-03	6.379e-03	0.20124
NC_000006.11:LY6G6F	7.294e-03	7.294e-03	4.187e-03	2.310e-02	1.139e-02	6.626e-03	0.20124
NC_000006.11:LOC100127900	1.014e-02	1.014e-02	3.894e-02	2.803e-03	6.012e-03	6.660e-03	0.20124
NC_000008.10:UQCRB	1.046e-02	1.046e-02	3.363e-03	9.164e-03	1.756e-02	6.668e-03	0.20124
NC_000015.9:LOC100289457	4.916e-03	4.916e-03	5.434e-02	5.553e-03	1.077e-02	6.800e-03	0.20124
NC_000002.11:CACNB4	7.657e-03	7.657e-03	6.312e-03	1.563e-02	1.081e-02	6.821e-03	0.20124
NC_000006.11:MICE	1.335e-01	8.091e-03	4.693e-03	4.393e-03	5.783e-03	6.972e-03	0.20124
NC_000005.9:LOC100131033	6.576e-03	6.576e-03	6.654e-03	1.918e-02	1.285e-02	6.982e-03	0.20124
NC_000006.11:HINT3	3.672e-03	4.997e-03	1.754e-02	1.764e-02	1.366e-02	7.032e-03	0.20124
NC_000022.10:ARFGAP3	7.437e-03	8.778e-03	7.476e-03	1.300e-02	1.117e-02	7.046e-03	0.20124
NC_000011.9:KDM4D	7.239e-03	7.239e-03	5.467e-03	1.806e-02	1.500e-02	7.123e-03	0.20124
NC_000004.11:C4orf14	2.056e-02	2.056e-02	3.857e-02	1.718e-03	3.835e-03	7.165e-03	0.20124
NC_000017.10:OR3A3	5.185e-03	5.152e-02	7.858e-02	2.572e-03	2.862e-03	7.215e-03	0.20124
NC_000006.11:HCP5P6	4.585e-03	1.517e-02	2.755e-02	5.137e-03	1.049e-02	7.495e-03	0.20124
NC_000017.10:STAT3	8.957e-03	8.957e-03	1.797e-02	5.947e-03	1.119e-02	7.523e-03	0.20124
NC_000001.10:LOC100113373	6.595e-03	6.595e-03	1.051e-02	2.250e-02	9.803e-03	7.571e-03	0.20124
NC_000022.10:BMP6P1	1.046e-02	8.786e-03	1.782e-02	6.441e-03	9.417e-03	7.592e-03	0.20124
NC_000005.9:FTHL10	1.446e-02	1.446e-02	2.921e-02	3.153e-03	6.613e-03	7.810e-03	0.20124
NC_000007.13:LOC285941	5.610e-03	5.610e-03	1.790e-02	1.044e-02	2.015e-02	7.817e-03	0.20124
NC_000012.11:ABCB9	3.924e-03	3.924e-03	2.182e-02	2.462e-02	1.611e-02	7.848e-03	0.20124
NC_000015.9:AP4E1	8.710e-03	8.710e-03	1.023e-02	1.974e-02	7.548e-03	7.861e-03	0.20124
NC_000013.10:LIG4	6.534e-03	6.534e-03	1.026e-02	1.866e-02	1.510e-02	7.950e-03	0.20124
NC_000011.9:LOC100128386	1.641e-02	1.641e-02	4.444e-02	2.532e-03	5.276e-03	7.997e-03	0.20124
NC_000022.10:DGCR8	1.196e-01	1.303e-02	6.181e-03	3.289e-03	7.025e-03	8.028e-03	0.20124
NC_000009.11:CNTFR	1.023e-02	1.023e-02	1.023e-02	1.079e-02	1.079e-02	8.059e-03	0.20124
NC_000011.9:ARFGAP2	3.562e-03	1.877e-02	7.158e-03	2.036e-02	1.478e-02	8.115e-03	0.20124
NC_000017.10:NF1	1.087e-02	2.467e-02	1.999e-02	3.623e-03	7.863e-03	8.202e-03	0.20124
NC_000004.11:LOC100288683	7.876e-03	7.876e-03	7.876e-03	8.757e-03	NA	8.265e-03	0.20124
NC_000017.10:USP32	8.434e-03	6.619e-03	3.126e-02	1.147e-02	8.011e-03	8.361e-03	0.20124
NC_000003.11:ZNF501	1.562e-02	7.926e-03	6.336e-03	1.286e-02	1.558e-02	8.435e-03	0.20124
NC_000007.13:AKR1B1	2.394e-01	1.729e-02	5.061e-03	3.219e-03	6.752e-03	8.458e-03	0.20124
NC_000011.9:LOC387745	4.731e-03	9.011e-03	8.548e-03	4.120e-02	1.296e-02	8.604e-03	0.20124
NC_000017.10:NLRP1	8.603e-03	6.887e-03	1.688e-02	1.449e-02	1.221e-02	8.684e-03	0.20124
NC_000008.10:MSC	2.173e-02	7.617e-03	7.617e-03	1.543e-02	9.416e-03	8.713e-03	0.20124
NC_000002.11:LOC100287288	7.887e-02	7.215e-03	8.618e-03	7.011e-03	7.559e-03	8.833e-03	0.20124
NC_000002.11:RANBP2	9.632e-02	8.276e-03	1.399e-02	3.668e-03	7.714e-03	8.978e-03	0.20124
NC_000001.10:PABPC4	1.139e-02	1.139e-02	1.139e-02	1.186e-02	1.186e-02	9.080e-03	0.20124
NC_000007.13:LOC100128637	8.611e-03	5.316e-03	1.018e-02	3.020e-02	1.666e-02	9.108e-03	0.20124
NC_000011.9:LOC100287127	1.298e-02	1.298e-02	1.283e-02	7.170e-03	1.393e-02	9.127e-03	0.20124
NC_000011.9:NDUFS3	1.298e-02	1.298e-02	1.283e-02	7.170e-03	1.393e-02	9.127e-03	0.20124
NC_000016.9:LOC646810	2.554e-02	5.996e-03	8.092e-03	9.630e-03	1.994e-02	9.173e-03	0.20124
NC_000016.9:RPGRIP1L	1.198e-01	2.356e-02	2.278e-02	1.980e-03	3.872e-03	9.317e-03	0.20124
NC_000019.9:RTN2	1.148e-02	1.148e-02	1.122e-02	8.868e-03	1.820e-02	9.340e-03	0.20124
NC_000002.11:GCC2	3.212e-02	5.107e-03	1.954e-02	6.467e-03	1.310e-02	9.350e-03	0.20124
NC_000016.9:NUTF2	1.541e-02	1.541e-02	3.961e-03	1.240e-02	2.297e-02	9.417e-03	0.20124
NC_000010.10:AKR1C3	1.664e-01	1.076e-02	6.227e-03	4.746e-03	1.013e-02	9.517e-03	0.20124
NC_000003.11:LOC730109	4.248e-03	4.643e-03	1.581e-02	4.374e-02	2.491e-02	9.570e-03	0.20124
NC_000010.10:MKX	8.055e-03	8.055e-03	4.267e-02	7.773e-03	1.423e-02	9.600e-03	0.20124
NC_000019.9:SLC25A41	9.301e-03	9.301e-03	4.032e-02	6.735e-03	1.301e-02	9.631e-03	0.20124
NC_000005.9:GHR	7.231e-03	9.773e-03	1.548e-02	1.571e-02	1.676e-02	9.725e-03	0.20124
NC_000017.10:CNTNAP1	9.299e-03	9.299e-03	5.227e-02	6.179e-03	1.265e-02	9.814e-03	0.20124
NC_000007.13:COG5	1.289e-02	1.289e-02	1.286e-02	8.818e-03	1.722e-02	1.004e-02	0.20124
NC_000011.9:FRAG1	9.375e-03	9.375e-03	9.378e-03	3.267e-02	1.312e-02	1.008e-02	0.20124
NC_000006.11:SUPT3H	1.137e-01	4.468e-02	3.429e-02	1.583e-03	3.069e-03	1.012e-02	0.20124
NC_000010.10:LOC644573	3.359e-02	3.359e-02	1.191e-02	4.353e-03	7.841e-03	1.039e-02	0.20124
NC_000005.9:GEMIN5	5.771e-03	8.298e-03	1.041e-02	6.632e-02	1.529e-02	1.048e-02	0.20124
NC_000010.10:NHLRC2	1.085e-02	1.535e-02	3.469e-02	7.593e-03	9.653e-03	1.048e-02	0.20124
NC_000003.11:ATXN7	7.534e-01	7.047e-03	3.611e-02	3.108e-03	6.651e-03	1.072e-02	0.20124
NC_000015.9:LASS3	2.178e-01	1.295e-02	1.935e-02	3.164e-03	6.738e-03	1.078e-02	0.20124
NC_000010.10:C10orf68	1.177e-02	1.177e-02	1.818e-02	1.018e-02	1.822e-02	1.091e-02	0.20124
NC_000014.8:TSHR	2.887e-03	1.020e-02	3.098e-02	2.119e-02	3.104e-02	1.099e-02	0.20124
NC_000003.11:PLXND1	4.126e-02	6.900e-03	1.353e-02	1.025e-02	1.381e-02	1.103e-02	0.20124
NC_000002.11:NHEJ1	9.289e-03	9.289e-03	1.754e-02	2.718e-02	1.273e-02	1.111e-02	0.20124
NC_000006.11:FKBPL	9.025e-03	9.025e-03	1.453e-02	2.416e-02	1.937e-02	1.127e-02	0.20124
NC_000006.11:EZR	7.001e-03	2.091e-02	4.901e-03	3.742e-02	2.411e-02	1.130e-02	0.20124
NC_000006.11:HCG2P8	5.376e-02	1.252e-02	1.282e-02	7.020e-03	1.068e-02	1.133e-02	0.20124
NC_000009.11:TMEM2	1.670e-02	1.186e-02	1.494e-02	1.119e-02	1.642e-02	1.133e-02	0.20124
NC_000018.9:ZADH2	7.188e-03	7.188e-03	2.639e-02	2.633e-02	1.786e-02	1.149e-02	0.20124
NC_000011.9:FDX1	1.719e-02	1.719e-02	1.719e-02	8.030e-03	1.477e-02	1.156e-02	0.20124
NC_000010.10:DUXAP3	3.563e-02	3.563e-02	4.730e-03	8.517e-03	1.581e-02	1.185e-02	0.20124
NC_000017.10:SPATA22	8.352e-03	5.242e-02	1.001e-02	1.050e-02	1.726e-02	1.191e-02	0.20124
NC_000003.11:TPRXL	1.560e-02	1.560e-02	1.338e-02	1.010e-02	2.070e-02	1.191e-02	0.20124
NC_000001.10:PRG4	1.799e-02	1.172e-02	1.284e-02	1.993e-02	1.291e-02	1.198e-02	0.20124
NC_000002.11:LOC100289242	1.082e-02	8.669e-03	2.239e-02	2.113e-02	1.630e-02	1.200e-02	0.20124
NC_000011.9:INTS5	2.685e-02	2.685e-02	3.609e-03	1.331e-02	2.440e-02	1.206e-02	0.20124
NC_000003.11:HLTF	4.562e-03	3.095e-02	5.974e-03	3.832e-02	3.035e-02	1.221e-02	0.20124
NC_000007.13:LOC780812	1.179e-02	2.836e-02	2.342e-02	7.489e-03	1.375e-02	1.222e-02	0.20124
NC_000012.11:RPL13AP20	3.131e-03	2.900e-02	7.612e-02	1.192e-02	1.406e-02	1.231e-02	0.20124
NC_000010.10:ITGB1	1.036e-02	1.036e-02	5.206e-02	9.437e-03	1.751e-02	1.236e-02	0.20124
NC_000014.8:KIF26A	3.274e-03	1.122e-02	3.399e-02	2.830e-02	2.964e-02	1.248e-02	0.20124
NC_000001.10:LOC391160	1.778e-02	1.778e-02	8.450e-03	1.921e-02	1.686e-02	1.256e-02	0.20124
NC_000011.9:CREBZF	1.833e-02	4.761e-03	2.021e-02	4.465e-02	1.290e-02	1.258e-02	0.20124
NC_000003.11:GPR79	1.048e-02	1.048e-02	3.718e-02	1.152e-02	2.090e-02	1.274e-02	0.20124
NC_000003.11:ZNF197	7.171e-03	1.587e-02	6.841e-02	1.890e-02	8.318e-03	1.289e-02	0.20124
NC_000015.9:CPEB1	1.305e-02	1.154e-02	1.117e-02	3.386e-02	1.810e-02	1.297e-02	0.20124
NC_000012.11:ZNF664	8.312e-03	3.189e-02	2.600e-01	4.482e-03	9.662e-03	1.302e-02	0.20124
NC_000005.9:ITGA1	1.047e-02	1.684e-02	2.175e-02	1.200e-02	2.318e-02	1.317e-02	0.20124
NC_000014.8:NKX2-8	1.335e-02	1.335e-02	1.335e-02	1.207e-02	NA	1.323e-02	0.20124
NC_000009.11:CTSL2	1.261e-02	1.261e-02	1.011e-02	3.945e-02	1.908e-02	1.339e-02	0.20124
NC_000011.9:CABP4	2.108e-02	2.108e-02	2.108e-02	8.155e-03	1.519e-02	1.339e-02	0.20124
NC_000016.9:DDX19A	1.303e-02	1.303e-02	1.317e-02	2.742e-02	1.882e-02	1.342e-02	0.20124
NC_000003.11:ARMC8	1.510e-02	1.510e-02	2.024e-02	1.914e-02	1.308e-02	1.349e-02	0.20124
NC_000010.10:LOC100131485	2.743e-02	1.778e-02	5.537e-02	6.830e-03	7.862e-03	1.350e-02	0.20124
NC_000009.11:PSMD5	3.594e-02	1.019e-02	8.938e-03	2.029e-02	1.902e-02	1.351e-02	0.20124
NC_000006.11:HCG22	3.723e-03	3.159e-02	1.270e-02	2.451e-02	4.156e-02	1.360e-02	0.20124
NC_000016.9:ZFP1	4.995e-03	9.268e-03	4.393e-02	2.334e-02	3.167e-02	1.362e-02	0.20124
NC_000009.11:CDK5RAP2	2.199e-02	1.231e-02	7.891e-03	2.431e-02	2.529e-02	1.370e-02	0.20124
NC_000013.10:EFNB2	9.025e-03	9.025e-03	3.055e-02	2.665e-02	2.041e-02	1.371e-02	0.20124
NC_000006.11:ELF2P2	8.125e-02	9.643e-03	9.653e-03	1.385e-02	1.564e-02	1.372e-02	0.20124
NC_000020.10:GFRA4	1.619e-02	1.619e-02	1.623e-02	1.227e-02	2.439e-02	1.378e-02	0.20124
NC_000004.11:LOC100127912	1.686e-02	1.686e-02	1.686e-02	1.158e-02	2.298e-02	1.378e-02	0.20124
NC_000002.11:LIPT1	1.712e-02	1.712e-02	1.712e-02	1.621e-02	1.621e-02	1.394e-02	0.20124
NC_000005.9:UIMC1	8.393e-01	1.021e-02	8.862e-03	1.040e-02	1.409e-02	1.401e-02	0.20124
NC_000006.11:CMAH	9.121e-03	9.121e-03	9.215e-02	1.141e-02	2.198e-02	1.402e-02	0.20124
NC_000012.11:ALG10B	3.751e-02	1.198e-02	9.655e-03	2.342e-02	1.481e-02	1.407e-02	0.20124
NC_000013.10:SETDB2	1.244e-02	1.244e-02	1.190e-02	4.108e-02	2.005e-02	1.410e-02	0.20124
NC_000014.8:GZMH	1.212e-02	1.212e-02	1.674e-02	2.954e-02	2.029e-02	1.417e-02	0.20124
NC_000017.10:LOC441784	7.548e-01	1.569e-02	6.008e-03	8.714e-03	1.785e-02	1.423e-02	0.20124
NC_000009.11:LOC100133030	2.016e-02	2.016e-02	1.139e-02	1.672e-02	1.946e-02	1.432e-02	0.20124
NC_000006.11:OLIG3	9.908e-01	9.908e-01	9.908e-01	1.177e-03	1.862e-03	1.435e-02	0.20124
NC_000004.11:FBXL5	1.886e-02	1.886e-02	7.022e-03	3.518e-02	1.901e-02	1.440e-02	0.20124
NC_000020.10:ATRN	3.858e-02	1.723e-02	6.295e-03	2.536e-02	1.690e-02	1.452e-02	0.20124
NC_000007.13:CALD1	7.855e-03	7.855e-03	4.540e-02	2.649e-02	2.753e-02	1.475e-02	0.20124
NC_000011.9:GLYATL1	1.647e-02	1.647e-02	5.182e-02	8.528e-03	1.635e-02	1.479e-02	0.20124
NC_000010.10:LOC100288750	7.544e-03	8.234e-02	5.869e-02	1.021e-02	7.473e-03	1.480e-02	0.20124
NC_000004.11:KIAA1239	1.964e-02	6.209e-03	2.079e-02	4.846e-02	1.657e-02	1.484e-02	0.20124
NC_000010.10:CDH23	2.489e-02	9.919e-03	1.913e-02	1.933e-02	1.962e-02	1.485e-02	0.20124
NC_000012.11:LOC100128534	1.210e-02	5.631e-02	8.006e-02	6.207e-03	8.328e-03	1.491e-02	0.20124
NC_000020.10:NRSN2	1.835e-02	1.835e-02	1.833e-02	1.266e-02	2.421e-02	1.510e-02	0.20124
NC_000003.11:LOC100130135	1.817e-02	1.817e-02	9.194e-03	3.479e-02	1.889e-02	1.510e-02	0.20124
NC_000010.10:MPP7	1.227e-01	8.314e-03	1.559e-02	1.201e-02	1.562e-02	1.515e-02	0.20124
NC_000005.9:TRIP13	1.796e-02	1.792e-02	4.474e-02	9.821e-03	1.499e-02	1.520e-02	0.20124
NC_000006.11:LOC100288356	1.990e-02	1.627e-02	2.276e-02	1.432e-02	1.884e-02	1.530e-02	0.20124
NC_000001.10:ALX3	1.505e-02	1.505e-02	1.505e-02	1.557e-02	NA	1.540e-02	0.20124
NC_000007.13:NUPL2	2.243e-02	2.243e-02	9.448e-03	1.966e-02	2.304e-02	1.547e-02	0.20124
NC_000001.10:C1orf182	6.093e-02	1.337e-02	1.168e-02	1.685e-02	1.580e-02	1.562e-02	0.20124
NC_000008.10:YWHAZ	9.417e-03	2.371e-02	1.176e-02	3.128e-02	2.906e-02	1.566e-02	0.20124
NC_000007.13:ELFN1	1.832e-02	1.832e-02	1.313e-02	2.921e-02	1.739e-02	1.566e-02	0.20124
NC_000001.10:ASB17	1.110e-02	1.110e-02	5.944e-02	1.401e-02	2.556e-02	1.567e-02	0.20124
NC_000003.11:PTPN23	1.396e-02	1.151e-02	2.774e-02	1.946e-02	2.729e-02	1.579e-02	0.20124
NC_000010.10:LOC100288345	2.952e-02	1.932e-02	1.685e-02	1.971e-02	1.254e-02	1.587e-02	0.20124
NC_000013.10:C13orf28	1.315e-02	1.386e-02	1.718e-02	3.210e-02	2.404e-02	1.587e-02	0.20124
NC_000006.11:RTN4IP1	3.928e-02	3.928e-02	4.608e-03	1.527e-02	2.694e-02	1.587e-02	0.20124
NC_000017.10:TMEM106A	2.087e-02	2.087e-02	2.084e-02	1.173e-02	2.216e-02	1.587e-02	0.20124
NC_000002.11:LOC100288719	2.005e-01	2.024e-01	1.698e-02	2.957e-03	6.230e-03	1.597e-02	0.20124
NC_000022.10:LOC692246	1.795e-02	1.493e-02	2.388e-02	1.623e-02	2.324e-02	1.598e-02	0.20124
NC_000009.11:DDX31	1.274e-01	2.999e-02	2.631e-02	4.638e-03	9.591e-03	1.611e-02	0.20124
NC_000001.10:CC2D1B	3.219e-02	1.156e-02	2.352e-02	1.643e-02	1.813e-02	1.614e-02	0.20124
NC_000001.10:MIER1	1.992e-02	1.874e-02	1.990e-02	1.780e-02	1.900e-02	1.618e-02	0.20124
NC_000012.11:TMTC2	1.969e-02	1.969e-02	7.154e-03	3.606e-02	2.829e-02	1.620e-02	0.20124
NC_000005.9:C5orf53	1.381e-02	1.381e-02	2.196e-02	2.636e-02	2.370e-02	1.623e-02	0.20124
NC_000004.11:FAM47E	1.204e-02	1.204e-02	1.733e-02	3.864e-02	2.932e-02	1.630e-02	0.20124
NC_000014.8:EXD2	1.814e-02	1.814e-02	1.530e-01	6.794e-03	1.398e-02	1.638e-02	0.20124
NC_000019.9:PPP1R14A	1.100e-02	1.185e-02	3.283e-02	2.541e-02	2.648e-02	1.640e-02	0.20124
NC_000002.11:LOC647012	1.972e-02	2.034e-02	1.972e-02	1.853e-02	1.853e-02	1.648e-02	0.20124
NC_000012.11:LOC643898	5.476e-02	5.476e-02	1.862e-02	6.016e-03	1.123e-02	1.651e-02	0.20124
NC_000004.11:LOC100131158	9.926e-01	9.926e-01	9.926e-01	1.899e-03	1.898e-03	1.654e-02	0.20124
NC_000015.9:PIF1	5.504e-01	1.240e-02	6.769e-03	1.323e-02	2.486e-02	1.658e-02	0.20124
NC_000012.11:IGF1	2.557e-02	1.397e-02	1.377e-02	2.832e-02	2.220e-02	1.683e-02	0.20124
NC_000007.13:PSPHL	4.372e-02	1.987e-02	4.713e-02	6.675e-03	1.401e-02	1.695e-02	0.20124
NC_000001.10:TOE1	1.846e-02	1.846e-02	3.805e-02	1.200e-02	2.172e-02	1.709e-02	0.20124
NC_000014.8:LOC644295	2.044e-02	2.044e-02	2.043e-02	1.406e-02	2.712e-02	1.711e-02	0.20124
NC_000006.11:HLA-P	4.206e-02	1.680e-02	1.813e-02	1.248e-02	2.156e-02	1.713e-02	0.20124
NC_000011.9:LOC100127938	3.541e-02	1.962e-02	1.393e-02	1.714e-02	2.018e-02	1.713e-02	0.20124
NC_000019.9:ANGPTL4	1.726e-02	1.726e-02	1.267e-02	4.098e-02	2.230e-02	1.714e-02	0.20124
NC_000005.9:PDE6A	5.277e-03	3.488e-02	5.015e-02	1.480e-02	3.046e-02	1.716e-02	0.20124
NC_000012.11:RERGL	1.664e-02	1.664e-02	1.664e-02	1.802e-02	NA	1.720e-02	0.20124
NC_000008.10:TDGF5	2.063e-02	2.063e-02	2.063e-02	1.402e-02	2.727e-02	1.723e-02	0.20124
NC_000005.9:BRD9	3.267e-02	1.600e-02	1.947e-02	1.559e-02	2.154e-02	1.725e-02	0.20124
NC_000001.10:C1orf228	1.388e-02	1.388e-02	3.931e-02	1.691e-02	2.799e-02	1.727e-02	0.20124
NC_000006.11:PSORS1C3	2.089e-02	2.089e-02	2.089e-02	1.943e-02	1.942e-02	1.739e-02	0.20124
NC_000019.9:CD177	1.002e-01	1.330e-02	9.587e-03	1.619e-02	2.366e-02	1.743e-02	0.20124
NC_000018.9:HRH4	2.076e-02	2.432e-02	2.076e-02	1.848e-02	1.847e-02	1.754e-02	0.20124
NC_000010.10:ITIH2	2.020e-02	2.020e-02	2.024e-02	1.518e-02	3.007e-02	1.769e-02	0.20124
NC_000009.11:RBM18	7.943e-03	2.924e-02	3.134e-02	2.330e-02	2.428e-02	1.774e-02	0.20124
NC_000019.9:PRKCG	2.213e-02	2.213e-02	2.209e-02	1.389e-02	2.594e-02	1.784e-02	0.20124
NC_000014.8:ADCK1	9.560e-03	9.560e-03	3.589e-02	6.499e-02	2.355e-02	1.791e-02	0.20124
NC_000010.10:ALDH18A1	1.886e-01	2.443e-02	5.666e-03	1.271e-02	2.533e-02	1.793e-02	0.20124
NC_000012.11:LOC100128817	6.746e-02	6.207e-03	2.419e-02	2.982e-02	1.711e-02	1.799e-02	0.20124
NC_000006.11:HEY2	2.052e-02	2.052e-02	2.052e-02	2.150e-02	2.149e-02	1.800e-02	0.20124
NC_000022.10:SOCS2P2	1.204e-02	1.524e-02	6.602e-02	1.440e-02	2.761e-02	1.802e-02	0.20124
NC_000003.11:SEC22C	2.197e-02	2.197e-02	2.189e-02	1.412e-02	2.759e-02	1.806e-02	0.20124
NC_000020.10:CSTP2	1.670e-01	1.122e-02	1.335e-02	1.193e-02	2.509e-02	1.807e-02	0.20124
NC_000013.10:CCDC122	9.550e-02	1.501e-02	2.520e-02	9.192e-03	1.715e-02	1.814e-02	0.20124
NC_000022.10:H1F0	1.450e-02	1.541e-02	2.741e-02	2.748e-02	2.635e-02	1.830e-02	0.20124
NC_000011.9:KRTAP5-4	1.712e-02	2.960e-02	2.134e-02	1.489e-02	2.765e-02	1.834e-02	0.20124
NC_000001.10:TFB2M	1.493e-02	1.493e-02	1.559e-02	5.429e-02	2.638e-02	1.843e-02	0.20124
NC_000009.11:IGFBPL1	1.625e-02	1.625e-02	4.269e-02	1.529e-02	2.765e-02	1.844e-02	0.20124
NC_000003.11:B4GALT4	3.657e-02	1.284e-02	1.841e-02	2.066e-02	2.617e-02	1.845e-02	0.20124
NC_000010.10:C10orf92	1.177e-02	1.939e-02	5.863e-02	1.484e-02	2.594e-02	1.846e-02	0.20124
NC_000017.10:ALOX15P	2.594e-02	2.224e-02	2.693e-02	1.651e-02	1.783e-02	1.851e-02	0.20124
NC_000019.9:EPS8L1	1.077e-02	1.603e-02	2.405e-02	4.199e-02	2.883e-02	1.857e-02	0.20124
NC_000003.11:HRH1	2.358e-02	2.358e-02	2.358e-02	1.892e-02	1.896e-02	1.868e-02	0.20124
NC_000008.10:ODF1	2.406e-02	2.406e-02	2.406e-02	1.854e-02	1.853e-02	1.875e-02	0.20124
NC_000015.9:MAPKBP1	2.641e-02	2.641e-02	1.855e-02	1.372e-02	2.785e-02	1.878e-02	0.20124
NC_000013.10:LOC646208	2.406e-02	2.406e-02	2.406e-02	1.406e-02	2.531e-02	1.884e-02	0.20124
NC_000002.11:CD8BP	8.989e-01	1.934e-02	1.491e-02	1.112e-02	1.411e-02	1.892e-02	0.20124
NC_000002.11:CWC22	2.185e-01	2.296e-01	6.864e-02	2.277e-03	5.068e-03	1.896e-02	0.20124
NC_000004.11:DDX60L	1.072e-02	1.134e-02	7.758e-02	1.926e-02	3.638e-02	1.899e-02	0.20124
NC_000011.9:SOX6	2.406e-02	2.540e-02	2.406e-02	1.858e-02	1.858e-02	1.900e-02	0.20124
NC_000010.10:LOC100132987	2.448e-02	2.448e-02	1.460e-02	1.774e-02	3.426e-02	1.907e-02	0.20124
NC_000016.9:SNRNP25	1.852e-02	2.094e-02	2.025e-02	3.407e-02	2.008e-02	1.919e-02	0.20124
NC_000002.11:CCDC138	2.288e-02	3.313e-02	8.884e-02	7.417e-03	1.494e-02	1.926e-02	0.20124
NC_000015.9:NPM1P5	2.749e-02	2.749e-02	2.749e-02	1.237e-02	2.211e-02	1.936e-02	0.20124
NC_000017.10:DNAI2	1.475e-02	1.475e-02	7.182e-02	1.551e-02	2.881e-02	1.959e-02	0.20124
NC_000004.11:UGT2B10	7.018e-02	1.864e-02	1.895e-02	1.193e-02	2.324e-02	1.959e-02	0.20124
NC_000015.9:ANKDD1A	6.956e-03	4.196e-02	1.480e-02	3.851e-02	4.375e-02	1.963e-02	0.20124
NC_000002.11:TANC1	2.435e-02	1.249e-02	2.125e-02	2.728e-02	3.503e-02	1.968e-02	0.20124
NC_000001.10:C1orf204	4.808e-02	2.245e-02	2.970e-02	1.018e-02	2.079e-02	1.982e-02	0.20124
NC_000015.9:GREM1	1.264e-01	1.448e-02	1.015e-01	7.002e-03	1.033e-02	1.983e-02	0.20124
NC_000012.11:KRT121P	1.567e-03	4.223e-02	6.829e-02	5.315e-02	5.463e-02	1.988e-02	0.20124
NC_000008.10:LOC100288066	1.741e-02	1.741e-02	1.749e-02	4.366e-02	2.834e-02	1.989e-02	0.20124
NC_000019.9:TBCB	2.537e-02	2.537e-02	2.538e-02	1.432e-02	2.730e-02	1.996e-02	0.20124
NC_000017.10:KRT41P	1.845e-02	2.675e-02	1.316e-02	3.229e-02	3.181e-02	2.002e-02	0.20124
NC_000016.9:ACSM3	2.389e-02	2.389e-02	2.347e-02	1.585e-02	3.095e-02	2.010e-02	0.20124
NC_000007.13:FAM183B	1.019e-02	1.854e-02	2.492e-02	4.678e-02	3.335e-02	2.016e-02	0.20124
NC_000003.11:SGOL1	3.910e-02	1.729e-02	4.885e-02	1.127e-02	2.025e-02	2.021e-02	0.20124
NC_000007.13:GABPAP	3.043e-01	3.043e-01	4.059e-02	3.000e-03	6.427e-03	2.034e-02	0.20124
NC_000012.11:CCDC60	2.884e-01	2.262e-02	5.720e-03	1.971e-02	2.690e-02	2.035e-02	0.20124
NC_000004.11:COX18	3.774e-02	3.774e-02	6.938e-02	6.782e-03	1.389e-02	2.036e-02	0.20124
NC_000010.10:LRIT2	7.590e-02	1.339e-02	5.136e-02	9.409e-03	1.902e-02	2.036e-02	0.20124
NC_000012.11:LOC100128392	2.188e-02	2.188e-02	5.532e-02	1.268e-02	2.278e-02	2.040e-02	0.20124
NC_000022.10:POM121L10P	9.429e-03	5.794e-02	1.302e-01	9.703e-03	1.812e-02	2.044e-02	0.20124
NC_000007.13:ADCK2	2.484e-02	2.484e-02	2.527e-02	1.499e-02	3.051e-02	2.047e-02	0.20124
NC_000003.11:RPL17P16	1.771e-02	1.771e-02	6.966e-02	1.442e-02	2.632e-02	2.051e-02	0.20124
NC_000007.13:LOC647123	2.386e-02	2.386e-02	2.386e-02	2.290e-02	2.291e-02	2.058e-02	0.20124
NC_000001.10:TCTEX1D4	5.284e-03	2.743e-02	2.186e-01	1.690e-02	3.216e-02	2.060e-02	0.20124
NC_000001.10:HEYL	5.610e-02	3.723e-02	6.461e-02	6.122e-03	1.284e-02	2.067e-02	0.20124
NC_000004.11:MAPK10	1.962e-02	1.962e-02	1.255e-01	1.072e-02	2.163e-02	2.079e-02	0.20124
NC_000010.10:LOC399744	9.025e-02	1.658e-02	7.869e-02	1.139e-02	9.250e-03	2.084e-02	0.20124
NC_000004.11:PGDS	8.173e-02	2.034e-02	1.726e-02	1.890e-02	1.704e-02	2.086e-02	0.20124
NC_000001.10:IL24	6.518e-02	1.653e-02	1.759e-02	1.675e-02	2.757e-02	2.087e-02	0.20124
NC_000020.10:LIME1	2.503e-02	2.503e-02	2.451e-02	1.651e-02	3.118e-02	2.099e-02	0.20124
NC_000006.11:KIAA1244	2.591e-02	1.136e-02	3.333e-02	4.125e-02	2.106e-02	2.101e-02	0.20124
NC_000016.9:HTA	2.328e-02	2.328e-02	2.328e-02	1.508e-02	NA	2.107e-02	0.20124
NC_000017.10:EVI2B	8.860e-03	2.441e-02	1.098e-01	1.668e-02	2.966e-02	2.116e-02	0.20124
NC_000016.9:PMFBP1	3.612e-02	1.685e-02	3.780e-02	2.133e-02	1.740e-02	2.116e-02	0.20124
NC_000019.9:LOC730651	2.653e-02	2.653e-02	2.051e-02	1.693e-02	3.391e-02	2.118e-02	0.20124
NC_000001.10:PRPF38B	7.045e-02	1.879e-02	2.631e-02	1.177e-02	2.356e-02	2.118e-02	0.20124
NC_000020.10:COL9A3	3.441e-02	4.610e-02	2.060e-02	1.141e-02	2.407e-02	2.119e-02	0.20124
NC_000005.9:C5orf13	1.881e-02	2.686e-02	2.046e-01	8.838e-03	1.870e-02	2.127e-02	0.20124
NC_000005.9:LOC100132536	2.010e-01	1.569e-02	1.781e-02	1.438e-02	2.009e-02	2.128e-02	0.20124
NC_000008.10:TOX	1.150e-01	3.545e-02	5.243e-03	3.327e-02	1.966e-02	2.140e-02	0.20124
NC_000006.11:LOC285830	1.704e-01	4.342e-02	3.068e-02	6.745e-03	1.178e-02	2.157e-02	0.20124
NC_000006.11:KRT18P30	8.683e-02	2.472e-02	3.827e-02	9.781e-03	1.487e-02	2.163e-02	0.20124
NC_000013.10:C13orf31	1.389e-02	2.582e-02	2.334e-02	3.461e-02	3.459e-02	2.199e-02	0.20124
NC_000017.10:ABCA9	1.290e-01	1.500e-02	4.576e-02	9.543e-03	1.853e-02	2.200e-02	0.20124
NC_000011.9:C11orf30	2.368e-01	2.368e-01	5.543e-03	9.824e-03	1.763e-02	2.201e-02	0.20124
NC_000005.9:LOC100129186	4.722e-02	1.149e-02	1.820e-02	4.208e-02	2.627e-02	2.202e-02	0.20124
NC_000017.10:ACTG1	2.908e-03	5.293e-02	4.919e-02	4.994e-02	4.224e-02	2.203e-02	0.20124
NC_000003.11:SLC6A20	1.833e-02	1.844e-02	2.493e-02	2.983e-02	4.109e-02	2.218e-02	0.20124
NC_000005.9:RPL7P23	3.222e-02	3.271e-02	1.851e-02	2.270e-02	2.300e-02	2.222e-02	0.20124
NC_000017.10:LOC390800	7.323e-02	7.323e-02	4.809e-03	1.945e-02	3.260e-02	2.230e-02	0.20124
NC_000005.9:ABLIM3	2.685e-01	6.066e-02	5.554e-03	1.785e-02	1.913e-02	2.231e-02	0.20124
NC_000003.11:SENP2	1.455e-02	2.537e-02	1.111e-01	1.381e-02	2.544e-02	2.239e-02	0.20124
NC_000006.11:LOC100287824	2.706e-02	2.706e-02	2.706e-02	2.291e-02	2.291e-02	2.243e-02	0.20124
NC_000010.10:NANOS1	3.549e-02	1.432e-02	3.142e-02	2.291e-02	2.990e-02	2.246e-02	0.20124
NC_000002.11:RBM44	5.308e-03	5.930e-02	5.930e-02	2.116e-02	3.840e-02	2.250e-02	0.20124
NC_000014.8:C14orf4	1.408e-02	2.250e-02	6.353e-02	1.958e-02	3.138e-02	2.263e-02	0.20124
NC_000004.11:WDR19	2.470e-02	1.561e-02	2.447e-02	3.851e-02	3.221e-02	2.283e-02	0.20124
NC_000010.10:LDB3	7.135e-03	5.689e-02	2.216e-02	3.359e-02	4.804e-02	2.287e-02	0.20124
NC_000006.11:LOC780810	4.852e-02	1.364e-02	1.944e-02	3.370e-02	2.885e-02	2.291e-02	0.20124
NC_000004.11:ZFP42	3.613e-02	3.252e-02	4.690e-02	1.093e-02	2.137e-02	2.293e-02	0.20124
NC_000016.9:KCTD5	2.221e-02	2.221e-02	2.221e-02	2.430e-02	NA	2.295e-02	0.20124
NC_000002.11:SLC4A5	2.102e-03	3.217e-02	1.429e-01	4.177e-02	7.767e-02	2.301e-02	0.20124
NC_000010.10:IFIT5	3.450e-02	2.621e-02	2.488e-02	1.740e-02	3.076e-02	2.308e-02	0.20124
NC_000017.10:SUZ12P	2.443e-02	5.991e-02	2.443e-02	1.381e-02	2.731e-02	2.320e-02	0.20124
NC_000019.9:KCTD15	5.628e-02	1.748e-02	1.610e-02	3.191e-02	2.654e-02	2.322e-02	0.20124
NC_000014.8:PSMA6	3.566e-02	1.641e-02	1.838e-02	3.400e-02	3.580e-02	2.335e-02	0.20124
NC_000010.10:EIF3A	1.872e-02	1.872e-02	5.707e-02	2.020e-02	3.414e-02	2.339e-02	0.20124
NC_000001.10:SEP15	5.024e-02	5.024e-02	7.317e-03	2.112e-02	4.110e-02	2.340e-02	0.20124
NC_000006.11:HLA-U	3.342e-02	3.722e-02	9.673e-03	3.235e-02	3.626e-02	2.343e-02	0.20124
NC_000019.9:ETFB	2.814e-02	2.814e-02	2.816e-02	1.740e-02	3.337e-02	2.348e-02	0.20124
NC_000001.10:LOC100287877	4.827e-02	2.757e-02	4.889e-02	1.181e-02	1.941e-02	2.357e-02	0.20124
NC_000021.8:TRPM2	1.740e-02	1.140e-02	1.540e-01	1.892e-02	3.862e-02	2.366e-02	0.20124
NC_000014.8:TRAV33	1.903e-02	1.903e-02	6.745e-02	1.863e-02	3.314e-02	2.367e-02	0.20124
NC_000002.11:POLR1B	8.805e-03	2.229e-02	4.473e-02	3.671e-02	4.927e-02	2.370e-02	0.20124
NC_000019.9:ZNF285A	1.997e-01	1.528e-02	1.792e-02	3.176e-02	1.499e-02	2.376e-02	0.20124
NC_000003.11:LOC647280	1.659e-01	1.823e-02	1.875e-02	1.838e-02	2.165e-02	2.382e-02	0.20124
NC_000004.11:LOC285412	1.421e-02	1.421e-02	5.915e-02	4.002e-02	3.353e-02	2.386e-02	0.20124
NC_000002.11:WDSUB1	3.075e-02	2.684e-02	2.933e-02	2.287e-02	2.498e-02	2.393e-02	0.20124
NC_000002.11:GPR35	2.599e-02	1.670e-02	3.163e-02	2.522e-02	4.159e-02	2.394e-02	0.20124
NC_000007.13:VPS41	1.047e-02	1.785e-02	3.169e-02	7.346e-02	4.010e-02	2.396e-02	0.20124
NC_000006.11:HLA-V	9.971e-03	3.187e-02	6.692e-02	2.158e-02	3.710e-02	2.400e-02	0.20124
NC_000015.9:MYO5C	6.152e-03	3.412e-02	2.420e-02	1.061e-01	4.034e-02	2.402e-02	0.20124
NC_000003.11:SHQ1	2.884e-02	2.884e-02	2.888e-02	1.761e-02	3.393e-02	2.404e-02	0.20124
NC_000021.8:AGPAT3	2.113e-02	1.332e-02	4.269e-02	4.991e-02	2.669e-02	2.413e-02	0.20124
NC_000020.10:C20orf79	3.898e-02	3.898e-02	1.002e-02	3.873e-02	2.763e-02	2.417e-02	0.20124
NC_000015.9:LOC100288367	5.539e-03	1.811e-02	1.129e-01	4.438e-02	4.967e-02	2.418e-02	0.20124
NC_000015.9:HSP90AB4P	2.618e-02	2.618e-02	2.615e-02	2.070e-02	4.085e-02	2.433e-02	0.20124
NC_000022.10:SLC2A11	6.312e-02	2.075e-02	2.899e-02	1.680e-02	2.648e-02	2.445e-02	0.20124
NC_000010.10:ARHGAP21	9.642e-03	2.962e-02	4.767e-02	2.689e-02	4.871e-02	2.445e-02	0.20124
NC_000004.11:PABPCP1	1.974e-02	1.974e-02	1.980e-02	6.485e-02	3.431e-02	2.447e-02	0.20124
NC_000009.11:LOC442427	2.595e-02	2.595e-02	2.595e-02	2.955e-02	2.955e-02	2.450e-02	0.20124
NC_000007.13:LOC645579	1.025e-01	1.794e-02	2.928e-02	1.446e-02	2.607e-02	2.453e-02	0.20124
NC_000020.10:SPATA2	2.730e-02	5.558e-02	9.257e-03	3.436e-02	3.834e-02	2.461e-02	0.20124
NC_000004.11:LOC100286946	1.817e-02	4.646e-01	4.676e-01	7.839e-03	9.068e-03	2.461e-02	0.20124
NC_000003.11:HSP90AB5P	2.018e-02	7.850e-02	9.411e-02	9.235e-03	1.805e-02	2.467e-02	0.20124
NC_000012.11:LOC100128678	5.958e-03	5.751e-02	1.135e-01	1.994e-02	3.471e-02	2.470e-02	0.20124
NC_000009.11:FKBP15	1.132e-02	3.593e-02	3.233e-02	2.745e-02	5.048e-02	2.483e-02	0.20124
NC_000004.11:AFM	1.827e-02	1.827e-02	7.986e-02	2.049e-02	3.636e-02	2.493e-02	0.20124
NC_000017.10:DBF4B	4.263e-02	4.263e-02	1.102e-02	3.092e-02	3.186e-02	2.530e-02	0.20124
NC_000007.13:LOC402643	2.630e-02	2.630e-02	2.153e-02	3.746e-02	3.303e-02	2.548e-02	0.20124
NC_000005.9:KRT18P16	3.102e-02	3.102e-02	3.158e-02	1.785e-02	3.454e-02	2.553e-02	0.20124
NC_000002.11:C2orf71	3.702e-02	7.716e-02	3.151e-01	5.944e-03	1.290e-02	2.554e-02	0.20124
NC_000007.13:RPL7P32	3.296e-02	3.296e-02	3.296e-02	1.661e-02	3.183e-02	2.554e-02	0.20124
NC_000006.11:C6orf122	2.387e-02	2.387e-02	2.895e-02	2.588e-02	4.435e-02	2.558e-02	0.20124
NC_000006.11:ATF6B	3.264e-02	3.264e-02	3.264e-02	2.326e-02	2.324e-02	2.563e-02	0.20124
NC_000006.11:PPIL1	3.160e-01	3.160e-01	6.230e-03	1.228e-02	2.083e-02	2.564e-02	0.20124
NC_000001.10:HNRNPCL1	1.364e-02	1.861e-02	6.762e-02	3.590e-02	3.626e-02	2.572e-02	0.20124
NC_000001.10:SKINTL	1.554e-03	4.230e-02	2.875e-01	5.808e-02	9.651e-02	2.579e-02	0.20124
NC_000019.9:ZNF229	4.189e-02	2.908e-02	9.297e-03	4.973e-02	4.039e-02	2.580e-02	0.20124
NC_000007.13:SP4	5.203e-02	1.387e-02	3.218e-02	3.673e-02	2.503e-02	2.587e-02	0.20124
NC_000012.11:LOC100132543	3.819e-02	4.147e-02	1.885e-02	1.920e-02	3.628e-02	2.593e-02	0.20124
NC_000002.11:MAL	4.586e-02	2.791e-02	2.821e-02	2.356e-02	2.393e-02	2.599e-02	0.20124
NC_000002.11:SIX2	2.310e-02	3.817e-02	3.594e-02	1.885e-02	3.489e-02	2.608e-02	0.20124
NC_000001.10:LOC729977	2.603e-02	6.282e-02	9.521e-02	1.361e-02	1.369e-02	2.610e-02	0.20124
NC_000013.10:LOC728767	1.877e-02	1.877e-02	1.154e-01	1.932e-02	3.556e-02	2.616e-02	0.20124
NC_000003.11:5-HT3c2	8.118e-03	3.961e-02	4.712e-02	2.978e-02	5.726e-02	2.621e-02	0.20124
NC_000011.9:IGSF9B	5.085e-01	2.559e-02	2.094e-02	1.381e-02	2.337e-02	2.621e-02	0.20124
NC_000019.9:MATK	3.426e-02	2.663e-02	3.327e-02	2.248e-02	3.040e-02	2.622e-02	0.20124
NC_000017.10:ASB16	2.591e-02	2.387e-02	2.490e-02	4.050e-02	3.391e-02	2.628e-02	0.20124
NC_000002.11:STAT1	2.440e-02	2.440e-02	2.595e-02	3.586e-02	3.839e-02	2.632e-02	0.20124
NC_000008.10:CHMP4C	5.161e-02	5.161e-02	1.595e-01	7.218e-03	1.400e-02	2.635e-02	0.20124
NC_000015.9:PPCDC	2.305e-02	2.305e-02	4.276e-02	2.273e-02	4.332e-02	2.644e-02	0.20124
NC_000009.11:CCIN	2.107e-02	2.107e-02	3.704e-02	3.007e-02	4.517e-02	2.644e-02	0.20124
NC_000012.11:ACAD10	2.197e-02	2.197e-02	6.430e-02	1.998e-02	3.852e-02	2.645e-02	0.20124
NC_000001.10:SLAMF9	3.687e-02	3.687e-02	1.987e-02	2.095e-02	3.984e-02	2.650e-02	0.20124
NC_000006.11:ZSCAN23	2.477e-02	2.477e-02	2.744e-02	3.954e-02	3.306e-02	2.655e-02	0.20124
NC_000006.11:KIFC1	5.169e-02	9.227e-02	1.459e-01	5.881e-03	1.300e-02	2.678e-02	0.20124
NC_000011.9:SAA4	3.634e-02	2.902e-02	3.386e-02	2.264e-02	2.883e-02	2.692e-02	0.20124
NC_000014.8:TRDC	2.426e-01	1.819e-02	5.357e-02	1.081e-02	2.178e-02	2.697e-02	0.20124
NC_000002.11:DNAJB2	1.863e-02	1.892e-02	3.266e-02	7.023e-02	3.307e-02	2.701e-02	0.20124
NC_000007.13:LOC642006	1.273e-02	3.014e-02	4.370e-02	3.122e-02	5.094e-02	2.711e-02	0.20124
NC_000002.11:TUBA4B	2.366e-02	3.251e-02	2.615e-02	3.822e-02	3.132e-02	2.712e-02	0.20124
NC_000016.9:CARHSP1	4.656e-02	3.053e-02	1.214e-02	3.948e-02	3.934e-02	2.716e-02	0.20124
NC_000016.9:LOC100288525	3.612e-02	3.612e-02	4.403e-02	1.592e-02	2.825e-02	2.725e-02	0.20124
NC_000002.11:MARCO	9.445e-02	9.445e-02	3.604e-02	8.496e-03	1.529e-02	2.725e-02	0.20124
NC_000001.10:ZFYVE9	2.413e-02	6.839e-02	1.500e-01	1.039e-02	1.734e-02	2.727e-02	0.20124
NC_000006.11:LRRC16A	4.472e-02	4.472e-02	9.920e-03	3.432e-02	4.361e-02	2.748e-02	0.20124
NC_000019.9:DIRAS1	3.309e-01	3.085e-02	2.712e-02	1.167e-02	2.252e-02	2.750e-02	0.20124
NC_000009.11:LOC100288437	1.680e-02	3.307e-02	2.610e-02	5.093e-02	3.777e-02	2.766e-02	0.20124
NC_000001.10:MFN2	1.245e-01	5.802e-02	1.086e-01	6.879e-03	1.180e-02	2.805e-02	0.20124
NC_000020.10:SPO11	7.696e-02	7.696e-02	8.170e-03	2.304e-02	3.651e-02	2.806e-02	0.20124
NC_000009.11:TEK	1.607e-02	1.769e-02	7.913e-02	3.127e-02	4.927e-02	2.814e-02	0.20124
NC_000011.9:TECTA	4.367e-02	4.561e-02	1.323e-02	3.361e-02	3.515e-02	2.818e-02	0.20124
NC_000006.11:SERPINB6	3.587e-02	3.587e-02	3.587e-02	1.828e-02	3.498e-02	2.827e-02	0.20124
NC_000003.11:CYP51P1	3.543e-02	2.152e-02	1.815e-01	2.215e-02	1.636e-02	2.834e-02	0.20124
NC_000001.10:SLAMF8	1.278e-01	3.878e-02	6.861e-02	8.784e-03	1.729e-02	2.851e-02	0.20124
NC_000004.11:ANXA2P1	3.578e-02	4.772e-02	9.640e-02	1.164e-02	2.115e-02	2.857e-02	0.20124
NC_000014.8:ACIN1	2.292e-02	2.292e-02	3.928e-02	3.414e-02	4.419e-02	2.858e-02	0.20124
NC_000011.9:LOC100288439	3.342e-02	7.251e-02	1.710e-01	8.553e-03	1.768e-02	2.868e-02	0.20124
NC_000009.11:GNA14	1.836e-02	1.836e-02	2.397e-01	2.070e-02	3.916e-02	2.872e-02	0.20124
NC_000017.10:EIF4A1	1.297e-02	2.047e-02	4.673e-02	7.306e-02	4.257e-02	2.883e-02	0.20124
NC_000006.11:GSTA4	3.438e-02	3.438e-02	3.474e-02	2.020e-02	3.861e-02	2.886e-02	0.20124
NC_000006.11:FAM8A6P	5.092e-02	6.387e-02	8.698e-03	2.715e-02	5.385e-02	2.887e-02	0.20124
NC_000022.10:ISX	3.202e-02	3.202e-02	3.233e-02	2.206e-02	4.417e-02	2.892e-02	0.20124
NC_000018.9:GATA6	3.455e-02	3.455e-02	3.455e-02	2.032e-02	3.882e-02	2.897e-02	0.20124
NC_000022.10:MAPK1	5.641e-03	2.398e-02	1.101e-01	5.026e-02	8.034e-02	2.904e-02	0.20124
NC_000002.11:MAP4K3	2.284e-02	2.284e-02	9.049e-02	2.094e-02	3.991e-02	2.911e-02	0.20124
NC_000006.11:HCG4	1.207e-02	4.109e-02	8.516e-02	2.387e-02	4.121e-02	2.913e-02	0.20124
NC_000005.9:KCNMB1	3.256e-02	3.256e-02	3.277e-02	2.185e-02	4.402e-02	2.914e-02	0.20124
NC_000004.11:LOC100288430	3.970e-02	2.866e-02	3.275e-02	2.313e-02	3.859e-02	2.915e-02	0.20124
NC_000017.10:GHDC	1.391e-02	1.391e-02	1.130e-01	5.249e-02	4.273e-02	2.915e-02	0.20124
NC_000019.9:ZNF575	3.519e-02	4.967e-02	1.018e-01	1.185e-02	2.143e-02	2.916e-02	0.20124
NC_000022.10:C22orf39	2.919e-01	2.919e-01	5.982e-03	1.683e-02	2.727e-02	2.921e-02	0.20124
NC_000006.11:TAAR5	3.716e-02	3.716e-02	3.763e-02	1.859e-02	3.557e-02	2.925e-02	0.20124
NC_000001.10:RPL27AP2	1.539e-01	3.030e-02	2.636e-02	1.494e-02	3.026e-02	2.977e-02	0.20124
NC_000002.11:LOC100216337	6.167e-03	6.114e-02	1.338e-01	2.707e-02	4.933e-02	2.984e-02	0.20124
NC_000010.10:AGAP11	1.886e-02	2.165e-02	6.151e-02	3.813e-02	4.294e-02	2.996e-02	0.20124
NC_000001.10:KCNH1	1.379e-02	5.021e-02	5.431e-02	2.490e-02	4.572e-02	2.997e-02	0.20124
NC_000001.10:PARK7	3.475e-02	3.475e-02	3.396e-02	2.151e-02	4.323e-02	3.002e-02	0.20124
NC_000019.9:FBN3	2.830e-01	2.609e-02	1.935e-02	1.822e-02	3.429e-02	3.006e-02	0.20124
NC_000003.11:LOC285303	2.403e-02	7.457e-02	1.709e-02	5.009e-02	2.882e-02	3.007e-02	0.20124
NC_000019.9:ZNF823	1.289e-02	2.005e-02	7.184e-02	4.601e-02	5.607e-02	3.010e-02	0.20124
NC_000004.11:KIAA1530	3.316e-02	3.727e-02	1.964e-02	4.094e-02	3.943e-02	3.014e-02	0.20124
NC_000014.8:OR4T1P	4.394e-02	4.394e-02	1.919e-02	4.117e-02	2.631e-02	3.014e-02	0.20124
NC_000001.10:C1orf94	1.208e-01	1.208e-01	7.803e-03	2.122e-02	3.324e-02	3.042e-02	0.20124
NC_000010.10:LOC100128041	6.680e-02	6.680e-02	5.253e-02	1.130e-02	2.004e-02	3.045e-02	0.20124
NC_000002.11:SPEG	2.700e-02	2.903e-02	9.899e-02	1.853e-02	3.418e-02	3.049e-02	0.20124
NC_000006.11:MCHR2	9.930e-01	9.930e-01	9.930e-01	5.515e-03	5.510e-03	3.053e-02	0.20124
NC_000010.10:OAT	2.493e-02	2.493e-02	6.650e-02	2.555e-02	4.173e-02	3.056e-02	0.20124
NC_000006.11:PERP	9.930e-01	9.930e-01	9.930e-01	5.524e-03	5.527e-03	3.057e-02	0.20124
NC_000007.13:LOC100287231	4.266e-02	3.462e-02	3.086e-02	3.104e-02	2.864e-02	3.057e-02	0.20124
NC_000017.10:LOC653653	3.230e-02	3.230e-02	5.293e-02	2.139e-02	3.764e-02	3.094e-02	0.20124
NC_000017.10:SMARCD2	5.533e-02	5.533e-02	3.082e-02	1.640e-02	3.084e-02	3.096e-02	0.20124
NC_000020.10:HSPA12B	3.156e-01	5.148e-02	3.368e-02	1.061e-02	2.130e-02	3.100e-02	0.20124
NC_000020.10:LOC100289308	3.563e-02	3.563e-02	3.563e-02	3.080e-02	3.080e-02	3.103e-02	0.20124
NC_000005.9:LOC100130748	2.672e-02	2.672e-02	4.084e-02	2.915e-02	5.296e-02	3.107e-02	0.20124
NC_000001.10:IL20	9.930e-01	9.930e-01	9.930e-01	5.687e-03	5.682e-03	3.108e-02	0.20124
NC_000022.10:LOC400891	2.716e-01	4.348e-02	3.196e-02	1.177e-02	2.370e-02	3.109e-02	0.20124
NC_000019.9:LRFN1	2.859e-02	2.859e-02	4.039e-02	2.855e-02	4.761e-02	3.117e-02	0.20124
NC_000011.9:DKFZp686O24166	3.680e-02	2.963e-02	3.690e-02	3.796e-02	2.905e-02	3.123e-02	0.20124
NC_000005.9:LOC642909	3.288e-02	3.288e-02	4.950e-02	2.422e-02	3.517e-02	3.126e-02	0.20124
NC_000010.10:CEP55	4.152e-02	4.152e-02	3.633e-02	3.030e-02	2.443e-02	3.143e-02	0.20124
NC_000017.10:CASC3	3.322e-02	3.322e-02	2.177e-02	4.520e-02	4.335e-02	3.143e-02	0.20124
NC_000017.10:FADS6	3.774e-02	3.545e-02	5.821e-02	2.730e-02	2.297e-02	3.153e-02	0.20124
NC_000017.10:LOC162632	2.215e-02	2.215e-02	1.035e-01	2.467e-02	4.701e-02	3.154e-02	0.20124
NC_000017.10:SLFN12	3.627e-02	3.627e-02	3.576e-02	2.235e-02	4.507e-02	3.155e-02	0.20124
NC_000019.9:LOC148145	4.101e-02	4.101e-02	3.446e-02	2.096e-02	3.936e-02	3.156e-02	0.20124
NC_000019.9:ZNF8	4.523e-02	4.523e-02	2.051e-02	2.543e-02	4.699e-02	3.166e-02	0.20124
NC_000011.9:LOC387820	1.641e-02	5.080e-02	2.198e-02	4.327e-02	7.141e-02	3.175e-02	0.20124
NC_000011.9:PRSS23	4.175e-02	4.175e-02	4.175e-02	1.906e-02	3.622e-02	3.181e-02	0.20124
NC_000011.9:UBQLN3	2.984e-01	2.984e-01	6.545e-03	1.905e-02	3.048e-02	3.181e-02	0.20124
NC_000019.9:ZNF625	4.560e-02	4.593e-02	2.023e-02	2.551e-02	4.771e-02	3.183e-02	0.20124
NC_000006.11:LOC647175	1.946e-02	2.656e-02	6.501e-02	3.212e-02	5.003e-02	3.186e-02	0.20124
NC_000020.10:FAM110A	4.585e-02	4.585e-02	4.572e-02	1.886e-02	2.937e-02	3.208e-02	0.20124
NC_000022.10:IL2RB	6.912e-01	4.768e-02	9.004e-02	8.222e-03	1.580e-02	3.211e-02	0.20124
NC_000008.10:XKR5	9.933e-01	9.933e-01	9.933e-01	6.034e-03	6.035e-03	3.218e-02	0.20124
NC_000002.11:GBX2	4.326e-02	4.326e-02	2.696e-02	2.352e-02	4.425e-02	3.219e-02	0.20124
NC_000012.11:NXPH4	2.246e-02	2.246e-02	4.193e-02	6.476e-02	4.093e-02	3.224e-02	0.20124
NC_000001.10:RERE	9.921e-03	2.818e-02	5.382e-02	7.073e-02	6.479e-02	3.225e-02	0.20124
NC_000015.9:FBXL22	5.293e-02	5.293e-02	1.197e-01	1.090e-02	2.162e-02	3.227e-02	0.20124
NC_000004.11:CD38	3.628e-02	7.248e-02	1.546e-02	4.596e-02	3.201e-02	3.233e-02	0.20124
NC_000007.13:DNAH11	4.980e-01	2.324e-01	1.256e-01	4.898e-03	1.061e-02	3.243e-02	0.20124
NC_000006.11:POU3F2	1.547e-01	1.547e-01	6.807e-03	2.379e-02	3.676e-02	3.260e-02	0.20124
NC_000001.10:GLUL	9.983e-03	9.742e-02	2.347e-02	5.107e-02	7.004e-02	3.271e-02	0.20124
NC_000017.10:OR1D3P	3.859e-02	3.859e-02	2.905e-02	2.623e-02	4.895e-02	3.271e-02	0.20124
NC_000021.8:TFF1	5.248e-02	2.695e-02	4.380e-02	2.366e-02	4.012e-02	3.295e-02	0.20124
NC_000001.10:RGS7	2.769e-02	2.769e-02	8.588e-02	2.302e-02	4.346e-02	3.305e-02	0.20124
NC_000001.10:PEX19	1.653e-02	1.876e-02	6.380e-02	5.456e-02	6.634e-02	3.308e-02	0.20124
NC_000005.9:FLJ10404	3.473e-02	3.473e-02	3.473e-02	2.817e-02	NA	3.315e-02	0.20124
NC_000007.13:LOC100131285	9.676e-02	4.263e-02	1.332e-02	3.155e-02	4.373e-02	3.330e-02	0.20124
NC_000008.10:LOC100130299	4.397e-02	4.397e-02	4.397e-02	1.975e-02	3.692e-02	3.334e-02	0.20124
NC_000015.9:HERC1	3.682e-02	2.974e-02	3.462e-02	3.642e-02	4.347e-02	3.345e-02	0.20124
NC_000019.9:NCLN	5.391e-02	5.391e-02	2.533e-02	2.103e-02	4.259e-02	3.352e-02	0.20124
NC_000001.10:LOC100130383	2.981e-02	2.981e-02	2.677e-02	7.131e-02	3.856e-02	3.352e-02	0.20124
NC_000016.9:FLJ36208	3.483e-02	3.483e-02	3.483e-02	2.947e-02	NA	3.360e-02	0.20124
NC_000001.10:PIGR	2.306e-01	2.548e-02	2.077e-02	2.362e-02	4.159e-02	3.361e-02	0.20124
NC_000004.11:LOC100288492	8.258e-02	1.356e-01	1.811e-01	8.441e-03	1.144e-02	3.362e-02	0.20124
NC_000015.9:DPP8	9.315e-02	2.714e-02	5.491e-02	2.356e-02	2.308e-02	3.365e-02	0.20124
NC_000015.9:KLF13	1.237e-01	3.443e-02	3.440e-02	1.687e-02	3.362e-02	3.368e-02	0.20124
NC_000013.10:LOC100129303	6.308e-02	6.308e-02	1.444e-02	2.609e-02	5.020e-02	3.370e-02	0.20124
NC_000017.10:LIG3	3.860e-02	3.860e-02	3.836e-02	2.380e-02	4.690e-02	3.375e-02	0.20124
NC_000016.9:XPO6	4.727e-02	3.051e-02	3.413e-02	3.068e-02	4.193e-02	3.378e-02	0.20124
NC_000003.11:RPL19P6	3.710e-02	3.710e-02	3.612e-02	3.142e-02	4.040e-02	3.388e-02	0.20124
NC_000003.11:PTPRG	4.176e-02	3.930e-02	3.813e-02	3.173e-02	3.196e-02	3.389e-02	0.20124
NC_000006.11:PSORS1C1	4.100e-02	4.100e-02	4.157e-02	2.216e-02	4.431e-02	3.425e-02	0.20124
NC_000001.10:KCNA2	2.033e-02	2.169e-02	6.702e-02	5.737e-02	4.553e-02	3.425e-02	0.20124
NC_000002.11:PTH2R	1.643e-02	1.859e-02	8.425e-02	5.786e-02	5.919e-02	3.428e-02	0.20124
NC_000019.9:PRKD2	3.851e-02	3.851e-02	3.863e-02	2.471e-02	4.865e-02	3.435e-02	0.20124
NC_000007.13:LOC154822	3.505e-02	3.505e-02	3.465e-02	2.947e-02	5.508e-02	3.439e-02	0.20124
NC_000016.9:ADCY9	1.919e-02	4.384e-02	4.830e-02	3.765e-02	4.768e-02	3.448e-02	0.20124
NC_000001.10:PIK3R3	6.208e-02	6.208e-02	1.919e-02	2.488e-02	4.318e-02	3.456e-02	0.20124
NC_000009.11:LMX1B	1.031e-02	8.137e-02	8.183e-02	2.730e-02	5.410e-02	3.460e-02	0.20124
NC_000006.11:TRIM39	1.642e-01	1.642e-01	9.317e-03	2.001e-02	3.703e-02	3.462e-02	0.20124
NC_000022.10:WBP2NL	1.147e-01	6.871e-02	1.345e-01	9.076e-03	1.615e-02	3.465e-02	0.20124
NC_000003.11:TRIM42	4.991e-02	4.991e-02	2.396e-02	2.522e-02	5.011e-02	3.470e-02	0.20124
NC_000017.10:ACACA	4.459e-02	4.459e-02	1.698e-02	4.393e-02	5.267e-02	3.481e-02	0.20124
NC_000022.10:LOC645964	1.432e-01	1.826e-02	4.756e-02	2.206e-02	3.921e-02	3.496e-02	0.20124
NC_000004.11:AFF1	6.061e-03	3.956e-02	1.211e-01	5.501e-02	9.057e-02	3.507e-02	0.20124
NC_000001.10:ACP6	5.736e-02	5.736e-02	1.900e-02	2.695e-02	4.957e-02	3.511e-02	0.20124
NC_000001.10:PFKFB2	1.663e-01	3.494e-02	1.950e-02	2.690e-02	3.767e-02	3.513e-02	0.20124
NC_000009.11:GPR107	2.127e-01	2.769e-02	2.990e-02	2.855e-02	2.621e-02	3.513e-02	0.20124
NC_000008.10:PLEC1	2.638e-02	2.535e-01	9.253e-02	1.242e-02	2.540e-02	3.525e-02	0.20124
NC_000006.11:SLC35A1	3.174e-02	3.174e-02	4.257e-02	3.385e-02	5.350e-02	3.532e-02	0.20124
NC_000010.10:PCGF5	6.266e-02	6.266e-02	2.229e-02	2.564e-02	3.831e-02	3.536e-02	0.20124
NC_000007.13:HOXA11AS	4.475e-02	4.475e-02	2.629e-02	2.865e-02	5.306e-02	3.539e-02	0.20124
NC_000001.10:BLZF1	4.721e-02	4.721e-02	2.789e-02	2.654e-02	4.915e-02	3.550e-02	0.20124
NC_000011.9:LOC100287943	6.717e-02	6.504e-02	9.445e-03	7.681e-02	3.520e-02	3.553e-02	0.20124
NC_000014.8:WDR89	4.207e-02	3.913e-02	4.246e-02	3.104e-02	3.627e-02	3.559e-02	0.20124
NC_000017.10:SLC39A11	4.883e-01	5.610e-02	8.224e-03	3.156e-02	5.166e-02	3.567e-02	0.20124
NC_000016.9:LOC100289329	4.312e-02	4.312e-02	4.369e-02	2.272e-02	4.453e-02	3.567e-02	0.20124
NC_000014.8:SLC7A8	2.923e-02	2.923e-02	3.869e-02	5.896e-02	4.334e-02	3.585e-02	0.20124
NC_000014.8:SGPP1	3.768e-02	3.881e-02	3.768e-02	2.945e-02	NA	3.586e-02	0.20124
NC_000007.13:GIGYF1	3.154e-02	2.299e-02	1.057e-01	2.741e-02	4.852e-02	3.596e-02	0.20124
NC_000015.9:SMAD6	4.464e-02	4.474e-02	4.464e-02	3.068e-02	3.068e-02	3.600e-02	0.20124
NC_000014.8:ALKBH1	3.636e-02	3.941e-02	2.279e-02	5.727e-02	4.668e-02	3.601e-02	0.20124
NC_000014.8:ZFP36L1	3.366e-02	3.366e-02	8.880e-02	2.341e-02	4.033e-02	3.602e-02	0.20124
NC_000003.11:OR5AC4P	8.689e-02	8.689e-02	2.093e-02	1.953e-02	3.648e-02	3.611e-02	0.20124
NC_000010.10:CUBN	2.826e-02	7.282e-02	2.349e-02	3.707e-02	5.209e-02	3.611e-02	0.20124
NC_000011.9:LOC283104	4.217e-02	4.206e-02	4.197e-02	3.359e-02	3.413e-02	3.626e-02	0.20124
NC_000022.10:CERK	2.410e-02	2.162e-02	4.997e-02	6.909e-02	5.513e-02	3.637e-02	0.20124
NC_000011.9:UEVLD	3.805e-02	3.998e-01	1.316e-02	3.237e-02	4.401e-02	3.640e-02	0.20124
NC_000022.10:ST13	9.934e-01	9.934e-01	9.934e-01	7.481e-03	7.448e-03	3.646e-02	0.20124
NC_000003.11:TRIM59	4.120e-01	4.689e-02	8.642e-02	1.080e-02	2.017e-02	3.657e-02	0.20124
NC_000001.10:RPS2P14	6.681e-02	6.681e-02	1.578e-02	2.830e-02	5.447e-02	3.659e-02	0.20124
NC_000004.11:LOC100287013	1.400e-01	9.196e-02	1.154e-01	9.168e-03	1.596e-02	3.664e-02	0.20124
NC_000017.10:HS3ST3A1	9.702e-02	3.192e-02	1.939e-02	5.154e-02	3.571e-02	3.675e-02	0.20124
NC_000003.11:CPB1	1.867e-02	4.780e-02	5.033e-02	3.469e-02	6.521e-02	3.678e-02	0.20124
NC_000015.9:VPS39	3.892e-02	3.892e-02	1.379e-01	1.784e-02	3.519e-02	3.704e-02	0.20124
NC_000006.11:TCTE3	3.042e-02	3.308e-02	2.451e-02	1.253e-01	3.928e-02	3.706e-02	0.20124
NC_000016.9:LOC100132068	1.487e-02	5.913e-02	5.876e-02	4.605e-02	4.605e-02	3.706e-02	0.20124
NC_000003.11:MRAS	1.658e-01	4.193e-02	6.584e-02	1.409e-02	2.509e-02	3.709e-02	0.20124
NC_000008.10:TACC1	9.934e-01	9.934e-01	9.934e-01	7.719e-03	7.713e-03	3.718e-02	0.20124
NC_000005.9:RBM27	7.558e-02	7.558e-02	1.511e-02	2.695e-02	5.320e-02	3.721e-02	0.20124
NC_000021.8:COL18A1	1.731e-01	2.870e-02	8.405e-02	1.559e-02	2.687e-02	3.724e-02	0.20124
NC_000006.11:PSMB9	5.469e-02	3.440e-02	9.294e-02	2.066e-02	3.260e-02	3.744e-02	0.20124
NC_000011.9:LOC494141	1.253e-01	2.712e-02	6.697e-02	1.933e-02	3.157e-02	3.747e-02	0.20124
NC_000002.11:OR7E89P	4.051e-02	4.051e-02	4.051e-02	2.927e-02	NA	3.747e-02	0.20124
NC_000010.10:COX15	1.668e-02	3.711e-02	2.566e-01	2.631e-02	5.142e-02	3.753e-02	0.20124
NC_000001.10:LOC100287814	2.119e-01	3.779e-02	2.088e-02	3.281e-02	3.211e-02	3.755e-02	0.20124
NC_000019.9:MAP4K1	7.399e-02	4.049e-02	4.551e-02	2.313e-02	3.477e-02	3.759e-02	0.20124
NC_000005.9:CCDC152	7.603e-02	2.400e-02	3.077e-02	4.671e-02	4.400e-02	3.794e-02	0.20124
NC_000013.10:PAN3	8.594e-02	4.272e-02	7.505e-02	1.636e-02	3.001e-02	3.804e-02	0.20124
NC_000019.9:SIGLEC6	4.704e-02	4.704e-02	4.687e-02	2.399e-02	4.427e-02	3.810e-02	0.20124
NC_000017.10:APPBP2	9.934e-01	9.934e-01	9.934e-01	8.080e-03	8.071e-03	3.819e-02	0.20124
NC_000022.10:LOC388906	3.451e-02	3.451e-02	5.687e-02	3.334e-02	4.879e-02	3.820e-02	0.20124
NC_000004.11:FGA	3.485e-02	3.485e-02	5.078e-02	3.422e-02	5.211e-02	3.825e-02	0.20124
NC_000020.10:LOC391247	1.099e-02	1.431e-01	1.395e-01	2.366e-02	4.491e-02	3.832e-02	0.20124
NC_000001.10:CASP9	1.516e-01	1.516e-01	9.028e-03	2.908e-02	4.329e-02	3.842e-02	0.20124
NC_000001.10:LOC729970	4.059e-02	4.059e-02	4.059e-02	3.248e-02	NA	3.855e-02	0.20124
NC_000003.11:IQSEC1	9.660e-02	7.194e-02	6.094e-02	1.362e-02	2.752e-02	3.861e-02	0.20124
NC_000019.9:PHF5CP	4.658e-02	3.074e-02	4.658e-02	3.329e-02	NA	3.865e-02	0.20124
NC_000007.13:BET1	3.158e-02	3.189e-02	8.505e-02	2.919e-02	5.096e-02	3.868e-02	0.20124
NC_000003.11:SMC4	1.923e-01	4.022e-02	4.328e-02	1.731e-02	3.333e-02	3.870e-02	0.20124
NC_000004.11:LOC100130995	5.782e-02	5.782e-02	2.952e-02	2.617e-02	4.838e-02	3.890e-02	0.20124
NC_000003.11:TMPPE	6.072e-01	1.008e-01	2.185e-02	1.585e-02	3.187e-02	3.904e-02	0.20124
NC_000001.10:LOC100288314	3.644e-02	3.644e-02	3.057e-02	7.352e-02	4.274e-02	3.918e-02	0.20124
NC_000004.11:LOC100288265	1.852e-02	1.852e-02	1.297e-01	7.250e-02	5.977e-02	3.943e-02	0.20124
NC_000022.10:NAGA	3.047e-02	3.047e-02	3.983e-02	6.371e-02	5.636e-02	3.955e-02	0.20124
NC_000003.11:LOC401098	1.727e-01	2.234e-01	3.654e-01	8.430e-03	1.088e-02	3.957e-02	0.20124
NC_000005.9:CSNK1A1	2.801e-02	2.801e-02	5.121e-02	7.157e-02	4.771e-02	3.959e-02	0.20124
NC_000018.9:TTR	4.222e-02	4.222e-02	4.222e-02	3.327e-02	NA	3.993e-02	0.20124
NC_000003.11:LRRC15	2.773e-02	1.110e-02	1.648e-01	6.393e-02	7.772e-02	4.005e-02	0.20124
NC_000017.10:C17orf74	6.263e-02	6.263e-02	6.263e-02	1.850e-02	3.423e-02	4.013e-02	0.20124
NC_000002.11:GMPPA	4.957e-02	4.957e-02	5.003e-02	2.492e-02	4.575e-02	4.020e-02	0.20124
NC_000015.9:RPL7P5	1.583e-01	3.821e-02	3.838e-02	2.085e-02	4.067e-02	4.025e-02	0.20124
NC_000009.11:CNTLN	2.360e-02	3.766e-02	5.440e-02	4.547e-02	6.669e-02	4.026e-02	0.20124
NC_000010.10:NMT2	3.136e-02	2.044e-01	1.653e-01	1.375e-02	2.529e-02	4.026e-02	0.20124
NC_000010.10:SPAG6	5.678e-02	3.792e-02	4.243e-02	3.216e-02	4.744e-02	4.035e-02	0.20124
NC_000001.10:CDC42BPA	3.130e-02	3.228e-02	7.531e-02	3.536e-02	5.542e-02	4.039e-02	0.20124
NC_000006.11:EGFL8	3.009e-02	3.009e-02	4.749e-02	5.921e-02	5.907e-02	4.068e-02	0.20124
NC_000018.9:ESCO1	1.369e-02	3.690e-02	2.272e-01	3.745e-02	6.950e-02	4.081e-02	0.20124
NC_000012.11:LOC400026	1.538e-01	2.911e-02	3.551e-02	2.980e-02	4.244e-02	4.083e-02	0.20124
NC_000005.9:ZCCHC9	5.064e-02	5.064e-02	5.064e-02	2.520e-02	4.601e-02	4.085e-02	0.20124
NC_000006.11:COL19A1	1.278e-01	6.268e-02	1.217e-01	1.289e-02	2.251e-02	4.116e-02	0.20124
NC_000001.10:HSP90B3P	4.852e-02	4.852e-02	4.853e-02	2.764e-02	4.855e-02	4.116e-02	0.20124
NC_000010.10:MTPAP	4.960e-02	4.960e-02	3.191e-02	3.199e-02	6.262e-02	4.124e-02	0.20124
NC_000009.11:IGHEP2	7.550e-02	3.573e-02	3.715e-02	3.176e-02	5.106e-02	4.132e-02	0.20124
NC_000019.9:ZFP112	3.312e-02	3.693e-02	5.045e-02	4.309e-02	5.867e-02	4.136e-02	0.20124
NC_000006.11:OR10C1	5.187e-01	9.026e-02	9.984e-03	3.035e-02	5.591e-02	4.153e-02	0.20124
NC_000009.11:FAM120A	2.833e-02	2.833e-02	1.260e-01	3.346e-02	6.034e-02	4.158e-02	0.20124
NC_000017.10:HSPB9	3.616e-02	3.616e-02	5.876e-02	3.428e-02	6.236e-02	4.165e-02	0.20124
NC_000005.9:RGNEF	7.344e-02	3.997e-02	5.334e-02	2.885e-02	3.784e-02	4.179e-02	0.20124
NC_000011.9:USH1C	2.624e-02	2.624e-02	2.647e-01	3.083e-02	6.028e-02	4.184e-02	0.20124
NC_000013.10:LOC100287414	3.158e-02	3.158e-02	8.150e-02	3.602e-02	6.099e-02	4.184e-02	0.20124
NC_000006.11:LAMA4	6.813e-02	1.454e-01	1.662e-02	2.761e-02	5.494e-02	4.186e-02	0.20124
NC_000001.10:INTS7	1.931e-02	6.032e-02	6.910e-02	4.368e-02	5.232e-02	4.190e-02	0.20124
NC_000008.10:LOC100287297	5.332e-02	8.883e-02	1.591e-01	1.405e-02	2.766e-02	4.207e-02	0.20124
NC_000001.10:ABCD3	3.591e-02	3.591e-02	6.140e-02	3.453e-02	6.344e-02	4.211e-02	0.20124
NC_000006.11:IL22RA2	9.935e-01	9.935e-01	9.935e-01	9.557e-03	9.559e-03	4.220e-02	0.20124
NC_000008.10:LOC100289342	2.288e-02	2.929e-02	6.746e-02	7.161e-02	6.009e-02	4.222e-02	0.20124
NC_000006.11:UBD	9.363e-02	9.363e-02	1.813e-02	2.833e-02	5.117e-02	4.229e-02	0.20124
NC_000007.13:CLDN4	9.935e-01	9.935e-01	9.935e-01	9.620e-03	9.612e-03	4.235e-02	0.20124
NC_000001.10:C1orf116	5.990e-01	3.365e-02	3.557e-02	3.054e-02	3.324e-02	4.241e-02	0.20124
NC_000010.10:LOC554049	5.126e-02	5.126e-02	1.330e-01	1.854e-02	3.627e-02	4.242e-02	0.20124
NC_000012.11:CLEC2D	1.312e-01	3.325e-02	2.990e-02	3.878e-02	4.350e-02	4.255e-02	0.20124
NC_000003.11:VIPR1	5.871e-02	5.871e-02	2.927e-02	3.084e-02	6.008e-02	4.260e-02	0.20124
NC_000010.10:ZNF438	2.490e-01	2.565e-01	9.762e-03	2.558e-02	5.012e-02	4.263e-02	0.20124
NC_000001.10:NCSTN	4.276e-02	2.820e-02	8.074e-02	3.476e-02	5.809e-02	4.284e-02	0.20124
NC_000005.9:CYFIP2	1.874e-02	2.422e-02	1.297e-01	6.211e-02	7.355e-02	4.292e-02	0.20124
NC_000020.10:RBBP9	5.904e-01	4.968e-02	1.045e-01	1.334e-02	2.503e-02	4.295e-02	0.20124
NC_000004.11:PPM1K	5.464e-02	2.697e-02	9.269e-02	2.912e-02	5.295e-02	4.298e-02	0.20124
NC_000006.11:PKHD1	1.179e-02	5.725e-02	8.233e-02	4.983e-02	9.529e-02	4.301e-02	0.20124
NC_000017.10:FDXR	5.022e-02	7.084e-02	6.197e-02	2.680e-02	3.397e-02	4.312e-02	0.20124
NC_000001.10:ADAM15	9.935e-01	9.935e-01	9.935e-01	9.914e-03	9.910e-03	4.312e-02	0.20124
NC_000011.9:TRIM29	2.893e-02	2.893e-02	6.020e-02	8.295e-02	4.992e-02	4.317e-02	0.20124
NC_000019.9:EPS15L1	9.926e-01	9.926e-01	9.926e-01	1.661e-03	NA	4.351e-02	0.20124
NC_000004.11:KIAA0114	5.894e-02	5.894e-02	3.137e-02	3.200e-02	5.831e-02	4.355e-02	0.20124
NC_000022.10:SEPT3	1.999e-02	5.861e-02	1.012e-01	3.216e-02	6.427e-02	4.362e-02	0.20124
NC_000016.9:SCNN1G	4.121e-02	4.121e-02	3.407e-02	5.736e-02	5.982e-02	4.364e-02	0.20124
NC_000012.11:GOLGA2L1	1.133e-01	4.781e-02	2.135e-02	3.821e-02	5.536e-02	4.372e-02	0.20124
NC_000011.9:OR8G3P	4.050e-02	4.050e-02	5.564e-02	3.794e-02	5.748e-02	4.378e-02	0.20124
NC_000006.11:DCDC2	6.780e-01	6.479e-02	5.365e-02	1.521e-02	3.045e-02	4.378e-02	0.20124
NC_000002.11:C2orf65	5.969e-02	5.969e-02	3.190e-02	3.185e-02	5.813e-02	4.389e-02	0.20124
NC_000008.10:ZBTB10	1.715e-02	3.417e-02	8.569e-02	7.029e-02	7.313e-02	4.391e-02	0.20124
NC_000010.10:LOC340900	5.078e-02	4.408e-02	5.078e-02	4.211e-02	4.211e-02	4.409e-02	0.20124
NC_000019.9:GMIP	6.353e-02	3.544e-02	3.498e-02	4.881e-02	5.443e-02	4.409e-02	0.20124
NC_000011.9:LOC100289415	3.373e-02	5.225e-02	5.225e-02	4.111e-02	NA	4.410e-02	0.20124
NC_000011.9:LOC729492	7.398e-02	7.398e-02	7.398e-02	2.046e-02	3.043e-02	4.413e-02	0.20124
NC_000003.11:LOC100287133	7.642e-01	6.259e-02	1.130e-01	1.295e-02	2.356e-02	4.453e-02	0.20124
NC_000009.11:CENPP	3.946e-01	1.500e-01	1.814e-02	2.126e-02	3.966e-02	4.465e-02	0.20124
NC_000015.9:ANXA2	9.132e-02	1.060e-01	2.704e-02	2.400e-02	4.578e-02	4.466e-02	0.20124
NC_000001.10:FAM159A	8.054e-02	8.054e-02	2.050e-02	4.710e-02	4.123e-02	4.467e-02	0.20124
NC_000006.11:BTN3A2	1.985e-02	4.635e-02	4.549e-02	1.025e-01	6.395e-02	4.498e-02	0.20124
NC_000003.11:RAP2B	2.515e-01	6.460e-02	1.380e-01	1.272e-02	2.329e-02	4.500e-02	0.20124
NC_000012.11:LOC643339	7.063e-01	3.076e-02	6.744e-02	2.165e-02	3.828e-02	4.520e-02	0.20124
NC_000006.11:FBXL4	2.117e-01	2.117e-01	1.178e-02	2.756e-02	5.130e-02	4.521e-02	0.20124
NC_000001.10:ATP1A2	2.626e-02	4.401e-02	1.003e-01	4.143e-02	5.559e-02	4.539e-02	0.20124
NC_000005.9:FOXI1	3.524e-02	3.524e-02	1.660e-01	2.894e-02	5.594e-02	4.544e-02	0.20124
NC_000020.10:ZMYND8	5.466e-02	5.466e-02	5.462e-02	2.894e-02	5.109e-02	4.550e-02	0.20124
NC_000020.10:HRH3	3.785e-02	3.785e-02	7.512e-02	3.551e-02	6.553e-02	4.552e-02	0.20124
NC_000010.10:TLK2P2	5.195e-02	6.691e-02	8.032e-02	3.149e-02	3.015e-02	4.567e-02	0.20124
NC_000015.9:GRAMD2	3.371e-01	4.354e-02	3.073e-02	2.863e-02	4.476e-02	4.572e-02	0.20124
NC_000002.11:CHRND	3.243e-02	3.243e-02	9.992e-02	3.829e-02	6.970e-02	4.573e-02	0.20124
NC_000022.10:ARSA	4.827e-02	6.756e-02	4.279e-02	3.401e-02	5.218e-02	4.583e-02	0.20124
NC_000003.11:MFSD1	5.901e-02	5.901e-02	5.848e-02	2.661e-02	4.766e-02	4.596e-02	0.20124
NC_000009.11:LOC494127	5.084e-02	5.516e-02	3.493e-02	4.880e-02	5.163e-02	4.601e-02	0.20124
NC_000006.11:IMPDH1P9	4.968e-02	4.968e-02	2.700e-02	6.714e-02	5.938e-02	4.620e-02	0.20124
NC_000002.11:MOGS	6.893e-02	6.893e-02	3.606e-02	2.891e-02	5.536e-02	4.630e-02	0.20124
NC_000002.11:SLC11A1	4.023e-01	4.006e-02	2.641e-02	3.142e-02	5.495e-02	4.635e-02	0.20124
NC_000009.11:LOC100130636	3.329e-02	3.329e-02	1.007e-01	3.804e-02	7.003e-02	4.636e-02	0.20124
NC_000013.10:FAM124A	3.990e-01	3.990e-01	1.335e-02	2.455e-02	4.550e-02	4.643e-02	0.20124
NC_000019.9:SHANK1	9.430e-02	9.430e-02	2.061e-02	3.117e-02	5.978e-02	4.650e-02	0.20124
NC_000019.9:SLC35E1	3.044e-02	8.964e-02	2.471e-01	2.057e-02	3.973e-02	4.654e-02	0.20124
NC_000005.9:SEPP1	3.733e-02	3.733e-02	8.984e-02	3.772e-02	6.040e-02	4.661e-02	0.20124
NC_000005.9:TBC1D9B	7.816e-02	7.816e-02	1.801e-02	4.165e-02	7.222e-02	4.675e-02	0.20124
NC_000001.10:ARHGEF19	1.503e-02	4.657e-02	8.923e-02	7.009e-02	8.701e-02	4.730e-02	0.20124
NC_000006.11:C6orf154	5.085e-02	5.872e-02	3.891e-02	4.677e-02	5.148e-02	4.738e-02	0.20124
NC_000002.11:GTDC1	7.317e-02	7.317e-02	3.038e-02	3.278e-02	5.867e-02	4.746e-02	0.20124
NC_000019.9:RSHL1	1.898e-01	1.928e-01	1.440e-01	1.021e-02	2.098e-02	4.746e-02	0.20124
NC_000006.11:RPL7AP7	9.971e-03	9.347e-02	2.840e-01	4.406e-02	7.113e-02	4.753e-02	0.20124
NC_000001.10:LOC100287655	8.024e-02	4.657e-02	4.824e-02	4.163e-02	3.952e-02	4.758e-02	0.20124
NC_000018.9:LOC100129655	5.804e-02	3.506e-02	4.288e-02	6.243e-02	5.407e-02	4.771e-02	0.20124
NC_000003.11:TATDN2	2.701e-02	2.701e-02	1.062e-01	8.079e-02	5.950e-02	4.776e-02	0.20124
NC_000016.9:LOC388276	1.589e-01	1.589e-01	2.843e-02	2.119e-02	3.833e-02	4.784e-02	0.20124
NC_000006.11:HCP5P14	4.633e-02	4.391e-02	1.304e-01	2.805e-02	4.904e-02	4.789e-02	0.20124
NC_000005.9:DCTN4	4.116e-02	4.116e-02	9.821e-02	4.082e-02	4.719e-02	4.789e-02	0.20124
NC_000018.9:LOC100289263	3.175e-02	4.177e-02	5.571e-02	8.314e-02	5.124e-02	4.790e-02	0.20124
NC_000018.9:TUBB6	3.175e-02	4.177e-02	5.571e-02	8.314e-02	5.124e-02	4.790e-02	0.20124
NC_000002.11:DYNC2LI1	5.980e-02	2.507e-02	6.705e-02	6.201e-02	5.125e-02	4.792e-02	0.20124
NC_000021.8:LOC729056	3.868e-02	3.868e-02	1.763e-01	2.911e-02	5.611e-02	4.794e-02	0.20124
NC_000006.11:TFAP2D	7.205e-02	7.205e-02	7.053e-02	2.245e-02	4.198e-02	4.804e-02	0.20124
NC_000002.11:DNAJC10	3.818e-02	3.974e-02	4.678e-02	8.163e-02	5.395e-02	4.804e-02	0.20124
NC_000007.13:LOC645249	6.966e-02	6.966e-02	3.741e-02	2.993e-02	5.943e-02	4.806e-02	0.20124
NC_000021.8:LOC100288196	4.156e-02	4.687e-02	3.582e-02	6.423e-02	6.955e-02	4.814e-02	0.20124
NC_000005.9:MFAP3	2.360e-02	6.480e-02	4.610e-02	6.296e-02	7.692e-02	4.822e-02	0.20124
NC_000022.10:PIWIL3	1.214e-01	2.030e-01	8.112e-03	4.807e-02	8.688e-02	4.827e-02	0.20124
NC_000004.11:NT5C3P1	5.286e-02	4.614e-02	4.936e-02	4.399e-02	5.783e-02	4.844e-02	0.20124
NC_000019.9:SGTA	5.690e-02	5.690e-02	5.690e-02	2.995e-02	5.865e-02	4.855e-02	0.20124
NC_000006.11:LOC153910	1.158e-01	4.156e-02	4.175e-02	3.436e-02	5.265e-02	4.856e-02	0.20124
NC_000017.10:TRIM37	9.413e-02	4.574e-02	5.948e-02	2.996e-02	4.542e-02	4.861e-02	0.20124
NC_000011.9:SLC22A18	4.958e-02	6.736e-02	4.958e-02	4.366e-02	4.366e-02	4.862e-02	0.20124
NC_000003.11:C3orf49	1.824e-01	1.824e-01	1.637e-02	2.833e-02	5.010e-02	4.866e-02	0.20124
NC_000009.11:NTRK2	6.206e-01	3.352e-02	3.208e-02	5.057e-02	3.991e-02	4.868e-02	0.20124
NC_000002.11:LOC100288893	5.541e-02	5.541e-02	4.186e-02	3.821e-02	6.562e-02	4.872e-02	0.20124
NC_000006.11:HCG27	7.489e-02	8.168e-02	1.472e-02	7.877e-02	6.066e-02	4.879e-02	0.20124
NC_000002.11:PGAP1	2.254e-01	4.155e-02	3.341e-02	3.143e-02	5.555e-02	4.883e-02	0.20124
NC_000005.9:LOC345576	1.208e-02	1.088e-01	1.386e-01	4.172e-02	7.894e-02	4.905e-02	0.20124
NC_000004.11:CCDC158	9.537e-02	8.714e-02	4.096e-02	2.482e-02	4.776e-02	4.924e-02	0.20124
NC_000003.11:FRMD4B	1.076e-01	5.010e-02	2.856e-02	4.948e-02	5.045e-02	4.929e-02	0.20124
NC_000019.9:ZNF419	3.287e-02	3.287e-02	7.675e-02	6.983e-02	6.369e-02	4.929e-02	0.20124
NC_000008.10:PSD3	3.689e-01	4.741e-02	3.192e-02	3.070e-02	5.045e-02	4.935e-02	0.20124
NC_000017.10:STAC2	1.848e-02	9.148e-02	5.609e-02	6.583e-02	6.685e-02	4.936e-02	0.20124
NC_000014.8:LOC100289486	9.919e-01	2.869e-02	9.713e-02	2.350e-02	4.113e-02	4.937e-02	0.20124
NC_000010.10:SNCG	4.527e-02	4.527e-02	7.089e-02	4.226e-02	5.553e-02	4.937e-02	0.20124
NC_000011.9:TYR	5.675e-02	5.675e-02	5.657e-02	3.149e-02	6.158e-02	4.958e-02	0.20124
NC_000004.11:PROL1	6.622e-02	6.622e-02	6.622e-02	2.685e-02	4.814e-02	4.969e-02	0.20124
NC_000006.11:LOC100131899	2.976e-01	2.976e-01	2.622e-02	1.998e-02	3.681e-02	4.982e-02	0.20124
NC_000013.10:UBL3	6.485e-02	6.485e-02	4.037e-02	3.490e-02	6.266e-02	5.001e-02	0.20124
NC_000004.11:KLHL8	1.655e-01	4.065e-01	1.364e-02	3.285e-02	5.399e-02	5.007e-02	0.20124
NC_000017.10:C1QBP	7.719e-02	9.526e-02	9.526e-02	2.055e-02	3.385e-02	5.011e-02	0.20124
NC_000006.11:P5-05	1.578e-02	1.495e-01	4.005e-02	6.342e-02	1.026e-01	5.034e-02	0.20124
NC_000001.10:CD34	9.393e-02	3.531e-02	5.742e-02	4.462e-02	4.736e-02	5.049e-02	0.20124
NC_000003.11:LRRN1	5.131e-02	4.970e-02	2.687e-02	9.677e-02	6.538e-02	5.074e-02	0.20124
NC_000001.10:MUTYH	1.209e-01	1.209e-01	2.408e-02	2.926e-02	5.632e-02	5.095e-02	0.20124
NC_000019.9:KIAA0892	4.634e-02	2.374e-02	6.652e-02	8.330e-02	7.386e-02	5.097e-02	0.20124
NC_000019.9:ICAM5	4.775e-02	1.337e-01	2.267e-02	6.296e-02	5.600e-02	5.099e-02	0.20124
NC_000005.9:LOC100288979	4.543e-02	6.806e-01	2.553e-01	1.737e-02	2.754e-02	5.111e-02	0.20124
NC_000022.10:TSSK1A	4.230e-02	4.230e-02	2.031e-01	3.115e-02	5.387e-02	5.112e-02	0.20124
NC_000012.11:LOC121014	3.039e-02	2.590e-02	1.372e-01	6.803e-02	7.782e-02	5.160e-02	0.20124
NC_000019.9:XRCC1	7.082e-02	7.082e-02	5.280e-02	4.020e-02	4.026e-02	5.169e-02	0.20124
NC_000005.9:MYOT	6.742e-02	6.742e-02	4.494e-02	3.281e-02	6.499e-02	5.172e-02	0.20124
NC_000010.10:PSD	6.247e-02	6.247e-02	6.247e-02	4.164e-02	4.164e-02	5.179e-02	0.20124
NC_000002.11:DAPL1	3.872e-02	3.872e-02	1.024e-01	4.235e-02	7.269e-02	5.181e-02	0.20124
NC_000002.11:PLEKHM3	7.323e-02	4.388e-02	5.842e-02	4.279e-02	5.326e-02	5.192e-02	0.20124
NC_000015.9:RASL12	7.917e-02	1.107e-01	1.122e-01	2.066e-02	3.119e-02	5.195e-02	0.20124
NC_000019.9:LOC100101266	1.963e-01	2.791e-02	3.648e-02	9.532e-02	3.863e-02	5.231e-02	0.20124
NC_000007.13:POLM	8.102e-02	8.102e-02	3.452e-02	3.313e-02	6.558e-02	5.233e-02	0.20124
NC_000019.9:ZNF700	6.725e-02	6.725e-02	3.916e-02	3.688e-02	7.072e-02	5.238e-02	0.20124
NC_000002.11:SDC1	5.142e-02	2.941e-02	1.249e-01	4.886e-02	5.779e-02	5.250e-02	0.20124
NC_000003.11:COMMD2	9.428e-02	9.428e-02	9.491e-02	2.030e-02	3.630e-02	5.259e-02	0.20124
NC_000004.11:KLKB1	5.980e-02	5.980e-02	5.980e-02	3.358e-02	6.515e-02	5.281e-02	0.20124
NC_000017.10:PPM1E	1.066e-01	4.830e-02	6.279e-02	3.198e-02	5.008e-02	5.289e-02	0.20124
NC_000010.10:RPL21P90	7.435e-02	7.435e-02	7.473e-02	2.655e-02	4.713e-02	5.291e-02	0.20124
NC_000017.10:TOP2A	6.338e-02	4.884e-02	5.392e-02	4.985e-02	5.486e-02	5.300e-02	0.20124
NC_000019.9:C19orf50	5.679e-02	6.431e-02	5.679e-02	4.723e-02	4.723e-02	5.310e-02	0.20124
NC_000006.11:RAET1J	4.527e-02	4.527e-02	7.629e-02	4.162e-02	7.492e-02	5.311e-02	0.20124
NC_000012.11:OR6C4	9.301e-02	9.301e-02	3.130e-02	3.321e-02	6.422e-02	5.345e-02	0.20124
NC_000019.9:GLTSCR2	1.573e-02	1.054e-01	5.431e-02	7.572e-02	1.051e-01	5.353e-02	0.20124
NC_000003.11:IFT57	1.209e-01	1.209e-01	2.229e-02	3.395e-02	6.595e-02	5.362e-02	0.20124
NC_000002.11:PDK1	5.808e-02	2.811e-02	6.491e-02	8.971e-02	5.713e-02	5.369e-02	0.20124
NC_000020.10:CSE1L	4.102e-02	4.102e-02	9.506e-02	4.370e-02	7.778e-02	5.375e-02	0.20124
NC_000020.10:RGS19	8.627e-02	8.627e-02	4.413e-02	3.065e-02	5.522e-02	5.375e-02	0.20124
NC_000005.9:RPL29P12	5.326e-02	5.326e-02	5.630e-02	6.061e-02	5.039e-02	5.385e-02	0.20124
NC_000005.9:PRLR	4.398e-01	4.382e-02	3.223e-02	5.248e-02	4.483e-02	5.397e-02	0.20124
NC_000001.10:SLC2A3P2	4.408e-02	4.408e-02	5.133e-02	8.022e-02	6.445e-02	5.397e-02	0.20124
NC_000020.10:APCDD1L	9.936e-01	9.936e-01	9.936e-01	1.447e-02	1.440e-02	5.401e-02	0.20124
NC_000007.13:WBSCR17	5.372e-02	5.372e-02	4.613e-02	7.043e-02	5.397e-02	5.414e-02	0.20124
NC_000012.11:APPL2	1.573e-01	1.649e-01	1.416e-01	1.385e-02	2.760e-02	5.416e-02	0.20124
NC_000017.10:ADAM11	2.783e-02	6.778e-02	5.768e-02	5.793e-02	9.022e-02	5.417e-02	0.20124
NC_000020.10:LRRN4	9.936e-01	9.936e-01	9.936e-01	1.451e-02	1.451e-02	5.418e-02	0.20124
NC_000016.9:CHTF8	1.136e-01	3.631e-02	4.073e-02	5.332e-02	6.557e-02	5.424e-02	0.20124
NC_000022.10:PACSIN2	7.499e-02	7.499e-02	4.663e-02	3.966e-02	5.164e-02	5.434e-02	0.20124
NC_000008.10:SCARA3	7.020e-02	7.020e-02	3.026e-02	6.286e-02	5.922e-02	5.445e-02	0.20124
NC_000006.11:HCG4P9	1.482e-01	8.628e-02	1.014e-01	1.931e-02	3.463e-02	5.453e-02	0.20124
NC_000015.9:SNORD115-20	4.919e-02	4.919e-02	6.641e-02	4.413e-02	7.572e-02	5.460e-02	0.20124
NC_000010.10:LOC100129604	4.715e-01	1.761e-01	4.326e-01	1.451e-02	1.739e-02	5.472e-02	0.20124
NC_000010.10:bA291L22.4	9.936e-01	9.936e-01	9.936e-01	1.479e-02	1.476e-02	5.477e-02	0.20124
NC_000010.10:LOC100129055	9.936e-01	9.936e-01	9.936e-01	1.479e-02	1.476e-02	5.477e-02	0.20124
NC_000002.11:FAM8A3P	4.816e-02	5.876e-02	4.425e-02	5.084e-02	8.706e-02	5.480e-02	0.20124
NC_000019.9:SAPS1	4.811e-02	4.811e-02	9.050e-02	3.920e-02	6.963e-02	5.480e-02	0.20124
NC_000010.10:LOC645360	5.748e-02	5.748e-02	5.748e-02	4.738e-02	NA	5.481e-02	0.20124
NC_000010.10:ADK	5.685e-02	5.685e-02	5.750e-02	4.039e-02	7.261e-02	5.487e-02	0.20124
NC_000002.11:DPP10	4.060e-02	5.279e-02	9.543e-02	3.828e-02	7.601e-02	5.489e-02	0.20124
NC_000009.11:C9orf79	4.513e-02	2.775e-02	8.209e-02	8.096e-02	7.465e-02	5.492e-02	0.20124
NC_000002.11:NOSTRIN	6.382e-01	1.908e-01	2.929e-02	2.302e-02	4.508e-02	5.509e-02	0.20124
NC_000007.13:DKFZP586I1420	2.813e-02	8.746e-02	2.776e-01	3.042e-02	5.671e-02	5.512e-02	0.20124
NC_000002.11:LOC100124401	9.936e-01	9.936e-01	9.936e-01	1.496e-02	1.496e-02	5.519e-02	0.20124
NC_000003.11:BOC	2.527e-02	8.924e-02	1.372e-01	3.623e-02	6.967e-02	5.531e-02	0.20124
NC_000011.9:DSCAML1	1.203e-02	4.420e-02	3.326e-01	8.044e-02	1.456e-01	5.538e-02	0.20124
NC_000022.10:LOC100289076	4.692e-02	4.692e-02	8.959e-02	4.125e-02	7.428e-02	5.547e-02	0.20124
NC_000022.10:SLC25A5P1	4.692e-02	4.692e-02	8.959e-02	4.125e-02	7.428e-02	5.547e-02	0.20124
NC_000003.11:CBLB	8.873e-02	8.873e-02	2.571e-02	4.731e-02	7.046e-02	5.549e-02	0.20124
NC_000006.11:RNF39	7.826e-02	1.225e-01	1.692e-01	1.853e-02	3.528e-02	5.556e-02	0.20124
NC_000019.9:RINL	1.744e-01	4.880e-02	6.267e-02	2.963e-02	5.114e-02	5.568e-02	0.20124
NC_000013.10:LOC100288799	9.143e-02	8.218e-02	4.419e-02	4.367e-02	4.335e-02	5.568e-02	0.20124
NC_000018.9:GNAL	6.966e-02	6.618e-02	6.749e-02	4.216e-02	4.509e-02	5.574e-02	0.20124
NC_000001.10:LOC100127936	6.344e-02	6.344e-02	6.344e-02	4.799e-02	4.799e-02	5.599e-02	0.20124
NC_000015.9:MTFMT	2.050e-01	4.693e-02	4.544e-02	4.265e-02	4.719e-02	5.606e-02	0.20124
NC_000008.10:LOC642461	1.896e-01	4.771e-02	5.935e-02	3.143e-02	5.141e-02	5.611e-02	0.20124
NC_000006.11:TAF11	1.259e-01	1.259e-01	8.183e-02	2.098e-02	3.531e-02	5.625e-02	0.20124
NC_000002.11:IRS1	7.706e-02	7.706e-02	4.336e-02	3.745e-02	6.660e-02	5.627e-02	0.20124
NC_000019.9:NLRP12	6.624e-02	6.624e-02	6.576e-02	3.403e-02	6.453e-02	5.640e-02	0.20124
NC_000015.9:SLC12A6	5.722e-02	4.695e-02	4.749e-02	6.192e-02	7.976e-02	5.663e-02	0.20124
NC_000006.11:MANEA	1.583e-02	1.262e-01	1.205e-01	5.000e-02	8.675e-02	5.670e-02	0.20124
NC_000009.11:MAMDC4	1.739e-01	1.923e-01	2.198e-02	3.328e-02	5.618e-02	5.671e-02	0.20124
NC_000019.9:POLD1	9.911e-02	8.340e-02	1.196e-01	2.404e-02	3.709e-02	5.681e-02	0.20124
NC_000021.8:RIPK4	4.010e-01	9.670e-02	3.052e-01	1.389e-02	2.862e-02	5.685e-02	0.20124
NC_000004.11:LOC100289535	7.369e-01	5.769e-02	3.667e-02	3.747e-02	5.291e-02	5.707e-02	0.20124
NC_000006.11:IGF2R	2.118e-01	1.708e-01	1.503e-02	3.969e-02	7.850e-02	5.727e-02	0.20124
NC_000017.10:GEMIN4	4.294e-02	4.294e-02	6.450e-02	8.356e-02	6.914e-02	5.734e-02	0.20124
NC_000017.10:CALCOCO2	2.246e-01	2.356e-01	2.740e-01	1.236e-02	2.507e-02	5.737e-02	0.20124
NC_000014.8:FSCB	8.410e-02	8.410e-02	8.590e-02	2.700e-02	4.749e-02	5.738e-02	0.20124
NC_000016.9:LOC146481	7.251e-02	7.251e-02	7.251e-02	3.065e-02	NA	5.741e-02	0.20124
NC_000006.11:C6orf208	1.648e-01	1.491e-01	3.150e-02	3.723e-02	4.009e-02	5.761e-02	0.20124
NC_000005.9:RNF180	2.077e-02	6.223e-02	9.755e-02	7.397e-02	9.366e-02	5.768e-02	0.20124
NC_000010.10:TMEM72	5.054e-02	5.054e-02	1.239e-01	3.704e-02	6.689e-02	5.772e-02	0.20124
NC_000015.9:MRPL15P1	7.188e-02	7.188e-02	7.188e-02	4.343e-02	4.344e-02	5.773e-02	0.20124
NC_000008.10:GDAP1	6.359e-02	5.326e-02	6.340e-02	4.854e-02	6.444e-02	5.775e-02	0.20124
NC_000009.11:LOC100287242	6.440e-01	4.383e-02	4.600e-02	3.609e-02	6.059e-02	5.782e-02	0.20124
NC_000006.11:C6orf1	1.167e-01	1.167e-01	3.115e-02	3.527e-02	6.128e-02	5.784e-02	0.20124
NC_000015.9:ZWILCH	4.601e-02	4.601e-02	9.984e-02	4.310e-02	8.301e-02	5.787e-02	0.20124
NC_000022.10:FLJ23584	3.102e-01	6.588e-02	3.282e-02	3.585e-02	6.123e-02	5.793e-02	0.20124
NC_000002.11:LOC150622	1.296e-01	1.423e-01	3.387e-01	1.456e-02	3.093e-02	5.793e-02	0.20124
NC_000012.11:SPRYD4	4.806e-02	4.806e-02	8.958e-02	4.341e-02	8.200e-02	5.794e-02	0.20124
NC_000016.9:SPATA2L	7.364e-02	4.585e-02	6.339e-02	4.568e-02	7.218e-02	5.801e-02	0.20124
NC_000020.10:SLC35C2	6.111e-02	6.111e-02	1.149e-01	4.460e-02	4.082e-02	5.813e-02	0.20124
NC_000014.8:FUT8	5.149e-02	5.563e-02	4.827e-02	6.863e-02	7.478e-02	5.828e-02	0.20124
NC_000003.11:PVRL3	1.442e-01	1.442e-01	3.500e-02	2.935e-02	5.285e-02	5.830e-02	0.20124
NC_000019.9:EPHX3	8.797e-02	8.797e-02	5.169e-02	3.305e-02	6.184e-02	5.883e-02	0.20124
NC_000001.10:BNIPL	4.085e-02	4.542e-02	9.410e-02	5.501e-02	8.352e-02	5.884e-02	0.20124
NC_000006.11:PDSS2	4.354e-02	4.354e-02	1.538e-01	4.258e-02	7.629e-02	5.884e-02	0.20124
NC_000011.9:OR8H2	5.249e-02	5.249e-02	8.634e-02	4.498e-02	7.122e-02	5.885e-02	0.20124
NC_000003.11:LOC100127945	2.211e-01	1.185e-01	2.658e-01	1.789e-02	2.412e-02	5.887e-02	0.20124
NC_000002.11:LOC339803	6.992e-02	6.992e-02	6.992e-02	3.558e-02	6.332e-02	5.889e-02	0.20124
NC_000007.13:STAG3L4	1.033e-01	5.489e-02	5.960e-02	4.116e-02	5.699e-02	5.891e-02	0.20124
NC_000019.9:PLK5P	6.104e-02	6.104e-02	4.062e-01	2.669e-02	5.078e-02	5.900e-02	0.20124
NC_000008.10:MTDH	3.857e-02	3.857e-02	9.547e-02	6.883e-02	8.650e-02	5.902e-02	0.20124
NC_000005.9:UGT3A2	4.430e-03	3.619e-01	9.241e-01	1.395e-01	1.555e-01	5.902e-02	0.20124
NC_000001.10:SAMD13	6.300e-02	4.666e-02	7.398e-02	5.014e-02	6.928e-02	5.905e-02	0.20124
NC_000004.11:UGT2A3	7.236e-02	7.236e-02	7.236e-02	3.327e-02	6.383e-02	5.920e-02	0.20124
NC_000006.11:LOC100288775	2.878e-02	9.566e-02	9.566e-02	4.407e-02	8.158e-02	5.954e-02	0.20124
NC_000014.8:CGRRF1	5.031e-02	1.669e-01	4.930e-02	3.643e-02	6.843e-02	5.958e-02	0.20124
NC_000008.10:LOXL2	3.210e-02	1.062e-01	5.214e-02	6.125e-02	8.262e-02	5.962e-02	0.20124
NC_000008.10:LOC100129367	4.322e-02	5.208e-02	6.667e-02	9.040e-02	6.014e-02	5.968e-02	0.20124
NC_000007.13:MDFIC	6.509e-02	6.509e-02	6.509e-02	4.672e-02	NA	5.979e-02	0.20124
NC_000013.10:ABCC4	1.097e-01	1.116e-01	2.018e-01	1.840e-02	3.718e-02	5.987e-02	0.20124
NC_000014.8:DNAL1	1.676e-01	1.676e-01	2.415e-02	3.637e-02	6.229e-02	5.998e-02	0.20124
NC_000005.9:CAMK4	1.213e-01	1.213e-01	4.246e-02	3.132e-02	5.504e-02	6.000e-02	0.20124
NC_000002.11:UGT1A9	6.430e-02	6.430e-02	6.430e-02	4.095e-02	7.557e-02	6.008e-02	0.20124
NC_000020.10:PLAGL2	1.521e-01	1.521e-01	2.442e-02	3.700e-02	6.781e-02	6.021e-02	0.20124
NC_000014.8:ADSSL1	7.332e-02	7.332e-02	7.332e-02	4.635e-02	4.634e-02	6.035e-02	0.20124
NC_000013.10:LOC122335	6.652e-02	6.652e-02	6.645e-02	4.047e-02	7.227e-02	6.066e-02	0.20124
NC_000007.13:LOC100287165	7.051e-02	7.051e-02	7.062e-02	3.779e-02	6.623e-02	6.075e-02	0.20124
NC_000012.11:NPM1P16	3.455e-01	7.240e-02	4.022e-02	3.221e-02	6.147e-02	6.079e-02	0.20124
NC_000012.11:NPM1P7	3.455e-01	7.240e-02	4.022e-02	3.221e-02	6.147e-02	6.079e-02	0.20124
NC_000020.10:C20orf151	6.377e-02	7.671e-02	3.896e-02	6.494e-02	7.212e-02	6.099e-02	0.20124
NC_000012.11:C12orf63	6.366e-02	6.366e-02	7.047e-02	4.203e-02	7.331e-02	6.103e-02	0.20124
NC_000011.9:OR8C1P	5.467e-02	5.467e-02	9.969e-02	4.230e-02	7.368e-02	6.106e-02	0.20124
NC_000015.9:DIS3L	4.723e-02	5.464e-02	5.516e-02	9.258e-02	6.845e-02	6.110e-02	0.20124
NC_000002.11:LOC100129169	6.382e-02	6.382e-02	6.382e-02	5.385e-02	NA	6.117e-02	0.20124
NC_000001.10:SLC35F3	5.239e-02	5.239e-02	1.598e-01	3.902e-02	6.516e-02	6.119e-02	0.20124
NC_000002.11:TSSC1	5.202e-02	5.202e-02	1.027e-01	4.947e-02	6.789e-02	6.126e-02	0.20124
NC_000004.11:LOC100289505	8.907e-01	6.052e-02	4.197e-02	3.348e-02	6.775e-02	6.128e-02	0.20124
NC_000018.9:ANKRD12	7.600e-02	3.995e-01	2.073e-02	4.757e-02	9.154e-02	6.144e-02	0.20124
NC_000015.9:TP53BP1	6.028e-02	6.028e-02	2.151e-01	3.071e-02	5.825e-02	6.145e-02	0.20124
NC_000002.11:DCTN1	1.465e-01	1.465e-01	2.375e-02	4.029e-02	7.367e-02	6.156e-02	0.20124
NC_000006.11:LOC646517	6.171e-02	6.171e-02	6.751e-02	4.819e-02	7.303e-02	6.166e-02	0.20124
NC_000010.10:IFIT1L	1.647e-01	1.012e-01	1.013e-01	2.553e-02	3.504e-02	6.176e-02	0.20124
NC_000001.10:LOC339524	5.714e-02	2.822e-02	1.038e-01	8.503e-02	7.779e-02	6.196e-02	0.20124
NC_000003.11:B3GAT3P	4.026e-01	7.864e-02	4.550e-02	2.984e-02	5.872e-02	6.198e-02	0.20124
NC_000002.11:TIA1	7.995e-02	1.112e-01	3.378e-02	4.331e-02	8.554e-02	6.199e-02	0.20124
NC_000009.11:LDHAL4	5.608e-02	5.608e-02	1.273e-01	3.900e-02	6.889e-02	6.206e-02	0.20124
NC_000008.10:C8orf47	7.017e-02	7.127e-02	5.313e-02	4.515e-02	7.956e-02	6.206e-02	0.20124
NC_000004.11:DMP1	5.114e-02	6.193e-02	9.099e-02	6.336e-02	5.248e-02	6.211e-02	0.20124
NC_000009.11:FAM122A	5.662e-02	5.662e-02	6.287e-02	5.827e-02	8.011e-02	6.222e-02	0.20124
NC_000007.13:RNF216L	1.081e-01	1.081e-01	4.835e-02	3.324e-02	6.165e-02	6.233e-02	0.20124
NC_000003.11:TMEM158	1.014e-01	1.014e-01	1.617e-01	2.249e-02	4.244e-02	6.248e-02	0.20124
NC_000004.11:STK32B	1.200e-01	1.607e-01	3.186e-02	3.606e-02	6.693e-02	6.260e-02	0.20124
NC_000011.9:POU2AF1	4.649e-02	4.649e-02	1.398e-01	4.808e-02	8.113e-02	6.267e-02	0.20124
NC_000003.11:STAC	2.394e-01	2.394e-01	2.343e-02	3.591e-02	6.148e-02	6.280e-02	0.20124
NC_000006.11:HCP5P12	4.338e-02	4.919e-02	1.322e-01	5.283e-02	7.787e-02	6.288e-02	0.20124
NC_000006.11:HLA-DPB1	5.728e-01	6.931e-02	4.236e-02	3.621e-02	6.017e-02	6.295e-02	0.20124
NC_000015.9:ULK3	5.501e-02	5.501e-02	1.142e-01	4.235e-02	7.562e-02	6.301e-02	0.20124
NC_000001.10:CLCA3P	1.803e-01	1.803e-01	2.243e-02	3.979e-02	7.239e-02	6.305e-02	0.20124
NC_000019.9:ZNF20	4.365e-02	4.365e-02	1.002e-01	7.669e-02	7.512e-02	6.307e-02	0.20124
NC_000001.10:LOC400794	7.535e-02	7.535e-02	2.960e-01	2.630e-02	4.838e-02	6.312e-02	0.20124
NC_000012.11:MIP	4.880e-02	5.879e-02	1.539e-01	4.015e-02	7.177e-02	6.328e-02	0.20124
NC_000019.9:PLEKHA4	2.714e-01	4.176e-02	7.014e-02	4.364e-02	5.317e-02	6.336e-02	0.20124
NC_000018.9:CLUL1	6.982e-02	6.982e-02	7.004e-02	4.130e-02	7.449e-02	6.337e-02	0.20124
NC_000013.10:C13orf3	7.842e-02	7.842e-02	5.293e-02	4.312e-02	7.623e-02	6.342e-02	0.20124
NC_000006.11:HLA-DMB	4.184e-02	6.067e-02	8.905e-02	5.433e-02	8.977e-02	6.345e-02	0.20124
NC_000010.10:PLEKHA1	7.176e-02	7.176e-02	7.136e-02	3.916e-02	7.443e-02	6.348e-02	0.20124
NC_000005.9:MYO10	5.405e-02	7.488e-02	5.856e-02	5.616e-02	7.845e-02	6.359e-02	0.20124
NC_000007.13:HPVC1	7.177e-02	7.177e-02	4.204e-02	7.413e-02	6.757e-02	6.385e-02	0.20124
NC_000016.9:ATXN2L	8.789e-02	8.789e-02	4.944e-02	4.108e-02	7.327e-02	6.391e-02	0.20124
NC_000007.13:LOC100287136	3.056e-01	6.157e-02	6.563e-02	3.716e-02	4.635e-02	6.394e-02	0.20124
NC_000017.10:TCAP	6.849e-02	6.849e-02	6.892e-02	4.354e-02	7.730e-02	6.397e-02	0.20124
NC_000022.10:LOC388849	4.385e-01	1.382e-01	1.546e-01	1.708e-02	3.439e-02	6.410e-02	0.20124
NC_000005.9:RNASEN	2.467e-01	3.983e-02	7.976e-02	3.863e-02	6.211e-02	6.425e-02	0.20124
NC_000014.8:C14orf159	1.716e-01	8.730e-02	3.513e-02	4.118e-02	7.102e-02	6.429e-02	0.20124
NC_000020.10:ZNF133	1.740e-01	6.717e-02	3.392e-02	6.174e-02	6.040e-02	6.434e-02	0.20124
NC_000011.9:PRDM10	6.370e-02	4.328e-02	5.294e-02	1.224e-01	6.935e-02	6.446e-02	0.20124
NC_000002.11:PLEK	4.675e-02	9.770e-02	9.551e-02	3.997e-02	7.213e-02	6.462e-02	0.20124
NC_000007.13:LOC389602	5.698e-02	5.698e-02	8.628e-02	4.871e-02	8.509e-02	6.465e-02	0.20124
NC_000001.10:HHAT	6.527e-02	6.527e-02	5.005e-02	6.903e-02	7.598e-02	6.466e-02	0.20124
NC_000010.10:LOC441666	3.004e-02	7.421e-02	9.695e-02	5.927e-02	1.050e-01	6.468e-02	0.20124
NC_000001.10:LOC115110	1.144e-01	4.232e-02	8.673e-02	4.504e-02	6.865e-02	6.485e-02	0.20124
NC_000007.13:LOC100288217	1.448e-01	1.448e-01	4.991e-02	3.037e-02	5.419e-02	6.488e-02	0.20124
NC_000016.9:GNG13	1.454e-01	1.454e-01	3.409e-02	3.767e-02	6.423e-02	6.491e-02	0.20124
NC_000009.11:CEP78	6.399e-02	6.399e-02	7.290e-02	5.067e-02	7.557e-02	6.496e-02	0.20124
NC_000007.13:LOC730275	3.060e-01	6.990e-02	6.268e-02	3.738e-02	4.637e-02	6.520e-02	0.20124
NC_000001.10:CATSPER4	7.013e-02	7.013e-02	7.006e-02	4.329e-02	8.015e-02	6.525e-02	0.20124
NC_000006.11:WRNIP1	3.354e-02	7.205e-02	5.902e-02	1.178e-01	8.202e-02	6.537e-02	0.20124
NC_000001.10:PEA15	7.994e-02	7.994e-02	7.281e-02	3.925e-02	6.800e-02	6.544e-02	0.20124
NC_000014.8:RNASE9	1.884e-01	1.884e-01	3.416e-02	3.392e-02	5.818e-02	6.545e-02	0.20124
NC_000019.9:ACPT	3.677e-01	8.107e-02	4.468e-02	3.742e-02	5.683e-02	6.546e-02	0.20124
NC_000015.9:C15orf27	1.535e-01	5.592e-02	4.094e-02	4.813e-02	8.992e-02	6.554e-02	0.20124
NC_000012.11:ALX1	5.772e-02	5.772e-02	9.351e-02	5.025e-02	7.984e-02	6.572e-02	0.20124
NC_000016.9:MTSS1L	1.307e-01	1.366e-01	2.191e-02	5.932e-02	8.157e-02	6.584e-02	0.20124
NC_000012.11:TXNRD1	1.006e-01	1.067e-01	1.180e-01	2.593e-02	5.165e-02	6.601e-02	0.20124
NC_000011.9:HRAS	2.097e-01	2.097e-01	5.160e-02	2.656e-02	4.802e-02	6.615e-02	0.20124
NC_000008.10:ST3GAL1	1.615e-02	1.415e-01	8.232e-02	9.840e-02	1.224e-01	6.636e-02	0.20124
NC_000002.11:TFCP2L1	5.358e-02	7.337e-02	4.578e-01	3.284e-02	6.378e-02	6.664e-02	0.20124
NC_000010.10:C10orf12	4.641e-01	8.077e-02	3.582e-02	4.357e-02	6.651e-02	6.675e-02	0.20124
NC_000001.10:WNT2B	5.164e-02	5.164e-02	1.545e-01	5.160e-02	7.437e-02	6.684e-02	0.20124
NC_000019.9:FCER2	5.683e-02	5.683e-02	9.776e-02	4.922e-02	8.925e-02	6.690e-02	0.20124
NC_000020.10:NFATC2	5.848e-02	5.848e-02	2.674e-01	3.689e-02	6.866e-02	6.703e-02	0.20124
NC_000001.10:RCC2	5.770e-02	5.770e-02	9.612e-02	4.970e-02	8.727e-02	6.705e-02	0.20124
NC_000019.9:EIF3G	8.018e-02	8.018e-02	8.018e-02	5.174e-02	5.174e-02	6.732e-02	0.20124
NC_000001.10:HCRTR1	5.676e-02	5.676e-02	1.214e-01	4.679e-02	8.235e-02	6.741e-02	0.20124
NC_000019.9:SEC1	7.854e-02	7.854e-02	6.419e-02	4.450e-02	7.906e-02	6.743e-02	0.20124
NC_000012.11:ALDH1L2	3.251e-01	6.233e-02	6.233e-02	4.661e-02	4.662e-02	6.747e-02	0.20124
NC_000011.9:ZBTB3	2.155e-01	5.361e-02	5.208e-02	4.554e-02	7.309e-02	6.749e-02	0.20124
NC_000004.11:SLC2A9	2.677e-02	8.441e-02	1.542e-01	6.042e-02	9.177e-02	6.765e-02	0.20124
NC_000022.10:LOC646756	4.453e-02	9.956e-02	6.477e-02	6.928e-02	7.260e-02	6.767e-02	0.20124
NC_000011.9:LOC100289572	1.227e-01	1.227e-01	3.775e-02	4.270e-02	7.366e-02	6.771e-02	0.20124
NC_000022.10:PARVG	1.056e-01	1.056e-01	4.034e-02	4.458e-02	8.135e-02	6.775e-02	0.20124
NC_000006.11:GSTA4P	3.572e-02	2.044e-01	2.111e-01	3.242e-02	6.356e-02	6.796e-02	0.20124
NC_000022.10:DNAJB7	1.281e-01	5.427e-02	5.436e-02	5.523e-02	7.793e-02	6.855e-02	0.20124
NC_000009.11:OR1J1	2.123e-01	5.429e-02	5.979e-02	4.771e-02	6.360e-02	6.859e-02	0.20124
NC_000009.11:RABGAP1	1.460e-01	1.460e-01	3.481e-02	4.171e-02	7.077e-02	6.862e-02	0.20124
NC_000008.10:GRHL2	8.162e-01	1.120e-01	1.230e-01	2.388e-02	3.822e-02	6.864e-02	0.20124
NC_000006.11:LOC442210	2.403e-01	1.149e-01	1.764e-02	7.870e-02	8.631e-02	6.884e-02	0.20124
NC_000002.11:ADCY3	9.515e-02	1.115e-01	4.596e-02	4.339e-02	8.085e-02	6.885e-02	0.20124
NC_000020.10:RSPO4	4.253e-02	4.253e-02	1.746e-01	6.137e-02	1.094e-01	6.894e-02	0.20124
NC_000013.10:C13orf37	8.855e-02	6.318e-02	5.917e-02	7.637e-02	5.963e-02	6.899e-02	0.20124
NC_000016.9:EARS2	2.349e-01	4.966e-02	6.269e-02	4.821e-02	6.577e-02	6.905e-02	0.20124
NC_000016.9:SF3B3	8.127e-02	8.127e-02	7.582e-02	4.252e-02	7.400e-02	6.913e-02	0.20124
NC_000007.13:FZD9	1.522e-01	1.522e-01	3.650e-02	3.863e-02	7.239e-02	6.919e-02	0.20124
NC_000012.11:LOC400013	9.121e-02	6.027e-02	9.109e-02	4.653e-02	6.853e-02	6.920e-02	0.20124
NC_000020.10:C20orf199	8.378e-02	8.378e-02	8.378e-02	5.182e-02	5.181e-02	6.920e-02	0.20124
NC_000012.11:SETD8	3.171e-01	1.015e-01	1.081e-01	2.436e-02	4.578e-02	6.924e-02	0.20124
NC_000003.11:PRICKLE2	5.304e-02	2.123e-01	5.506e-01	2.657e-02	4.986e-02	6.929e-02	0.20124
NC_000004.11:ARSJ	4.878e-02	3.679e-02	1.060e-01	1.020e-01	9.480e-02	6.929e-02	0.20124
NC_000018.9:TXNDC2	6.165e-02	6.165e-02	9.566e-02	5.283e-02	8.235e-02	6.935e-02	0.20124
NC_000019.9:SIGLECP12	2.843e-01	2.843e-01	5.302e-02	2.691e-02	4.793e-02	6.937e-02	0.20124
NC_000004.11:SORBS2	1.332e-01	1.332e-01	4.648e-02	3.626e-02	6.987e-02	6.938e-02	0.20124
NC_000018.9:C18orf24	2.151e-01	2.151e-01	4.456e-02	2.999e-02	5.814e-02	6.947e-02	0.20124
NC_000019.9:ZNF285B	4.943e-01	3.983e-02	3.663e-02	1.290e-01	5.941e-02	6.948e-02	0.20124
NC_000003.11:HRG	7.454e-02	7.454e-02	7.121e-02	4.625e-02	8.754e-02	6.961e-02	0.20124
NC_000016.9:ZNF629	7.604e-02	7.604e-02	7.579e-02	4.509e-02	8.123e-02	6.963e-02	0.20124
NC_000020.10:SLC23A2	8.703e-02	8.703e-02	8.703e-02	5.016e-02	5.017e-02	6.967e-02	0.20124
NC_000007.13:ZNF117	2.657e-01	5.943e-02	4.895e-02	4.695e-02	7.451e-02	6.988e-02	0.20124
NC_000007.13:LOC645324	9.833e-02	2.326e-02	2.555e-01	5.684e-02	9.882e-02	6.988e-02	0.20124
NC_000007.13:CCL26	9.153e-02	9.153e-02	6.051e-02	4.331e-02	7.760e-02	6.996e-02	0.20124
NC_000001.10:YOD1	5.865e-01	5.720e-02	4.472e-02	5.346e-02	7.037e-02	6.998e-02	0.20124
NC_000003.11:LOC100288506	8.741e-02	2.809e-02	1.315e-01	9.295e-02	6.957e-02	6.999e-02	0.20124
NC_000017.10:CBX4	6.455e-02	6.455e-02	8.174e-02	5.119e-02	9.493e-02	7.008e-02	0.20124
NC_000019.9:MAP3K10	8.365e-02	8.365e-02	8.365e-02	5.361e-02	5.363e-02	7.033e-02	0.20124
NC_000012.11:RILPL1	6.815e-02	6.815e-02	5.804e-02	8.957e-02	6.770e-02	7.034e-02	0.20124
NC_000012.11:LOC100131369	1.119e-01	7.592e-02	8.205e-02	4.745e-02	5.388e-02	7.036e-02	0.20124
NC_000009.11:FLJ46321	9.375e-02	4.895e-02	9.442e-02	4.680e-02	8.861e-02	7.037e-02	0.20124
NC_000003.11:LOC100289326	8.348e-02	8.348e-02	4.552e-02	8.682e-02	6.304e-02	7.060e-02	0.20124
NC_000005.9:LOC100130528	7.196e-03	6.777e-01	6.787e-01	1.433e-01	1.591e-01	7.065e-02	0.20124
NC_000014.8:C14orf68	4.785e-02	5.693e-02	1.374e-01	5.572e-02	9.451e-02	7.069e-02	0.20124
NC_000018.9:DLGAP1	1.747e-01	1.747e-01	3.341e-02	4.064e-02	7.263e-02	7.076e-02	0.20124
NC_000004.11:LOC100289568	9.698e-02	9.698e-02	5.921e-02	4.181e-02	7.924e-02	7.079e-02	0.20124
NC_000015.9:JMJD7	6.211e-02	6.211e-02	1.019e-01	4.940e-02	9.391e-02	7.106e-02	0.20124
NC_000019.9:GAPDHS	8.447e-02	8.447e-02	8.447e-02	5.433e-02	5.433e-02	7.121e-02	0.20124
NC_000006.11:BTN3A3	1.244e-01	6.057e-02	8.195e-02	5.894e-02	5.223e-02	7.123e-02	0.20124
NC_000013.10:LOC100130029	8.717e-02	8.316e-02	8.717e-02	5.355e-02	5.356e-02	7.138e-02	0.20124
NC_000017.10:RARA	7.796e-02	7.796e-02	7.796e-02	5.575e-02	NA	7.139e-02	0.20124
NC_000011.9:LOC100126784	2.604e-01	2.604e-01	5.270e-02	2.889e-02	5.180e-02	7.153e-02	0.20124
NC_000001.10:ASAP3	1.925e-01	1.925e-01	3.272e-02	4.028e-02	7.242e-02	7.153e-02	0.20124
NC_000017.10:LOC100287525	7.796e-02	7.902e-02	7.796e-02	5.575e-02	NA	7.162e-02	0.20124
NC_000016.9:PHLPPL	5.796e-02	5.796e-02	1.226e-01	5.633e-02	8.362e-02	7.165e-02	0.20124
NC_000006.11:ESR1	6.185e-02	8.559e-02	1.660e-01	3.706e-02	7.250e-02	7.197e-02	0.20124
NC_000006.11:TTK	8.024e-02	5.944e-02	7.053e-02	5.777e-02	9.543e-02	7.205e-02	0.20124
NC_000004.11:LOC100130532	2.470e-01	4.130e-02	6.747e-02	6.702e-02	6.357e-02	7.215e-02	0.20124
NC_000001.10:RAB3B	4.966e-01	1.086e-01	5.584e-02	3.423e-02	5.929e-02	7.231e-02	0.20124
NC_000019.9:CREB3L3	5.663e-02	4.236e-02	1.443e-01	6.101e-02	1.102e-01	7.236e-02	0.20124
NC_000019.9:RYR1	7.363e-01	9.892e-02	1.283e-01	2.612e-02	4.490e-02	7.249e-02	0.20124
NC_000009.11:BAG1	7.806e-02	7.806e-02	7.794e-02	4.746e-02	8.583e-02	7.260e-02	0.20124
NC_000011.9:PPP2R5B	6.596e-02	6.596e-02	1.032e-01	5.027e-02	8.811e-02	7.266e-02	0.20124
NC_000004.11:CFI	4.823e-02	4.935e-02	2.095e-01	5.652e-02	9.953e-02	7.268e-02	0.20124
NC_000001.10:USP48	2.646e-01	2.646e-01	2.620e-02	4.285e-02	7.937e-02	7.283e-02	0.20124
NC_000004.11:BST1	1.006e-01	1.006e-01	6.237e-02	4.408e-02	7.572e-02	7.298e-02	0.20124
NC_000005.9:CLTB	7.555e-02	7.555e-02	7.392e-02	5.157e-02	9.013e-02	7.301e-02	0.20124
NC_000005.9:LOC100289096	4.621e-02	4.621e-02	1.234e-01	1.050e-01	8.359e-02	7.308e-02	0.20124
NC_000013.10:MRPS31P2	8.894e-01	8.341e-02	5.392e-02	4.388e-02	5.955e-02	7.309e-02	0.20124
NC_000004.11:C4orf38	1.870e-01	9.460e-02	2.342e-02	8.637e-02	8.980e-02	7.313e-02	0.20124
NC_000004.11:LOC100128823	1.870e-01	9.460e-02	2.342e-02	8.637e-02	8.980e-02	7.313e-02	0.20124
NC_000006.11:SRF	6.930e-02	6.930e-02	5.602e-02	1.070e-01	6.982e-02	7.315e-02	0.20124
NC_000005.9:MRPL22	8.014e-01	1.196e-01	4.863e-02	3.885e-02	5.825e-02	7.324e-02	0.20124
NC_000009.11:LOC100128367	4.439e-01	5.716e-02	5.133e-02	6.191e-02	6.354e-02	7.335e-02	0.20124
NC_000001.10:LPGAT1	7.817e-02	9.762e-02	6.311e-02	5.956e-02	6.979e-02	7.337e-02	0.20124
NC_000004.11:SRD5A2L2	8.758e-02	8.758e-02	8.758e-02	4.267e-02	7.362e-02	7.343e-02	0.20124
NC_000006.11:IFNGR1	7.324e-02	7.324e-02	7.353e-02	5.517e-02	9.209e-02	7.348e-02	0.20124
NC_000002.11:ESPNL	6.983e-02	4.357e-02	9.756e-02	9.772e-02	7.467e-02	7.362e-02	0.20124
NC_000021.8:KRTAP10-11	2.155e-01	8.418e-02	6.249e-02	3.910e-02	6.738e-02	7.365e-02	0.20124
NC_000010.10:ENKUR	4.943e-02	4.943e-02	2.395e-01	5.505e-02	1.013e-01	7.368e-02	0.20124
NC_000005.9:TMEM171	5.110e-01	5.110e-01	4.389e-02	3.248e-02	5.475e-02	7.373e-02	0.20124
NC_000016.9:FOXL1	1.817e-01	1.817e-01	2.575e-02	5.494e-02	8.466e-02	7.385e-02	0.20124
NC_000006.11:HCG4P10	6.861e-02	2.541e-01	2.451e-01	2.764e-02	4.927e-02	7.388e-02	0.20124
NC_000011.9:LOC643037	6.183e-02	6.411e-02	6.008e-02	1.312e-01	7.110e-02	7.390e-02	0.20124
NC_000022.10:MEI1	2.013e-01	1.114e-01	3.930e-02	4.695e-02	7.578e-02	7.392e-02	0.20124
NC_000006.11:HIST1H4C	7.974e-02	7.974e-02	7.994e-02	4.798e-02	8.667e-02	7.402e-02	0.20124
NC_000003.11:BHLHE40	1.006e-01	1.006e-01	5.662e-02	4.571e-02	8.680e-02	7.409e-02	0.20124
NC_000009.11:TESK1	9.958e-02	9.958e-02	5.873e-02	4.746e-02	8.110e-02	7.416e-02	0.20124
NC_000007.13:FLJ23834	7.660e-02	9.963e-02	5.844e-01	3.014e-02	6.037e-02	7.417e-02	0.20124
NC_000004.11:LOC644962	8.309e-02	8.309e-02	6.112e-02	6.074e-02	8.145e-02	7.423e-02	0.20124
NC_000002.11:TPO	6.185e-02	6.185e-02	1.399e-01	4.924e-02	9.372e-02	7.459e-02	0.20124
NC_000002.11:LOC100287216	1.408e-01	1.408e-01	4.146e-02	4.577e-02	7.831e-02	7.470e-02	0.20124
NC_000001.10:OPTC	2.147e-02	9.391e-02	4.520e-01	7.328e-02	1.156e-01	7.483e-02	0.20124
NC_000001.10:SLC6A17	1.823e-02	8.092e-02	1.726e-01	1.440e-01	1.214e-01	7.486e-02	0.20124
NC_000003.11:LOC727978	1.549e-01	1.549e-01	4.631e-02	4.076e-02	7.090e-02	7.488e-02	0.20124
NC_000001.10:C1orf111	1.882e-01	1.882e-01	4.770e-02	3.662e-02	6.443e-02	7.492e-02	0.20124
NC_000003.11:RPL23AP42	2.396e-01	5.449e-02	1.059e-01	4.033e-02	6.453e-02	7.494e-02	0.20124
NC_000001.10:PPIAP7	6.579e-02	6.579e-02	1.093e-01	5.939e-02	8.031e-02	7.500e-02	0.20124
NC_000003.11:ARL14	2.832e-01	2.832e-01	3.916e-02	3.552e-02	6.569e-02	7.500e-02	0.20124
NC_000001.10:GALNT2	1.084e-01	5.295e-02	5.399e-02	1.040e-01	7.431e-02	7.505e-02	0.20124
NC_000012.11:GOLGA3	1.743e-02	1.073e-01	4.140e-01	7.792e-02	1.430e-01	7.510e-02	0.20124
NC_000001.10:GNG4	4.489e-02	5.665e-02	2.323e-01	5.681e-02	1.039e-01	7.513e-02	0.20124
NC_000001.10:SH3GLB1	7.084e-02	1.655e-01	3.280e-02	7.578e-02	1.047e-01	7.527e-02	0.20124
NC_000011.9:OR5J1P	1.066e-01	1.066e-01	6.166e-02	4.371e-02	8.231e-02	7.552e-02	0.20124
NC_000012.11:PCTK2	5.843e-02	5.843e-02	8.943e-02	9.930e-02	7.677e-02	7.554e-02	0.20124
NC_000016.9:RHBDL1	9.934e-01	9.934e-01	9.934e-01	7.843e-03	NA	7.571e-02	0.20124
NC_000002.11:GNLY	4.030e-01	7.843e-02	9.600e-02	3.272e-02	6.056e-02	7.576e-02	0.20124
NC_000007.13:FKBP6	5.840e-02	5.840e-02	1.433e-01	5.724e-02	9.466e-02	7.577e-02	0.20124
NC_000022.10:ZBED4	2.299e-01	7.812e-02	6.206e-02	4.520e-02	6.790e-02	7.581e-02	0.20124
NC_000001.10:RPS7P5	3.104e-02	8.774e-02	2.277e-01	5.889e-02	1.082e-01	7.587e-02	0.20124
NC_000004.11:LOC391713	2.185e-02	1.431e-01	4.779e-01	5.910e-02	1.090e-01	7.607e-02	0.20124
NC_000001.10:HAO2	9.934e-01	9.934e-01	9.934e-01	7.966e-03	NA	7.616e-02	0.20124
NC_000009.11:PHF19	7.178e-02	7.178e-02	1.600e-01	4.474e-02	7.692e-02	7.618e-02	0.20124
NC_000011.9:ROBO3	2.941e-01	1.009e-01	1.324e-01	2.939e-02	4.766e-02	7.625e-02	0.20124
NC_000006.11:ALDH5A1	2.935e-01	1.045e-01	2.664e-01	2.437e-02	4.441e-02	7.636e-02	0.20124
NC_000001.10:C1orf175	2.776e-02	1.151e-01	1.194e-01	8.300e-02	1.022e-01	7.647e-02	0.20124
NC_000017.10:SCARNA20	9.934e-01	9.934e-01	9.934e-01	8.080e-03	NA	7.656e-02	0.20124
NC_000009.11:LOC347119	1.416e-02	2.910e-01	1.367e-01	9.275e-02	1.688e-01	7.657e-02	0.20124
NC_000010.10:JMJD1C	1.339e-01	2.492e-01	2.299e-02	6.228e-02	1.121e-01	7.659e-02	0.20124
NC_000011.9:OR5G3	8.385e-02	8.385e-02	8.102e-02	5.749e-02	7.383e-02	7.673e-02	0.20124
NC_000017.10:LLGL2	2.189e-01	2.189e-01	4.098e-02	3.949e-02	6.950e-02	7.683e-02	0.20124
NC_000002.11:GPR45	9.279e-02	9.279e-02	7.378e-02	4.864e-02	8.234e-02	7.687e-02	0.20124
NC_000012.11:MLF2	2.785e-02	9.762e-02	1.469e-01	9.025e-02	9.473e-02	7.689e-02	0.20124
NC_000017.10:LRRC48	7.170e-02	7.170e-02	1.043e-01	6.010e-02	7.728e-02	7.695e-02	0.20124
NC_000006.11:HCG18	1.741e-02	1.589e-01	1.370e-01	8.778e-02	1.647e-01	7.699e-02	0.20124
NC_000002.11:LOC129560	2.457e-02	6.074e-02	2.729e-01	9.371e-02	1.547e-01	7.711e-02	0.20124
NC_000001.10:PLOD1	1.448e-01	8.443e-02	8.532e-02	5.064e-02	5.475e-02	7.711e-02	0.20124
NC_000011.9:OR51E2	9.774e-03	2.499e-01	2.173e-01	1.624e-01	1.731e-01	7.735e-02	0.20124
NC_000008.10:POLB	6.012e-02	6.012e-02	1.473e-01	5.993e-02	9.059e-02	7.736e-02	0.20124
NC_000010.10:ZNF37A	6.693e-01	1.050e-01	1.217e-01	3.150e-02	4.675e-02	7.772e-02	0.20124
NC_000019.9:CABP5	1.301e-01	7.762e-02	7.238e-02	5.139e-02	7.512e-02	7.786e-02	0.20124
NC_000011.9:BIRC3	3.731e-02	6.972e-02	1.293e-01	7.903e-02	1.213e-01	7.789e-02	0.20124
NC_000006.11:GPR63	3.484e-01	3.484e-01	4.772e-02	3.358e-02	6.235e-02	7.799e-02	0.20124
NC_000002.11:STK16	1.061e-01	8.625e-02	4.982e-02	7.784e-02	7.724e-02	7.804e-02	0.20124
NC_000007.13:YBX1P2	6.208e-02	8.111e-02	2.209e-01	4.362e-02	7.892e-02	7.808e-02	0.20124
NC_000020.10:ZSWIM1	1.430e-01	6.977e-02	7.223e-02	5.038e-02	8.249e-02	7.824e-02	0.20124
NC_000015.9:LOC100132644	1.007e-01	1.007e-01	1.880e-01	3.374e-02	6.113e-02	7.826e-02	0.20124
NC_000001.10:GABPB2	9.018e-02	9.101e-02	9.018e-02	6.047e-02	6.047e-02	7.827e-02	0.20124
NC_000001.10:VWA5B1	3.316e-02	9.098e-02	1.249e-01	9.630e-02	9.071e-02	7.831e-02	0.20124
NC_000011.9:TMEM86A	1.248e-01	1.293e-01	2.326e-01	2.804e-02	5.178e-02	7.843e-02	0.20124
NC_000006.11:LAMA2	7.132e-02	8.848e-02	4.172e-02	1.154e-01	1.009e-01	7.863e-02	0.20124
NC_000011.9:OR51L1	3.606e-01	3.606e-01	5.073e-02	3.392e-02	5.933e-02	7.865e-02	0.20124
NC_000001.10:SMPDL3B	7.235e-02	8.452e-02	8.441e-02	7.349e-02	7.092e-02	7.886e-02	0.20124
NC_000017.10:TEX2	2.488e-02	1.301e-01	2.189e-01	6.663e-02	1.138e-01	7.894e-02	0.20124
NC_000001.10:SFT2D2	6.689e-02	6.689e-02	1.248e-01	5.538e-02	9.706e-02	7.897e-02	0.20124
NC_000010.10:LOC100130539	9.257e-02	6.682e-02	6.607e-02	7.432e-02	9.081e-02	7.897e-02	0.20124
NC_000010.10:GTPBP4	1.027e-01	1.027e-01	5.994e-02	5.058e-02	9.555e-02	7.929e-02	0.20124
NC_000015.9:KIF23	2.841e-01	6.111e-02	8.426e-02	4.473e-02	7.527e-02	7.935e-02	0.20124
NC_000017.10:RPS12P30	1.036e-01	1.036e-01	1.161e-01	4.048e-02	6.670e-02	7.967e-02	0.20124
NC_000011.9:GRIA4	1.049e-01	1.491e-01	3.087e-01	2.784e-02	5.503e-02	7.995e-02	0.20124
NC_000007.13:ZNF746	6.954e-02	9.021e-02	9.014e-02	5.499e-02	9.665e-02	7.999e-02	0.20124
NC_000002.11:CDCA7	1.123e-01	1.123e-01	5.866e-02	4.819e-02	9.349e-02	8.011e-02	0.20124
NC_000007.13:INTS4L2	2.398e-01	2.398e-01	5.081e-02	3.770e-02	6.488e-02	8.016e-02	0.20124
NC_000007.13:LOC285954	2.417e-01	8.173e-02	5.227e-02	4.843e-02	9.308e-02	8.028e-02	0.20124
NC_000007.13:PDE1C	5.168e-02	7.626e-02	1.221e-01	6.439e-02	1.061e-01	8.029e-02	0.20124
NC_000010.10:LOC100288319	1.215e-01	1.215e-01	2.527e-01	2.936e-02	5.594e-02	8.040e-02	0.20124
NC_000012.11:LOC100288514	1.074e-01	4.776e-02	1.470e-01	5.590e-02	8.696e-02	8.052e-02	0.20124
NC_000007.13:GPER	2.204e-02	1.261e-01	1.934e-01	8.973e-02	1.205e-01	8.062e-02	0.20124
NC_000022.10:GRAP2	9.935e-01	9.935e-01	9.935e-01	9.314e-03	NA	8.076e-02	0.20124
NC_000001.10:CDC42SE1	9.018e-02	9.018e-02	9.018e-02	5.990e-02	NA	8.078e-02	0.20124
NC_000011.9:LOC728588	7.823e-02	7.823e-02	9.444e-02	5.450e-02	1.008e-01	8.093e-02	0.20124
NC_000016.9:FHOD1	5.228e-01	5.228e-01	4.823e-02	3.574e-02	6.464e-02	8.103e-02	0.20124
NC_000019.9:POLR2I	3.501e-01	3.501e-01	5.126e-02	3.573e-02	6.253e-02	8.103e-02	0.20124
NC_000008.10:EGR3	7.318e-02	7.318e-02	1.058e-01	6.100e-02	9.155e-02	8.103e-02	0.20124
NC_000011.9:OR51Q1	4.655e-01	8.161e-02	4.536e-02	5.269e-02	9.585e-02	8.105e-02	0.20124
NC_000017.10:EVPLL	5.034e-02	8.129e-02	1.596e-01	5.557e-02	1.060e-01	8.108e-02	0.20124
NC_000005.9:LHFPL2	1.161e-01	1.161e-01	7.488e-02	4.361e-02	8.119e-02	8.116e-02	0.20124
NC_000019.9:ZNF225	9.184e-02	9.184e-02	9.184e-02	4.737e-02	9.011e-02	8.120e-02	0.20124
NC_000006.11:PGK2	9.935e-01	9.935e-01	9.935e-01	9.452e-03	NA	8.120e-02	0.20124
NC_000002.11:NRP2	5.961e-02	5.961e-02	2.088e-01	5.949e-02	9.771e-02	8.122e-02	0.20124
NC_000007.13:CROT	2.253e-02	3.294e-01	1.902e-01	6.537e-02	1.101e-01	8.125e-02	0.20124
NC_000010.10:LOC100288485	6.419e-02	6.419e-02	3.011e-01	4.997e-02	9.123e-02	8.126e-02	0.20124
NC_000016.9:HAS3	8.077e-02	1.542e-01	5.077e-02	6.291e-02	9.332e-02	8.131e-02	0.20124
NC_000021.8:UMODL1	1.391e-01	4.469e-02	9.550e-02	8.051e-02	7.665e-02	8.141e-02	0.20124
NC_000003.11:LOC100288115	7.325e-02	7.325e-02	1.825e-01	5.058e-02	8.013e-02	8.143e-02	0.20124
NC_000006.11:CCRL1P	9.935e-01	9.935e-01	9.935e-01	9.567e-03	NA	8.158e-02	0.20124
NC_000010.10:DNMBP	6.091e-02	6.091e-02	2.387e-01	5.457e-02	1.005e-01	8.160e-02	0.20124
NC_000017.10:BCAS3	9.935e-01	9.935e-01	9.935e-01	9.578e-03	NA	8.161e-02	0.20124
NC_000013.10:OR7E156P	1.439e-01	1.440e-01	3.287e-02	7.742e-02	8.624e-02	8.174e-02	0.20124
NC_000010.10:LOC645220	1.297e-01	1.297e-01	1.297e-01	3.392e-02	6.196e-02	8.185e-02	0.20124
NC_000005.9:ZDHHC11	1.289e-02	4.227e-01	7.640e-01	1.092e-01	1.426e-01	8.189e-02	0.20124
NC_000009.11:SLC27A4	4.158e-01	4.158e-01	4.906e-02	3.647e-02	6.582e-02	8.204e-02	0.20124
NC_000001.10:RBBP5	4.554e-02	1.259e-01	2.067e-01	4.714e-02	9.152e-02	8.211e-02	0.20124
NC_000009.11:C9orf152	9.373e-02	9.373e-02	9.373e-02	6.384e-02	6.385e-02	8.215e-02	0.20124
NC_000019.9:LOC729747	9.603e-02	9.603e-02	9.603e-02	5.455e-02	NA	8.223e-02	0.20124
NC_000001.10:SSX2IP	1.039e-01	1.039e-01	8.864e-02	4.441e-02	8.569e-02	8.226e-02	0.20124
NC_000012.11:ACVRL1	5.137e-01	1.458e-01	4.728e-02	4.366e-02	7.585e-02	8.239e-02	0.20124
NC_000006.11:CYP21A2	1.689e-01	7.283e-02	1.248e-01	4.340e-02	6.696e-02	8.246e-02	0.20124
NC_000012.11:VWF	8.937e-02	6.456e-02	8.195e-02	7.936e-02	8.931e-02	8.262e-02	0.20124
NC_000009.11:IFNA14	1.272e-01	1.272e-01	8.747e-02	4.005e-02	7.461e-02	8.297e-02	0.20124
NC_000005.9:LOC100129204	3.267e-02	1.897e-01	4.389e-01	5.522e-02	8.314e-02	8.314e-02	0.20124
NC_000017.10:GAS7	4.440e-02	1.985e-01	5.564e-02	9.213e-02	1.132e-01	8.348e-02	0.20124
NC_000002.11:RNASEH1	1.203e-01	7.904e-02	9.929e-02	5.269e-02	7.667e-02	8.349e-02	0.20124
NC_000001.10:DTL	4.906e-01	6.721e-02	7.917e-02	5.093e-02	7.440e-02	8.369e-02	0.20124
NC_000020.10:BPIL3	1.062e-01	1.062e-01	1.062e-01	5.730e-02	5.729e-02	8.372e-02	0.20124
NC_000009.11:HSD17B3	9.935e-01	9.935e-01	9.935e-01	1.025e-02	NA	8.373e-02	0.20124
NC_000017.10:LOC100289093	4.257e-01	1.221e-01	7.999e-02	3.545e-02	6.791e-02	8.376e-02	0.20124
NC_000008.10:NCALD	1.374e-01	1.374e-01	5.268e-02	5.111e-02	8.960e-02	8.387e-02	0.20124
NC_000011.9:OVCH2	6.795e-02	8.392e-02	8.977e-02	9.097e-02	7.686e-02	8.389e-02	0.20124
NC_000007.13:COBL	3.419e-02	1.361e-01	8.591e-02	9.748e-02	1.228e-01	8.396e-02	0.20124
NC_000003.11:SERPINI2	7.396e-02	7.396e-02	1.317e-01	5.643e-02	9.754e-02	8.400e-02	0.20124
NC_000005.9:RAI14	1.002e-01	1.154e-01	5.155e-02	7.726e-02	8.587e-02	8.422e-02	0.20124
NC_000011.9:TUT1	1.653e-01	1.653e-01	6.627e-02	4.048e-02	7.490e-02	8.434e-02	0.20124
NC_000001.10:RNPEP	8.613e-02	8.613e-02	7.503e-02	7.083e-02	9.305e-02	8.439e-02	0.20124
NC_000009.11:CDC26	9.027e-02	9.027e-02	2.096e-01	4.125e-02	7.571e-02	8.446e-02	0.20124
NC_000005.9:ADRB2	7.722e-02	7.722e-02	1.462e-01	5.293e-02	9.157e-02	8.449e-02	0.20124
NC_000012.11:YARS2	2.343e-01	8.936e-02	6.697e-02	5.024e-02	7.820e-02	8.460e-02	0.20124
NC_000009.11:GBGT1	5.234e-02	6.525e-02	3.091e-01	6.106e-02	1.093e-01	8.461e-02	0.20124
NC_000014.8:C14orf83	2.150e-01	9.343e-02	4.739e-02	7.779e-02	7.140e-02	8.465e-02	0.20124
NC_000020.10:EIF6	1.291e-01	1.291e-01	6.361e-02	4.778e-02	8.913e-02	8.469e-02	0.20124
NC_000010.10:CKS1BP2	9.357e-02	9.357e-02	9.357e-02	6.487e-02	NA	8.477e-02	0.20124
NC_000012.11:ADAMTS20	1.438e-01	6.207e-02	9.418e-02	5.949e-02	8.512e-02	8.477e-02	0.20124
NC_000007.13:C7orf70	8.216e-02	1.395e-01	3.902e-02	1.027e-01	1.026e-01	8.489e-02	0.20124
NC_000020.10:PTMAP3	9.867e-02	1.301e-01	1.092e-01	4.391e-02	7.331e-02	8.500e-02	0.20124
NC_000006.11:LOC442256	6.043e-02	8.188e-02	6.927e-02	1.038e-01	1.134e-01	8.501e-02	0.20124
NC_000012.11:C12orf29	1.565e-01	7.794e-02	8.149e-02	5.730e-02	7.685e-02	8.503e-02	0.20124
NC_000001.10:TMEM63A	7.655e-02	4.658e-02	7.347e-02	1.726e-01	1.085e-01	8.509e-02	0.20124
NC_000012.11:STAC3	9.696e-02	9.696e-02	9.696e-02	6.009e-02	NA	8.510e-02	0.20124
NC_000005.9:SSBP2	3.295e-01	3.295e-01	5.351e-02	3.893e-02	6.737e-02	8.534e-02	0.20124
NC_000001.10:LOC100287581	1.588e-01	8.402e-02	8.721e-02	5.661e-02	6.921e-02	8.552e-02	0.20124
NC_000005.9:ST8SIA4	3.645e-01	1.006e-01	5.159e-02	5.595e-02	8.021e-02	8.554e-02	0.20124
NC_000004.11:LOC391657	2.033e-01	8.534e-02	7.942e-02	4.705e-02	8.208e-02	8.555e-02	0.20124
NC_000003.11:GOLIM4	4.550e-01	4.550e-01	5.254e-02	3.749e-02	6.980e-02	8.559e-02	0.20124
NC_000017.10:LOC645221	1.593e-01	4.371e-02	1.925e-01	5.111e-02	9.294e-02	8.561e-02	0.20124
NC_000009.11:DDX58	1.717e-01	1.717e-01	4.314e-01	2.605e-02	5.300e-02	8.581e-02	0.20124
NC_000003.11:NLGN1	1.742e-01	1.742e-01	4.882e-02	4.852e-02	8.821e-02	8.613e-02	0.20124
NC_000022.10:BRD1	7.529e-02	7.529e-02	1.176e-01	6.193e-02	1.039e-01	8.617e-02	0.20124
NC_000001.10:BSND	7.054e-02	7.054e-02	1.860e-01	5.649e-02	9.852e-02	8.623e-02	0.20124
NC_000001.10:FMN2	1.893e-01	5.930e-02	6.216e-02	7.779e-02	9.567e-02	8.626e-02	0.20124
NC_000019.9:WDR62	8.689e-02	1.929e-01	3.880e-02	8.583e-02	1.033e-01	8.629e-02	0.20124
NC_000006.11:PPT2	1.498e-01	6.192e-02	1.825e-01	4.658e-02	7.581e-02	8.642e-02	0.20124
NC_000004.11:WDR45p	1.213e-01	1.213e-01	8.286e-02	4.820e-02	8.018e-02	8.646e-02	0.20124
NC_000005.9:CKMT2	8.879e-02	8.879e-02	6.508e-02	1.066e-01	7.672e-02	8.649e-02	0.20124
NC_000006.11:LOC285780	1.252e-01	1.252e-01	7.421e-02	4.859e-02	8.510e-02	8.655e-02	0.20124
NC_000007.13:MPP6	7.916e-02	7.916e-02	1.073e-01	6.119e-02	1.046e-01	8.657e-02	0.20124
NC_000017.10:EXOC7	5.962e-02	1.117e-01	1.117e-01	5.815e-02	1.080e-01	8.682e-02	0.20124
NC_000003.11:LOC100129557	2.295e-01	8.182e-02	6.910e-02	5.225e-02	8.911e-02	8.686e-02	0.20124
NC_000020.10:SRMP1	1.126e-01	1.126e-01	7.478e-02	5.330e-02	9.115e-02	8.696e-02	0.20124
NC_000019.9:CILP2	3.333e-02	5.857e-02	3.130e-01	1.129e-01	1.511e-01	8.729e-02	0.20124
NC_000002.11:LOC730043	2.919e-01	1.036e-01	2.779e-01	3.268e-02	5.197e-02	8.735e-02	0.20124
NC_000012.11:C12orf45	9.083e-02	9.083e-02	1.201e-01	6.005e-02	7.653e-02	8.740e-02	0.20124
NC_000019.9:LOC100287585	1.021e-01	1.033e-01	9.817e-02	5.101e-02	8.834e-02	8.748e-02	0.20124
NC_000019.9:SIRT6	1.021e-01	1.033e-01	9.817e-02	5.101e-02	8.834e-02	8.748e-02	0.20124
NC_000006.11:FBXO5	1.829e-01	1.437e-01	2.823e-02	9.774e-02	1.022e-01	8.750e-02	0.20124
NC_000003.11:TCTA	1.026e-01	1.026e-01	1.026e-01	5.082e-02	8.559e-02	8.753e-02	0.20124
NC_000019.9:LOC199800	2.388e-01	2.388e-01	5.494e-02	4.262e-02	7.428e-02	8.754e-02	0.20124
NC_000012.11:RAD9B	1.581e-01	1.581e-01	6.635e-02	4.483e-02	8.150e-02	8.755e-02	0.20124
NC_000004.11:CLCN3	1.510e-01	1.510e-01	6.669e-02	4.712e-02	8.063e-02	8.757e-02	0.20124
NC_000007.13:LOC100132328	1.220e-01	1.220e-01	8.150e-02	4.956e-02	8.260e-02	8.758e-02	0.20124
NC_000022.10:TYMP	8.415e-02	8.415e-02	9.899e-02	5.940e-02	1.089e-01	8.759e-02	0.20124
NC_000003.11:LOC651714	1.936e-01	8.561e-02	7.521e-02	4.941e-02	9.297e-02	8.762e-02	0.20124
NC_000019.9:CYP4F11	3.717e-01	1.289e-01	1.113e-01	3.613e-02	5.918e-02	8.773e-02	0.20124
NC_000010.10:C10orf108	2.459e-02	2.384e-01	4.302e-01	6.756e-02	1.203e-01	8.776e-02	0.20124
NC_000003.11:FGF12	6.510e-02	6.510e-02	2.993e-01	6.150e-02	9.908e-02	8.786e-02	0.20124
NC_000001.10:SEC16B	1.026e-01	1.026e-01	1.029e-01	5.123e-02	8.630e-02	8.793e-02	0.20124
NC_000010.10:RPS24P13	1.524e-01	1.524e-01	6.639e-02	4.746e-02	8.082e-02	8.794e-02	0.20124
NC_000015.9:RLBP1	9.953e-01	9.953e-01	9.953e-01	3.194e-02	3.193e-02	8.797e-02	0.20124
NC_000010.10:LOC100129731	5.712e-01	1.079e-01	8.275e-02	4.871e-02	6.036e-02	8.798e-02	0.20124
NC_000003.11:QRICH1	1.212e-01	1.212e-01	8.282e-02	4.979e-02	8.361e-02	8.804e-02	0.20124
NC_000001.10:CR1	5.956e-01	1.291e-01	5.490e-02	4.520e-02	8.893e-02	8.812e-02	0.20124
NC_000002.11:IGFBP5	9.260e-02	9.260e-02	9.608e-02	6.317e-02	8.802e-02	8.829e-02	0.20124
NC_000002.11:DHX57	7.655e-02	7.655e-02	1.490e-01	5.988e-02	9.754e-02	8.833e-02	0.20124
NC_000011.9:RELT	1.022e-01	1.022e-01	1.022e-01	6.692e-02	6.694e-02	8.862e-02	0.20124
NC_000014.8:FLJ44817	3.667e-01	3.667e-01	5.228e-02	4.051e-02	7.543e-02	8.864e-02	0.20124
NC_000004.11:FLJ16686	9.354e-02	5.190e-02	1.157e-01	9.854e-02	9.027e-02	8.869e-02	0.20124
NC_000002.11:ADI1	1.113e-01	1.113e-01	7.561e-02	5.635e-02	9.414e-02	8.871e-02	0.20124
NC_000006.11:DDX18P3	1.121e-01	1.121e-01	7.737e-02	5.539e-02	9.271e-02	8.875e-02	0.20124
NC_000022.10:FOXRED2	1.590e-01	5.158e-02	1.341e-01	6.040e-02	9.024e-02	8.881e-02	0.20124
NC_000008.10:LOC100289047	2.126e-01	2.543e-01	3.554e-01	2.574e-02	4.987e-02	8.885e-02	0.20124
NC_000010.10:MCM10	2.559e-01	2.639e-01	3.561e-02	5.264e-02	1.019e-01	8.885e-02	0.20124
NC_000016.9:MT1B	1.059e-01	1.059e-01	7.749e-02	5.815e-02	9.793e-02	8.902e-02	0.20124
NC_000002.11:NOP58	3.598e-02	1.177e-01	1.125e-01	1.106e-01	1.162e-01	8.918e-02	0.20124
NC_000005.9:LMNB1	4.370e-02	2.558e-01	3.515e-01	5.059e-02	7.975e-02	8.964e-02	0.20124
NC_000005.9:PPAP2A	8.188e-02	8.188e-02	1.211e-01	7.142e-02	8.649e-02	8.981e-02	0.20124
NC_000012.11:MARS	1.304e-01	1.304e-01	7.895e-02	4.867e-02	8.849e-02	8.984e-02	0.20124
NC_000020.10:ENTPD6	6.613e-02	3.344e-02	3.708e-01	1.004e-01	1.687e-01	8.985e-02	0.20124
NC_000006.11:LOC442263	1.526e-01	1.270e-01	3.792e-02	8.357e-02	1.083e-01	8.993e-02	0.20124
NC_000006.11:AGPAT1	1.417e-01	1.472e-01	1.677e-01	4.179e-02	5.360e-02	8.997e-02	0.20124
NC_000006.11:C6orf118	8.059e-02	8.059e-02	1.318e-01	6.668e-02	9.131e-02	8.999e-02	0.20124
NC_000003.11:C3orf66	3.342e-01	3.587e-01	4.571e-02	4.583e-02	8.258e-02	9.012e-02	0.20124
NC_000011.9:LOC645474	2.795e-01	7.813e-02	1.630e-01	4.000e-02	7.146e-02	9.035e-02	0.20124
NC_000011.9:SAPS3	1.307e-01	1.307e-01	6.050e-02	5.527e-02	1.056e-01	9.045e-02	0.20124
NC_000017.10:FBXW10	7.849e-02	7.849e-02	1.521e-01	6.667e-02	8.970e-02	9.052e-02	0.20124
NC_000001.10:LOC100130251	5.327e-01	1.333e-01	3.487e-02	7.804e-02	9.412e-02	9.066e-02	0.20124
NC_000011.9:MRGPRX1	1.023e-01	1.023e-01	6.698e-02	8.501e-02	8.705e-02	9.070e-02	0.20124
NC_000007.13:FAM3C	2.224e-01	9.938e-02	1.022e-01	4.624e-02	7.200e-02	9.073e-02	0.20124
NC_000016.9:ESRP2	1.079e-01	1.079e-01	9.871e-02	5.061e-02	9.700e-02	9.087e-02	0.20124
NC_000020.10:RPL21P3	3.636e-01	1.934e-01	5.029e-02	4.686e-02	8.642e-02	9.093e-02	0.20124
NC_000009.11:LOC100129107	9.049e-02	9.049e-02	1.040e-01	5.887e-02	1.081e-01	9.099e-02	0.20124
NC_000006.11:GRM4	5.482e-02	1.948e-01	1.014e-01	5.992e-02	1.081e-01	9.108e-02	0.20124
NC_000001.10:CHI3L1	3.592e-01	3.592e-01	5.121e-02	4.376e-02	7.913e-02	9.110e-02	0.20124
NC_000011.9:OR51A6P	7.616e-02	7.616e-02	1.569e-01	6.101e-02	1.089e-01	9.117e-02	0.20124
NC_000001.10:C1orf212	1.093e-01	1.093e-01	1.093e-01	5.726e-02	NA	9.117e-02	0.20124
NC_000009.11:AQP3	1.050e-01	1.161e-01	7.936e-02	5.838e-02	9.996e-02	9.141e-02	0.20124
NC_000013.10:RAP2A	6.532e-01	7.822e-02	7.521e-02	7.089e-02	6.854e-02	9.163e-02	0.20124
NC_000004.11:GLDCP	1.244e-01	9.259e-02	1.244e-01	6.478e-02	6.479e-02	9.189e-02	0.20124
NC_000001.10:FAIM3	4.301e-01	1.000e-01	7.480e-02	4.731e-02	8.833e-02	9.192e-02	0.20124
NC_000009.11:TPD52L3	6.223e-02	6.939e-02	9.532e-02	1.534e-01	9.985e-02	9.232e-02	0.20124
NC_000011.9:SLC1A2	9.659e-02	2.004e-01	8.245e-02	4.898e-02	9.488e-02	9.236e-02	0.20124
NC_000017.10:CCL16	1.053e-01	1.053e-01	1.053e-01	7.028e-02	7.028e-02	9.240e-02	0.20124
NC_000019.9:LOC100288536	5.796e-02	5.796e-02	1.473e-01	1.180e-01	1.170e-01	9.243e-02	0.20124
NC_000002.11:SPDYA	5.856e-01	6.821e-01	3.900e-02	5.315e-02	9.092e-02	9.247e-02	0.20124
NC_000001.10:KANK4	6.120e-02	1.802e-01	4.731e-02	1.236e-01	1.219e-01	9.247e-02	0.20124
NC_000012.11:GRIP1	1.168e-01	1.168e-01	7.412e-02	5.716e-02	1.081e-01	9.278e-02	0.20124
NC_000011.9:GRM5	2.222e-01	3.092e-01	5.512e-01	2.643e-02	5.311e-02	9.284e-02	0.20124
NC_000006.11:RPL12P2	2.987e-01	9.389e-02	6.890e-02	5.925e-02	8.458e-02	9.293e-02	0.20124
NC_000009.11:LOC100288002	7.705e-02	7.705e-02	1.615e-01	6.368e-02	1.080e-01	9.293e-02	0.20124
NC_000006.11:LOC100287004	1.289e-01	1.030e-01	8.799e-02	6.324e-02	8.225e-02	9.296e-02	0.20124
NC_000012.11:KRT85	4.881e-02	9.505e-02	1.269e-01	1.091e-01	1.021e-01	9.309e-02	0.20124
NC_000019.9:LOC100131296	1.740e-01	1.740e-01	6.396e-02	5.056e-02	8.587e-02	9.310e-02	0.20124
NC_000007.13:MTPN-LUZP6	7.199e-01	8.840e-02	8.197e-02	5.434e-02	8.026e-02	9.320e-02	0.20124
NC_000003.11:SUMF1	1.009e-01	1.009e-01	1.013e-01	5.519e-02	1.087e-01	9.323e-02	0.20124
NC_000019.9:LOC100131386	1.305e-01	1.305e-01	8.170e-02	5.377e-02	8.919e-02	9.330e-02	0.20124
NC_000012.11:PARP11	1.432e-01	1.518e-01	2.593e-01	3.380e-02	6.591e-02	9.335e-02	0.20124
NC_000007.13:UBE2D4	1.280e-01	1.324e-01	6.401e-02	7.468e-02	8.139e-02	9.368e-02	0.20124
NC_000018.9:LOC100127909	1.362e-01	1.082e-01	6.236e-02	7.804e-02	9.013e-02	9.373e-02	0.20124
NC_000009.11:LOC100288920	7.458e-02	7.458e-02	1.762e-01	6.702e-02	1.084e-01	9.380e-02	0.20124
NC_000004.11:DHX15	7.059e-02	7.059e-02	2.357e-01	7.215e-02	9.825e-02	9.382e-02	0.20124
NC_000001.10:SLC25A24	3.575e-01	1.192e-01	5.336e-02	5.551e-02	1.030e-01	9.386e-02	0.20124
NC_000017.10:COX10	3.039e-02	1.746e-01	1.398e-01	9.073e-02	1.570e-01	9.399e-02	0.20124
NC_000021.8:IGSF5	1.175e-01	1.175e-01	1.050e-01	4.965e-02	9.459e-02	9.401e-02	0.20124
NC_000017.10:NPEPPS	5.862e-02	6.635e-02	1.324e-01	1.355e-01	1.008e-01	9.401e-02	0.20124
NC_000017.10:PERLD1	9.439e-02	9.439e-02	1.124e-01	5.899e-02	1.077e-01	9.407e-02	0.20124
NC_000014.8:LOC100287558	6.274e-02	7.488e-02	1.214e-01	1.230e-01	9.396e-02	9.420e-02	0.20124
NC_000022.10:CYP2D7P2	1.486e-01	8.414e-02	8.042e-02	7.738e-02	8.410e-02	9.428e-02	0.20124
NC_000010.10:GATA3	5.304e-02	1.028e-01	2.293e-01	6.496e-02	1.112e-01	9.435e-02	0.20124
NC_000020.10:SNRPFP1	8.590e-02	8.590e-02	1.480e-01	6.697e-02	9.094e-02	9.438e-02	0.20124
NC_000006.11:HDAC2	8.772e-02	1.029e-01	1.214e-01	5.689e-02	1.063e-01	9.440e-02	0.20124
NC_000013.10:LOC100130242	1.135e-01	1.135e-01	1.135e-01	6.727e-02	6.734e-02	9.445e-02	0.20124
NC_000001.10:BCL9	1.624e-01	6.148e-02	6.137e-02	1.472e-01	8.777e-02	9.461e-02	0.20124
NC_000014.8:SNAPC1	2.140e-01	1.013e-01	9.330e-02	6.660e-02	6.191e-02	9.471e-02	0.20124
NC_000005.9:NNT	1.238e-01	1.238e-01	4.881e-02	8.171e-02	1.207e-01	9.475e-02	0.20124
NC_000011.9:OR5D15P	9.669e-02	9.669e-02	1.257e-01	6.433e-02	8.656e-02	9.476e-02	0.20124
NC_000004.11:PPID	1.042e-01	1.042e-01	1.024e-01	5.878e-02	1.006e-01	9.482e-02	0.20124
NC_000017.10:KRTAP2-2	4.414e-02	1.267e-01	2.765e-01	6.390e-02	1.185e-01	9.495e-02	0.20124
NC_000019.9:VASP	3.517e-01	9.288e-02	8.165e-02	6.706e-02	6.762e-02	9.506e-02	0.20124
NC_000016.9:RRN3	8.447e-02	1.024e-01	1.029e-01	8.099e-02	8.768e-02	9.517e-02	0.20124
NC_000021.8:MORC3	1.077e-01	1.077e-01	1.077e-01	6.912e-02	NA	9.528e-02	0.20124
NC_000001.10:ZP4	1.161e-01	1.161e-01	1.161e-01	6.688e-02	6.687e-02	9.534e-02	0.20124
NC_000010.10:NRG3	7.347e-02	7.347e-02	1.740e-01	7.266e-02	1.116e-01	9.542e-02	0.20124
NC_000007.13:BBS9	1.567e-01	1.567e-01	5.721e-02	5.801e-02	1.074e-01	9.578e-02	0.20124
NC_000003.11:LEKR1	2.236e-01	5.334e-02	7.810e-02	1.250e-01	8.170e-02	9.595e-02	0.20124
NC_000005.9:LOC100130088	5.819e-01	8.303e-02	8.429e-02	6.182e-02	8.102e-02	9.598e-02	0.20124
NC_000011.9:LOC390245	8.972e-02	6.239e-02	1.735e-01	7.844e-02	1.024e-01	9.601e-02	0.20124
NC_000006.11:BVES	1.742e-01	8.456e-02	7.743e-02	8.635e-02	7.693e-02	9.605e-02	0.20124
NC_000013.10:LOC100128764	2.537e-01	2.537e-01	5.455e-02	4.889e-02	9.114e-02	9.610e-02	0.20124
NC_000014.8:EVL	9.086e-02	9.086e-02	1.503e-01	6.399e-02	9.218e-02	9.616e-02	0.20124
NC_000020.10:NPBWR2	1.058e-01	1.058e-01	1.058e-01	7.489e-02	NA	9.627e-02	0.20124
NC_000003.11:FETUB	5.606e-02	7.427e-02	1.308e-01	1.320e-01	1.085e-01	9.636e-02	0.20124
NC_000001.10:RXRG	1.341e-01	1.341e-01	1.992e-01	3.956e-02	7.574e-02	9.648e-02	0.20124
NC_000016.9:PAPD5	1.315e-01	4.523e-02	1.377e-01	9.432e-02	1.089e-01	9.658e-02	0.20124
NC_000002.11:LOC100130731	2.521e-01	1.218e-01	7.568e-02	5.985e-02	7.463e-02	9.661e-02	0.20124
NC_000022.10:IGLV1-40	9.936e-01	9.936e-01	9.936e-01	1.488e-02	NA	9.667e-02	0.20124
NC_000007.13:LOC100127914	1.097e-01	8.873e-02	1.013e-01	8.291e-02	8.380e-02	9.680e-02	0.20124
NC_000006.11:HIST1H2BJ	9.937e-01	9.937e-01	9.937e-01	1.494e-02	NA	9.682e-02	0.20124
NC_000006.11:LOC100287366	9.937e-01	9.937e-01	9.937e-01	1.494e-02	NA	9.682e-02	0.20124
NC_000006.11:RBMXP1	9.937e-01	9.937e-01	9.937e-01	1.494e-02	NA	9.682e-02	0.20124
NC_000001.10:SDHC	1.990e-01	8.937e-02	9.424e-02	6.320e-02	8.188e-02	9.708e-02	0.20124
NC_000011.9:GPR152	2.812e-01	2.812e-01	5.101e-02	5.108e-02	9.311e-02	9.709e-02	0.20124
NC_000007.13:GNAT3	1.607e-01	1.607e-01	6.911e-02	5.487e-02	9.414e-02	9.717e-02	0.20124
NC_000017.10:OR1E1	9.932e-02	9.932e-02	1.149e-01	6.996e-02	8.998e-02	9.720e-02	0.20124
NC_000001.10:LOC729779	5.443e-01	5.097e-02	6.124e-02	1.688e-01	8.744e-02	9.740e-02	0.20124
NC_000010.10:LOC100288632	1.150e-01	8.609e-02	7.729e-02	1.087e-01	8.779e-02	9.782e-02	0.20124
NC_000011.9:PTP4AP2	1.370e-01	1.370e-01	7.646e-02	5.862e-02	9.949e-02	9.788e-02	0.20124
NC_000013.10:POLR1D	5.209e-02	1.147e-01	2.448e-01	6.760e-02	1.155e-01	9.812e-02	0.20124
NC_000019.9:FUT6	1.445e-01	7.889e-02	1.065e-01	7.099e-02	9.318e-02	9.853e-02	0.20124
NC_000007.13:CARD11	5.089e-01	9.646e-02	1.056e-01	5.134e-02	7.976e-02	9.864e-02	0.20124
NC_000012.11:LOC100132086	3.575e-01	9.324e-02	1.152e-01	5.717e-02	6.959e-02	9.888e-02	0.20124
NC_000009.11:DOLPP1	1.215e-01	1.215e-01	9.062e-02	6.026e-02	1.018e-01	9.892e-02	0.20124
NC_000015.9:LOC441736	1.695e-01	4.903e-02	1.132e-01	1.181e-01	8.673e-02	9.894e-02	0.20124
NC_000006.11:ZNF391	9.748e-02	9.748e-02	1.279e-01	7.321e-02	8.900e-02	9.924e-02	0.20124
NC_000002.11:IL1F8	3.705e-02	8.966e-02	2.256e-01	1.336e-01	1.325e-01	9.925e-02	0.20124
NC_000016.9:NKD1	2.965e-01	2.965e-01	6.355e-02	4.670e-02	8.622e-02	9.931e-02	0.20124
NC_000019.9:LOC100131603	1.443e-01	7.547e-02	8.045e-02	1.037e-01	9.059e-02	9.933e-02	0.20124
NC_000004.11:NPNT	9.190e-02	1.014e-01	8.425e-02	9.660e-02	1.005e-01	9.935e-02	0.20124
NC_000006.11:HIST1H1B	2.777e-02	9.742e-02	2.169e-01	2.024e-01	1.558e-01	9.940e-02	0.20124
NC_000010.10:CYP2E1	8.427e-02	8.478e-02	8.672e-02	1.360e-01	9.554e-02	9.956e-02	0.20124
NC_000022.10:L3MBTL2	1.134e-01	1.134e-01	1.134e-01	7.517e-02	7.520e-02	9.984e-02	0.20124
NC_000002.11:MRPL30	1.166e-01	1.166e-01	2.306e-01	4.618e-02	8.375e-02	9.991e-02	0.20124
NC_000014.8:LOC100128908	1.223e-01	1.245e-01	1.223e-01	6.882e-02	6.883e-02	9.997e-02	0.20124
NC_000011.9:MPPED2	9.087e-02	7.019e-02	2.878e-01	6.282e-02	1.137e-01	1.001e-01	0.20124
NC_000002.11:BRE	1.572e-01	1.572e-01	6.259e-02	5.981e-02	1.131e-01	1.001e-01	0.20124
NC_000018.9:NEDD4L	7.598e-02	7.598e-02	2.195e-01	7.060e-02	1.207e-01	1.002e-01	0.20124
NC_000014.8:FLJ10357	1.763e-01	2.283e-01	4.316e-02	8.285e-02	9.698e-02	1.003e-01	0.20124
NC_000020.10:SIRPD	1.644e-01	1.644e-01	1.659e-01	4.454e-02	6.570e-02	1.005e-01	0.20124
NC_000019.9:FAM98C	4.380e-01	9.073e-02	1.268e-01	4.981e-02	8.195e-02	1.005e-01	0.20124
NC_000013.10:LOC647288	1.023e-01	1.245e-01	1.245e-01	7.396e-02	7.396e-02	1.005e-01	0.20124
NC_000003.11:EPHB1	1.154e-01	1.154e-01	1.144e-01	5.576e-02	1.061e-01	1.006e-01	0.20124
NC_000012.11:LOC100288726	2.081e-01	7.826e-02	9.087e-02	7.369e-02	9.342e-02	1.006e-01	0.20124
NC_000004.11:LOC100128177	1.170e-01	1.170e-01	1.170e-01	6.831e-02	NA	1.006e-01	0.20124
NC_000019.9:CLEC4GP1	9.686e-02	9.714e-02	1.731e-01	6.082e-02	9.724e-02	1.007e-01	0.20124
NC_000009.11:SLC25A25	4.746e-02	1.851e-01	2.542e-01	7.701e-02	8.887e-02	1.009e-01	0.20124
NC_000016.9:SLC9A3R2	1.755e-01	1.610e-01	6.777e-02	6.291e-02	9.109e-02	1.009e-01	0.20124
NC_000001.10:LOC647132	8.452e-01	1.041e-01	1.004e-01	6.400e-02	6.684e-02	1.009e-01	0.20124
NC_000004.11:MTNR1A	5.757e-02	1.098e-01	1.076e-01	1.132e-01	1.177e-01	1.010e-01	0.20124
NC_000019.9:OR7C2	3.540e-02	1.374e-01	3.927e-01	8.571e-02	1.446e-01	1.012e-01	0.20124
NC_000011.9:LOC100287485	1.033e-01	4.990e-01	3.265e-01	3.853e-02	7.006e-02	1.013e-01	0.20124
NC_000010.10:C10orf40	2.820e-01	8.304e-02	8.437e-02	6.492e-02	1.041e-01	1.016e-01	0.20124
NC_000019.9:LOC100288641	2.476e-02	9.609e-01	9.874e-01	1.066e-01	1.320e-01	1.016e-01	0.20124
NC_000021.8:C21orf58	1.515e-01	1.515e-01	8.198e-02	5.865e-02	9.449e-02	1.017e-01	0.20124
NC_000003.11:HMGB1L5	5.407e-02	4.577e-01	1.390e-01	6.597e-02	1.027e-01	1.017e-01	0.20124
NC_000016.9:LOC100288780	8.226e-02	5.231e-02	1.141e-01	1.694e-01	1.314e-01	1.017e-01	0.20124
NC_000008.10:RLBP1L1	6.499e-02	6.499e-02	4.650e-01	8.052e-02	1.461e-01	1.017e-01	0.20124
NC_000006.11:HCP5P13	7.326e-02	1.155e-01	2.138e-01	6.198e-02	1.040e-01	1.020e-01	0.20124
NC_000014.8:PLEKHG3	1.263e-01	9.388e-02	1.150e-01	7.062e-02	9.459e-02	1.021e-01	0.20124
NC_000001.10:KIAA0090	1.277e-01	9.174e-02	1.528e-01	6.229e-02	8.968e-02	1.021e-01	0.20124
NC_000003.11:LOC100129707	9.451e-02	9.451e-02	1.762e-01	6.293e-02	1.065e-01	1.027e-01	0.20124
NC_000003.11:EIF2A	5.725e-01	5.725e-01	5.589e-02	5.200e-02	9.303e-02	1.028e-01	0.20124
NC_000020.10:GDAP1L1	1.026e-01	1.219e-01	5.959e-02	9.353e-02	1.464e-01	1.028e-01	0.20124
NC_000006.11:MUT	2.872e-01	2.872e-01	7.781e-02	4.797e-02	7.892e-02	1.030e-01	0.20124
NC_000006.11:POU5F1	7.389e-01	7.389e-01	6.282e-02	4.914e-02	8.832e-02	1.032e-01	0.20124
NC_000001.10:LOC100128789	1.190e-01	1.235e-01	1.190e-01	6.978e-02	NA	1.033e-01	0.20124
NC_000005.9:ZFYVE16	9.638e-02	9.638e-02	1.641e-01	6.697e-02	1.012e-01	1.033e-01	0.20124
NC_000009.11:RASEF	8.345e-02	8.345e-02	1.297e-01	1.038e-01	1.013e-01	1.034e-01	0.20124
NC_000011.9:SBF2	1.763e-01	1.763e-01	6.644e-02	5.921e-02	1.076e-01	1.036e-01	0.20124
NC_000011.9:RPL34P22	1.221e-01	1.221e-01	1.221e-01	7.449e-02	7.448e-02	1.037e-01	0.20124
NC_000011.9:LOC100131459	4.735e-01	2.148e-01	8.479e-02	4.613e-02	8.168e-02	1.039e-01	0.20124
NC_000009.11:NIPSNAP3A	3.441e-01	3.441e-01	6.473e-02	5.019e-02	8.923e-02	1.039e-01	0.20124
NC_000007.13:TECPR1	5.358e-01	5.358e-01	6.282e-02	4.902e-02	9.141e-02	1.040e-01	0.20124
NC_000006.11:GCNT2	2.639e-01	8.351e-02	1.146e-01	6.168e-02	9.195e-02	1.040e-01	0.20124
NC_000015.9:C15orf39	8.444e-02	8.444e-02	1.285e-01	9.836e-02	1.081e-01	1.041e-01	0.20124
NC_000001.10:LOC100128489	1.552e-01	3.690e-01	4.934e-02	7.581e-02	1.025e-01	1.041e-01	0.20124
NC_000005.9:NMUR2	6.975e-02	6.975e-02	1.717e-01	1.351e-01	1.027e-01	1.041e-01	0.20124
NC_000006.11:SNAP91	1.144e-01	1.144e-01	9.954e-02	6.576e-02	1.178e-01	1.042e-01	0.20124
NC_000016.9:FAM96B	1.530e-01	1.530e-01	7.912e-02	6.212e-02	1.006e-01	1.042e-01	0.20124
NC_000022.10:SULT4A1	9.040e-02	9.040e-02	1.594e-01	7.560e-02	1.063e-01	1.042e-01	0.20124
NC_000004.11:LOC100131750	7.092e-01	5.387e-02	9.454e-02	9.640e-02	1.063e-01	1.042e-01	0.20124
NC_000012.11:LOC100132594	1.615e-01	3.644e-01	7.505e-02	5.394e-02	9.082e-02	1.044e-01	0.20124
NC_000017.10:RAPGEFL1	7.345e-02	1.220e-01	1.191e-01	7.739e-02	1.268e-01	1.046e-01	0.20124
NC_000001.10:LOC642818	1.296e-01	1.296e-01	1.296e-01	7.107e-02	7.102e-02	1.046e-01	0.20124
NC_000018.9:LOC647055	1.494e-01	1.403e-01	1.494e-01	6.362e-02	6.363e-02	1.048e-01	0.20124
NC_000012.11:FAM19A2	1.273e-01	2.483e-01	7.982e-02	5.796e-02	1.010e-01	1.048e-01	0.20124
NC_000003.11:ZNF852	2.930e-01	1.448e-01	8.425e-02	5.336e-02	9.248e-02	1.050e-01	0.20124
NC_000014.8:FOXG1	2.877e-01	2.877e-01	8.805e-02	4.634e-02	7.914e-02	1.051e-01	0.20124
NC_000001.10:LOC100128003	6.725e-02	8.167e-02	1.495e-01	1.254e-01	1.099e-01	1.053e-01	0.20124
NC_000002.11:FABP5L10	1.083e-01	1.083e-01	1.383e-01	6.798e-02	9.763e-02	1.053e-01	0.20124
NC_000011.9:WEE1	1.017e-01	1.017e-01	2.183e-01	7.388e-02	7.744e-02	1.054e-01	0.20124
NC_000006.11:USP45	6.816e-02	6.816e-02	1.957e-01	1.225e-01	1.165e-01	1.054e-01	0.20124
NC_000010.10:SLC16A9	1.900e-01	1.900e-01	2.548e-01	3.784e-02	7.082e-02	1.055e-01	0.20124
NC_000020.10:C20orf166	1.275e-01	1.275e-01	9.318e-02	6.265e-02	1.181e-01	1.056e-01	0.20124
NC_000007.13:EIF2AK1	2.192e-01	7.576e-02	1.186e-01	6.747e-02	1.019e-01	1.057e-01	0.20124
NC_000012.11:LOC100190940	1.743e-01	8.804e-02	2.124e-01	5.153e-02	9.328e-02	1.057e-01	0.20124
NC_000010.10:PCDH21	3.441e-02	3.169e-01	4.523e-01	7.767e-02	1.378e-01	1.058e-01	0.20124
NC_000010.10:ABLIM1	2.474e-02	1.966e-01	3.830e-01	1.207e-01	2.066e-01	1.060e-01	0.20124
NC_000001.10:TSNAX	1.053e-01	1.053e-01	2.103e-01	5.768e-02	1.016e-01	1.062e-01	0.20124
NC_000019.9:CD177P	8.116e-02	9.115e-02	1.903e-01	7.287e-02	1.242e-01	1.064e-01	0.20124
NC_000016.9:CMTM4	7.503e-01	9.999e-02	9.597e-02	6.475e-02	8.752e-02	1.064e-01	0.20124
NC_000001.10:EEF1AL12	1.314e-01	1.390e-01	1.314e-01	7.126e-02	7.126e-02	1.066e-01	0.20124
NC_000012.11:CD4	1.706e-01	1.706e-01	1.067e-01	5.073e-02	9.286e-02	1.066e-01	0.20124
NC_000001.10:PTGS2	9.158e-02	9.158e-02	1.557e-01	7.768e-02	1.142e-01	1.068e-01	0.20124
NC_000001.10:UBL4B	4.629e-02	2.326e-01	2.337e-01	7.419e-02	1.163e-01	1.068e-01	0.20124
NC_000020.10:ZFP64	8.270e-02	6.929e-02	1.107e-01	1.497e-01	1.265e-01	1.069e-01	0.20124
NC_000002.11:PARD3B	1.324e-01	2.571e-01	5.954e-02	6.866e-02	1.237e-01	1.069e-01	0.20124
NC_000007.13:CALN1	4.674e-01	9.552e-02	6.424e-02	8.217e-02	1.119e-01	1.069e-01	0.20124
NC_000019.9:ZNF543	4.337e-02	2.933e-01	1.603e-01	8.069e-02	1.355e-01	1.070e-01	0.20124
NC_000002.11:LANCL1	1.912e-01	1.912e-01	1.268e-01	4.598e-02	8.264e-02	1.071e-01	0.20124
NC_000005.9:GABRA1	1.665e-01	8.438e-02	1.406e-01	6.565e-02	1.004e-01	1.073e-01	0.20124
NC_000021.8:LOC100288232	1.227e-01	1.227e-01	1.148e-01	6.127e-02	1.135e-01	1.074e-01	0.20124
NC_000015.9:ADAM10	4.334e-01	4.334e-01	1.295e-01	3.954e-02	7.026e-02	1.074e-01	0.20124
NC_000015.9:MAPK6	4.990e-02	2.785e-01	4.447e-01	6.987e-02	9.682e-02	1.075e-01	0.20124
NC_000004.11:LOC402175	2.534e-01	2.534e-01	8.664e-02	5.130e-02	8.238e-02	1.075e-01	0.20124
NC_000014.8:NFATC4	1.085e-01	1.104e-01	3.555e-01	5.229e-02	9.981e-02	1.077e-01	0.20124
NC_000004.11:FLJ21511	1.256e-01	1.256e-01	1.256e-01	7.343e-02	NA	1.078e-01	0.20124
NC_000019.9:AKT2	5.321e-02	7.337e-02	2.810e-01	1.317e-01	1.380e-01	1.079e-01	0.20124
NC_000014.8:C14orf180	4.353e-02	1.643e-01	2.842e-01	8.137e-02	1.378e-01	1.079e-01	0.20124
NC_000018.9:RPS4P18	6.636e-01	7.100e-01	6.739e-02	5.163e-02	9.278e-02	1.081e-01	0.20124
NC_000005.9:HOMER1	1.470e-01	1.470e-01	1.470e-01	5.643e-02	8.088e-02	1.082e-01	0.20124
NC_000019.9:FAM71E1	1.406e-01	1.406e-01	9.385e-02	6.524e-02	1.064e-01	1.084e-01	0.20124
NC_000019.9:ALDH16A1	9.715e-02	9.715e-02	1.836e-01	7.175e-02	1.073e-01	1.085e-01	0.20124
NC_000005.9:LOC100131397	8.452e-02	8.452e-02	1.053e-01	1.361e-01	1.178e-01	1.087e-01	0.20124
NC_000017.10:MSL1	8.605e-02	8.854e-02	1.577e-01	9.620e-02	1.071e-01	1.087e-01	0.20124
NC_000015.9:DISP2	4.437e-01	4.971e-02	1.581e-01	1.007e-01	8.917e-02	1.088e-01	0.20124
NC_000005.9:C7	4.443e-01	1.370e-01	5.668e-02	7.260e-02	1.196e-01	1.088e-01	0.20124
NC_000009.11:C9orf129	9.813e-02	9.813e-02	1.611e-01	7.242e-02	1.151e-01	1.089e-01	0.20124
NC_000014.8:MUDENG	3.077e-01	3.077e-01	6.424e-02	5.577e-02	1.002e-01	1.091e-01	0.20124
NC_000008.10:POLR3D	1.171e-01	1.171e-01	1.171e-01	7.113e-02	1.076e-01	1.091e-01	0.20124
NC_000009.11:IFNA1	1.146e-01	1.161e-01	1.146e-01	8.859e-02	8.858e-02	1.092e-01	0.20124
NC_000002.11:ITGA6	1.539e-01	8.713e-02	1.207e-01	7.706e-02	1.046e-01	1.095e-01	0.20124
NC_000011.9:C1QTNF5	1.474e-01	1.474e-01	8.300e-02	6.428e-02	1.224e-01	1.095e-01	0.20124
NC_000011.9:MFRP	1.474e-01	1.474e-01	8.300e-02	6.428e-02	1.224e-01	1.095e-01	0.20124
NC_000017.10:C17orf66	1.081e-01	1.081e-01	1.672e-01	6.477e-02	1.087e-01	1.095e-01	0.20124
NC_000010.10:LOC100129214	3.772e-01	4.028e-01	8.053e-02	4.974e-02	8.647e-02	1.096e-01	0.20124
NC_000009.11:LOC389765	3.533e-02	1.377e-01	5.452e-01	1.080e-01	1.734e-01	1.097e-01	0.20124
NC_000003.11:ASSP7	1.817e-01	1.927e-02	7.960e-01	2.684e-01	3.796e-01	1.099e-01	0.20124
NC_000002.11:ASNSD1	2.471e-01	1.193e-01	8.972e-02	6.840e-02	9.446e-02	1.100e-01	0.20124
NC_000014.8:SIX4	7.485e-02	1.036e-01	1.775e-01	8.500e-02	1.212e-01	1.101e-01	0.20124
NC_000009.11:DENND4C	5.343e-01	6.539e-01	6.069e-01	3.308e-02	6.506e-02	1.102e-01	0.20124
NC_000014.8:SERPINA1	1.183e-01	1.183e-01	8.807e-02	7.826e-02	1.356e-01	1.103e-01	0.20124
NC_000007.13:LOC643348	5.751e-02	2.033e-01	1.265e-01	8.100e-02	1.436e-01	1.103e-01	0.20124
NC_000014.8:CHGA	5.666e-02	1.266e-01	1.706e-01	8.668e-02	1.551e-01	1.107e-01	0.20124
NC_000005.9:GPR98	5.665e-01	1.374e-01	2.965e-01	3.948e-02	7.827e-02	1.107e-01	0.20124
NC_000006.11:KHDC1	1.145e-01	1.145e-01	2.256e-01	5.865e-02	9.976e-02	1.108e-01	0.20124
NC_000009.11:ANKRD19	4.463e-01	7.768e-02	8.145e-02	9.427e-02	1.071e-01	1.109e-01	0.20124
NC_000012.11:ANO4	4.764e-02	8.144e-02	2.818e-01	1.469e-01	1.522e-01	1.109e-01	0.20124
NC_000008.10:LOC100101127	4.861e-02	2.003e-01	1.638e-01	8.723e-02	1.413e-01	1.110e-01	0.20124
NC_000001.10:LOC100129738	1.715e-01	1.287e-01	1.303e-01	6.495e-02	8.286e-02	1.110e-01	0.20124
NC_000003.11:ZBED2	8.257e-02	9.359e-02	1.289e-01	1.172e-01	1.127e-01	1.111e-01	0.20124
NC_000014.8:LOC644616	6.566e-02	1.277e-01	3.483e-01	7.118e-02	1.200e-01	1.112e-01	0.20124
NC_000019.9:EHD2	8.669e-02	8.669e-02	2.155e-01	8.802e-02	1.116e-01	1.112e-01	0.20124
NC_000004.11:LOC729497	4.341e-01	4.341e-01	7.011e-02	5.329e-02	9.776e-02	1.114e-01	0.20124
NC_000002.11:IHH	7.743e-02	1.937e-01	1.157e-01	7.217e-02	1.288e-01	1.115e-01	0.20124
NC_000013.10:IRX1P1	4.866e-01	1.852e-01	4.984e-02	7.840e-02	1.179e-01	1.115e-01	0.20124
NC_000006.11:RPL6P18	9.558e-02	9.558e-02	1.474e-01	8.266e-02	1.256e-01	1.118e-01	0.20124
NC_000003.11:LEPREL1	3.656e-01	5.153e-01	4.839e-02	6.797e-02	1.203e-01	1.119e-01	0.20124
NC_000017.10:PIRT	3.147e-01	7.499e-02	1.275e-01	7.796e-02	9.493e-02	1.119e-01	0.20124
NC_000004.11:SC4MOL	1.853e-01	1.853e-01	1.868e-01	5.252e-02	6.869e-02	1.121e-01	0.20124
NC_000019.9:OPA3	7.236e-02	4.179e-01	4.929e-01	5.369e-02	9.576e-02	1.121e-01	0.20124
NC_000012.11:HOXC4	1.949e-01	1.949e-01	7.619e-02	6.054e-02	1.142e-01	1.123e-01	0.20124
NC_000003.11:LOC100129005	6.192e-02	8.648e-02	1.557e-01	1.853e-01	1.130e-01	1.123e-01	0.20124
NC_000014.8:CHMP4A	1.586e-01	1.586e-01	8.710e-02	6.625e-02	1.117e-01	1.123e-01	0.20124
NC_000002.11:LOC100128759	9.948e-01	9.948e-01	9.948e-01	4.699e-02	4.700e-02	1.124e-01	0.20124
NC_000007.13:HDAC9	1.969e-01	9.916e-02	8.581e-02	8.812e-02	1.078e-01	1.126e-01	0.20124
NC_000009.11:LOC100288140	1.800e-01	6.897e-02	1.035e-01	1.087e-01	1.137e-01	1.127e-01	0.20124
NC_000020.10:KRT18P4	2.373e-01	2.373e-01	8.314e-02	5.709e-02	9.577e-02	1.129e-01	0.20124
NC_000001.10:LOC100289212	9.858e-02	2.045e-01	4.982e-01	4.972e-02	9.216e-02	1.129e-01	0.20124
NC_000010.10:LOC387646	7.579e-02	8.553e-02	1.138e-01	1.874e-01	1.180e-01	1.131e-01	0.20124
NC_000020.10:C20orf165	9.525e-02	9.525e-02	1.847e-01	8.214e-02	1.150e-01	1.131e-01	0.20124
NC_000016.9:PLLP	8.497e-02	8.497e-02	2.378e-01	8.562e-02	1.268e-01	1.132e-01	0.20124
NC_000001.10:TMCO4	1.630e-01	1.630e-01	1.630e-01	6.676e-02	6.676e-02	1.132e-01	0.20124
NC_000001.10:KIRREL	1.719e-01	1.719e-01	1.554e-01	4.892e-02	9.341e-02	1.134e-01	0.20124
NC_000014.8:FOXN3	9.388e-02	9.388e-02	1.821e-01	7.492e-02	1.401e-01	1.137e-01	0.20124
NC_000011.9:BEST1	1.745e-01	2.003e-01	8.015e-02	6.597e-02	1.066e-01	1.137e-01	0.20124
NC_000012.11:TAS2R31	1.287e-01	1.140e-01	1.286e-01	8.240e-02	9.511e-02	1.138e-01	0.20124
NC_000022.10:APOL5	1.088e-01	1.088e-01	1.529e-01	7.154e-02	1.205e-01	1.138e-01	0.20124
NC_000019.9:LOC100287463	4.811e-02	1.416e-01	2.481e-01	9.385e-02	1.550e-01	1.139e-01	0.20124
NC_000007.13:LOC100289234	9.861e-01	1.210e-01	1.051e-01	6.382e-02	9.241e-02	1.141e-01	0.20124
NC_000003.11:FAM55C	3.867e-01	8.120e-02	2.808e-01	5.294e-02	9.882e-02	1.143e-01	0.20124
NC_000012.11:LOH12CR2	2.332e-01	1.303e-01	1.541e-01	7.026e-02	6.671e-02	1.143e-01	0.20124
NC_000007.13:RHBDD2	2.844e-01	2.844e-01	6.126e-02	6.613e-02	1.094e-01	1.144e-01	0.20124
NC_000012.11:CPNE8	1.558e-01	8.983e-02	1.991e-01	6.770e-02	1.012e-01	1.145e-01	0.20124
NC_000008.10:C8orf37	3.906e-01	1.240e-01	1.241e-01	6.038e-02	8.651e-02	1.146e-01	0.20124
NC_000008.10:PTK2	8.382e-02	8.382e-02	3.466e-01	7.964e-02	1.404e-01	1.147e-01	0.20124
NC_000001.10:LOC644462	1.735e-01	1.263e-01	2.478e-01	5.038e-02	9.252e-02	1.147e-01	0.20124
NC_000008.10:LOC100130095	2.021e-01	7.896e-02	6.645e-02	1.671e-01	1.155e-01	1.149e-01	0.20124
NC_000019.9:SLC7A9	9.860e-02	9.860e-02	9.534e-02	1.639e-01	1.045e-01	1.150e-01	0.20124
NC_000005.9:TRIM7	2.368e-01	2.368e-01	8.735e-02	5.947e-02	9.345e-02	1.150e-01	0.20124
NC_000004.11:FRAS1	8.266e-02	1.049e-01	1.996e-01	9.529e-02	1.063e-01	1.150e-01	0.20124
NC_000015.9:LOC645204	2.036e-02	8.291e-01	9.277e-01	2.016e-01	3.222e-01	1.151e-01	0.20124
NC_000019.9:CNN2	9.547e-02	9.866e-02	9.593e-02	1.736e-01	1.041e-01	1.151e-01	0.20124
NC_000006.11:HFE	4.559e-01	1.587e-01	1.051e-01	5.464e-02	9.582e-02	1.152e-01	0.20124
NC_000004.11:FRG1	9.948e-01	9.948e-01	9.948e-01	4.885e-02	4.885e-02	1.152e-01	0.20124
NC_000017.10:SPOP	9.948e-01	9.948e-01	9.948e-01	4.890e-02	4.890e-02	1.153e-01	0.20124
NC_000015.9:SECISBP2L	6.536e-02	8.448e-02	1.663e-01	1.346e-01	1.542e-01	1.155e-01	0.20124
NC_000002.11:FAM132B	1.589e-01	9.746e-02	9.113e-02	1.065e-01	1.075e-01	1.156e-01	0.20124
NC_000004.11:UBA6	3.408e-02	3.606e-01	3.619e-01	9.725e-02	1.752e-01	1.157e-01	0.20124
NC_000012.11:BTG1	1.634e-01	1.255e-01	1.315e-01	7.685e-02	8.484e-02	1.158e-01	0.20124
NC_000012.11:LOC100287838	9.568e-02	8.196e-02	1.795e-01	1.042e-01	1.189e-01	1.159e-01	0.20124
NC_000012.11:C12orf59	6.546e-02	1.671e-01	3.641e-01	6.816e-02	1.258e-01	1.160e-01	0.20124
NC_000009.11:PTGR1	1.014e-01	1.014e-01	1.612e-01	8.460e-02	1.195e-01	1.161e-01	0.20124
NC_000010.10:MKI67	6.948e-02	8.740e-02	2.213e-01	1.107e-01	1.408e-01	1.162e-01	0.20124
NC_000001.10:BRDT	7.274e-02	2.203e-01	1.557e-01	7.304e-02	1.213e-01	1.163e-01	0.20124
NC_000001.10:C1orf88	2.004e-01	2.004e-01	7.969e-02	6.330e-02	1.165e-01	1.163e-01	0.20124
NC_000012.11:OAS3	3.227e-01	4.578e-01	1.136e-01	4.677e-02	8.728e-02	1.164e-01	0.20124
NC_000019.9:KPTN	1.776e-01	1.776e-01	6.818e-02	7.824e-02	1.255e-01	1.165e-01	0.20124
NC_000004.11:SLC4A4	5.669e-01	1.084e-01	1.079e-01	6.630e-02	1.043e-01	1.166e-01	0.20124
NC_000002.11:CCT4	1.608e-01	1.608e-01	1.608e-01	7.141e-02	7.142e-02	1.169e-01	0.20124
NC_000012.11:AKAP3	1.446e-01	1.138e-01	1.033e-01	8.947e-02	1.093e-01	1.169e-01	0.20124
NC_000015.9:HSP90B2P	2.445e-01	2.564e-01	5.650e-02	7.329e-02	1.297e-01	1.171e-01	0.20124
NC_000006.11:LOC100128227	1.351e-01	1.404e-01	1.351e-01	7.981e-02	NA	1.172e-01	0.20124
NC_000002.11:RPL21P37	7.648e-02	7.648e-02	2.698e-01	1.051e-01	1.511e-01	1.172e-01	0.20124
NC_000001.10:PIN1L	1.621e-01	1.621e-01	1.621e-01	7.129e-02	7.130e-02	1.172e-01	0.20124
NC_000012.11:PRR4	1.171e-01	1.171e-01	1.424e-01	8.720e-02	9.929e-02	1.173e-01	0.20124
NC_000013.10:ATP12A	1.675e-01	1.763e-01	5.559e-02	1.074e-01	1.250e-01	1.173e-01	0.20124
NC_000005.9:ASSP9	1.056e-01	1.056e-01	1.525e-01	7.974e-02	1.301e-01	1.174e-01	0.20124
NC_000022.10:ASCC2	7.455e-02	9.633e-02	1.340e-01	1.403e-01	1.335e-01	1.174e-01	0.20124
NC_000009.11:LOC100287797	5.572e-01	5.572e-01	1.166e-01	4.848e-02	8.181e-02	1.174e-01	0.20124
NC_000001.10:LOC100131918	1.419e-01	1.419e-01	1.419e-01	8.073e-02	8.073e-02	1.175e-01	0.20124
NC_000007.13:KRBA1	9.651e-02	9.651e-02	1.867e-01	9.114e-02	1.173e-01	1.175e-01	0.20124
NC_000017.10:C17orf96	1.588e-01	1.600e-01	1.588e-01	7.275e-02	7.274e-02	1.175e-01	0.20124
NC_000010.10:BA393J16.4	2.086e-01	2.086e-01	9.320e-02	6.248e-02	9.964e-02	1.175e-01	0.20124
NC_000002.11:RPL28P2	3.652e-01	3.652e-01	9.342e-02	5.494e-02	8.815e-02	1.176e-01	0.20124
NC_000015.9:FRMD5	9.855e-02	9.855e-02	1.893e-01	8.311e-02	1.257e-01	1.178e-01	0.20124
NC_000004.11:FBXW7	1.148e-01	1.148e-01	1.658e-01	7.578e-02	1.122e-01	1.180e-01	0.20124
NC_000015.9:LOC100128979	1.114e-01	6.995e-01	1.755e-01	6.050e-02	8.410e-02	1.183e-01	0.20124
NC_000012.11:LOC100129361	1.528e-01	1.144e-01	1.292e-01	8.285e-02	9.763e-02	1.184e-01	0.20124
NC_000006.11:RPL15P3	9.396e-02	9.761e-02	1.171e-01	1.588e-01	1.055e-01	1.184e-01	0.20124
NC_000001.10:RFWD2	3.099e-01	3.099e-01	9.256e-02	5.723e-02	9.103e-02	1.185e-01	0.20124
NC_000006.11:HLA-C	4.350e-02	1.979e-01	4.492e-01	9.456e-02	1.554e-01	1.185e-01	0.20124
NC_000013.10:RASL11A	1.344e-01	1.344e-01	1.764e-01	6.097e-02	1.104e-01	1.187e-01	0.20124
NC_000010.10:LOC100128811	1.814e-01	1.292e-01	1.287e-01	8.128e-02	8.299e-02	1.188e-01	0.20124
NC_000010.10:LOC728064	2.570e-01	2.570e-01	8.793e-02	6.178e-02	9.637e-02	1.189e-01	0.20124
NC_000012.11:CKAP4	9.298e-02	9.298e-02	2.921e-01	7.853e-02	1.358e-01	1.189e-01	0.20124
NC_000001.10:LOC441870	7.998e-02	1.569e-01	2.704e-01	8.328e-02	9.411e-02	1.189e-01	0.20124
NC_000012.11:ITPR2	1.415e-01	1.534e-01	7.197e-02	1.084e-01	1.166e-01	1.193e-01	0.20124
NC_000001.10:LOC729817	4.817e-02	1.206e-01	4.988e-01	1.070e-01	1.822e-01	1.193e-01	0.20124
NC_000020.10:GZF1	3.062e-01	8.253e-02	1.733e-01	6.802e-02	1.070e-01	1.194e-01	0.20124
NC_000016.9:MT1L	4.069e-01	1.188e-01	1.031e-01	7.288e-02	9.978e-02	1.195e-01	0.20124
NC_000003.11:BRD7P2	9.898e-02	9.411e-02	2.541e-01	8.255e-02	1.260e-01	1.199e-01	0.20124
NC_000004.11:LOC100289663	1.231e-01	1.231e-01	1.401e-01	7.433e-02	1.232e-01	1.199e-01	0.20124
NC_000009.11:OR13D2P	1.073e-01	1.073e-01	1.795e-01	7.787e-02	1.285e-01	1.201e-01	0.20124
NC_000020.10:DDX27	1.035e-01	1.035e-01	2.059e-01	7.970e-02	1.245e-01	1.201e-01	0.20124
NC_000007.13:CPA1	1.743e-01	1.743e-01	1.019e-01	6.596e-02	1.136e-01	1.202e-01	0.20124
NC_000019.9:ZNF773	6.666e-02	1.062e-01	1.365e-01	1.920e-01	1.228e-01	1.204e-01	0.20124
NC_000003.11:FYTTD1	1.646e-01	4.095e-01	9.539e-02	6.382e-02	1.027e-01	1.205e-01	0.20124
NC_000019.9:LOC390876	4.312e-02	2.684e-01	1.871e-01	1.089e-01	1.665e-01	1.206e-01	0.20124
NC_000001.10:MMACHC	1.191e-01	1.191e-01	1.622e-01	7.422e-02	1.214e-01	1.208e-01	0.20124
NC_000011.9:OSBPL5	1.769e-01	1.769e-01	1.377e-01	5.596e-02	1.076e-01	1.208e-01	0.20124
NC_000006.11:LOC157713	2.269e-01	8.932e-01	2.090e-01	4.854e-02	7.187e-02	1.208e-01	0.20124
NC_000012.11:AACS	6.140e-02	2.127e-01	3.728e-01	7.739e-02	1.219e-01	1.209e-01	0.20124
NC_000012.11:LOC196415	5.411e-02	1.642e-01	2.262e-01	9.353e-02	1.637e-01	1.212e-01	0.20124
NC_000016.9:TMC5	4.076e-01	1.001e-01	1.366e-01	6.973e-02	1.027e-01	1.213e-01	0.20124
NC_000001.10:RAP1GAP	2.282e-01	3.608e-01	5.964e-02	7.422e-02	1.333e-01	1.213e-01	0.20124
NC_000017.10:KRT28	2.941e-01	3.813e-01	8.112e-02	5.939e-02	1.101e-01	1.216e-01	0.20124
NC_000010.10:LOC100289455	2.893e-01	9.800e-02	1.339e-01	8.097e-02	9.494e-02	1.217e-01	0.20124
NC_000014.8:PAX9	1.783e-01	1.783e-01	8.818e-02	7.174e-02	1.233e-01	1.217e-01	0.20124
NC_000002.11:RNF11P1	1.307e-01	1.301e-01	1.267e-01	9.850e-02	9.418e-02	1.219e-01	0.20124
NC_000008.10:DNAJC5B	1.423e-01	1.423e-01	1.135e-01	7.403e-02	1.265e-01	1.221e-01	0.20124
NC_000001.10:LOC100129046	3.249e-01	3.249e-01	9.947e-02	5.730e-02	9.410e-02	1.221e-01	0.20124
NC_000010.10:LOC100129561	6.165e-02	1.053e-01	8.059e-02	9.197e-01	3.029e-01	1.222e-01	0.20124
NC_000007.13:ADAP1	1.528e-01	1.528e-01	1.212e-01	6.989e-02	1.144e-01	1.222e-01	0.20124
NC_000011.9:BANF1	1.205e-01	1.205e-01	1.693e-01	8.842e-02	9.841e-02	1.222e-01	0.20124
NC_000007.13:FAM185B	4.916e-01	1.335e-01	9.627e-02	7.002e-02	1.117e-01	1.223e-01	0.20124
NC_000019.9:ZNF549	1.669e-01	1.669e-01	9.305e-02	7.250e-02	1.276e-01	1.223e-01	0.20124
NC_000013.10:SOX1	1.111e-01	1.111e-01	1.666e-01	8.129e-02	1.299e-01	1.224e-01	0.20124
NC_000015.9:SPG21	1.221e-01	1.221e-01	1.365e-01	8.159e-02	1.252e-01	1.224e-01	0.20124
NC_000006.11:PGC	1.218e-01	1.218e-01	1.467e-01	8.501e-02	1.123e-01	1.224e-01	0.20124
NC_000009.11:KIAA1797	1.183e-01	9.066e-02	1.404e-01	9.475e-02	1.482e-01	1.224e-01	0.20124
NC_000006.11:GSTA2	6.402e-01	6.402e-01	1.121e-01	5.352e-02	8.774e-02	1.225e-01	0.20124
NC_000001.10:RPL36P6	2.721e-01	2.721e-01	1.022e-01	5.945e-02	9.528e-02	1.225e-01	0.20124
NC_000017.10:ARHGEF15	1.385e-01	8.351e-02	1.409e-01	1.208e-01	1.075e-01	1.227e-01	0.20124
NC_000006.11:LOC100287272	4.677e-01	1.270e-01	2.335e-01	5.173e-02	9.324e-02	1.227e-01	0.20124
NC_000019.9:ZNF442	2.206e-01	2.206e-01	8.740e-02	6.423e-02	1.197e-01	1.229e-01	0.20124
NC_000008.10:DDEF1IT1	3.794e-02	4.182e-01	1.664e-01	1.393e-01	1.848e-01	1.230e-01	0.20124
NC_000010.10:LOC100287942	1.387e-01	1.387e-01	1.269e-01	7.125e-02	1.297e-01	1.231e-01	0.20124
NC_000003.11:IFT80	1.528e-01	1.528e-01	1.528e-01	8.242e-02	8.241e-02	1.234e-01	0.20124
NC_000003.11:CD200R1	2.264e-01	7.871e-02	1.630e-01	8.374e-02	1.157e-01	1.234e-01	0.20124
NC_000003.11:RPL6P8	5.231e-01	1.718e-01	6.018e-02	8.879e-02	1.304e-01	1.234e-01	0.20124
NC_000022.10:PNPLA5	1.526e-01	1.076e-01	1.555e-01	8.027e-02	1.115e-01	1.234e-01	0.20124
NC_000002.11:EML6	9.149e-02	1.358e-01	9.879e-02	1.311e-01	1.343e-01	1.236e-01	0.20124
NC_000004.11:RNF4	7.617e-02	1.200e-01	1.372e-01	1.253e-01	1.438e-01	1.237e-01	0.20124
NC_000007.13:IRF5	1.774e-01	1.774e-01	1.252e-01	6.319e-02	1.094e-01	1.238e-01	0.20124
NC_000002.11:BIN1	1.270e-01	1.878e-01	1.167e-01	7.633e-02	1.140e-01	1.238e-01	0.20124
NC_000011.9:LOC643923	1.620e-01	1.620e-01	2.102e-01	7.361e-02	7.434e-02	1.238e-01	0.20124
NC_000001.10:C1orf124	1.845e-01	1.337e-01	1.283e-01	8.892e-02	8.623e-02	1.239e-01	0.20124
NC_000002.11:HTRA2	3.904e-01	3.904e-01	7.099e-02	6.585e-02	1.177e-01	1.239e-01	0.20124
NC_000002.11:PUM2	1.572e-01	1.572e-01	1.572e-01	6.392e-02	1.062e-01	1.240e-01	0.20124
NC_000004.11:DRD5	1.177e-01	1.804e-01	1.309e-01	6.905e-02	1.313e-01	1.242e-01	0.20124
NC_000009.11:RAB14	4.395e-02	2.265e-01	1.663e-01	1.253e-01	1.965e-01	1.242e-01	0.20124
NC_000002.11:DARS	1.280e-01	1.280e-01	1.956e-01	6.709e-02	1.236e-01	1.245e-01	0.20124
NC_000019.9:KLC3	5.932e-01	2.818e-01	7.860e-02	6.399e-02	1.143e-01	1.245e-01	0.20124
NC_000020.10:WFDC8	2.415e-01	2.415e-01	9.428e-02	6.276e-02	1.117e-01	1.246e-01	0.20124
NC_000001.10:HSPA7	1.559e-01	1.159e-01	1.427e-01	8.220e-02	1.108e-01	1.247e-01	0.20124
NC_000012.11:DENR	1.261e-01	1.261e-01	1.646e-01	7.213e-02	1.306e-01	1.248e-01	0.20124
NC_000017.10:NCOR1	1.124e-01	1.326e-01	1.922e-01	6.992e-02	1.324e-01	1.249e-01	0.20124
NC_000015.9:LOC100287416	6.469e-01	3.637e-01	1.482e-01	5.004e-02	8.570e-02	1.254e-01	0.20124
NC_000019.9:YIF1B	6.942e-02	1.660e-01	3.698e-01	7.906e-02	1.403e-01	1.256e-01	0.20124
NC_000002.11:LOC100288662	8.938e-02	1.089e-01	2.517e-01	8.611e-02	1.462e-01	1.258e-01	0.20124
NC_000014.8:ARHGAP5	1.071e-01	1.071e-01	1.868e-01	8.236e-02	1.502e-01	1.261e-01	0.20124
NC_000014.8:C14orf119	1.977e-01	1.110e-01	1.348e-01	8.280e-02	1.086e-01	1.262e-01	0.20124
NC_000016.9:GBL	3.804e-01	3.804e-01	8.828e-02	6.147e-02	1.084e-01	1.265e-01	0.20124
NC_000009.11:LOC100289474	7.909e-02	7.909e-02	3.622e-01	1.157e-01	1.766e-01	1.265e-01	0.20124
NC_000017.10:SLC35B1	1.527e-01	1.527e-01	1.527e-01	8.640e-02	8.639e-02	1.265e-01	0.20124
NC_000019.9:ZNF461	3.548e-01	4.002e-01	1.098e-01	5.537e-02	1.011e-01	1.269e-01	0.20124
NC_000020.10:GDF5	1.139e-01	1.139e-01	2.896e-01	7.500e-02	1.244e-01	1.269e-01	0.20124
NC_000008.10:MSR1	4.195e-02	8.016e-01	4.597e-01	1.102e-01	1.549e-01	1.269e-01	0.20124
NC_000019.9:ZNF224	1.152e-01	2.257e-01	1.515e-01	6.755e-02	1.191e-01	1.269e-01	0.20124
NC_000015.9:HAPLN3	1.042e-01	1.042e-01	2.486e-01	8.518e-02	1.350e-01	1.270e-01	0.20124
NC_000007.13:SLC13A4	1.319e-01	1.319e-01	2.012e-01	6.816e-02	1.237e-01	1.271e-01	0.20124
NC_000018.9:RTTN	3.280e-02	4.104e-01	4.490e-01	1.421e-01	2.103e-01	1.272e-01	0.20124
NC_000010.10:LOC731789	1.796e-01	1.150e-01	1.351e-01	8.155e-02	1.181e-01	1.275e-01	0.20124
NC_000012.11:ACADS	5.877e-01	1.551e-01	1.185e-01	6.515e-02	1.059e-01	1.275e-01	0.20124
NC_000011.9:NRIP3	3.721e-01	3.721e-01	9.474e-02	6.261e-02	1.020e-01	1.276e-01	0.20124
NC_000019.9:ACTN4	2.597e-01	3.128e-01	2.832e-01	4.617e-02	8.429e-02	1.276e-01	0.20124
NC_000001.10:COX6A1P	2.121e-01	1.350e-01	1.482e-01	7.332e-02	9.977e-02	1.277e-01	0.20124
NC_000014.8:NMNATP	4.283e-01	4.283e-01	7.511e-02	6.788e-02	1.188e-01	1.278e-01	0.20124
NC_000017.10:RASD1	1.280e-01	3.119e-01	1.152e-01	6.812e-02	1.268e-01	1.278e-01	0.20124
NC_000009.11:PTAR1	8.236e-01	1.842e-01	1.098e-01	6.186e-02	1.100e-01	1.278e-01	0.20124
NC_000010.10:CCDC3	1.637e-01	1.221e-01	1.659e-01	7.966e-02	1.057e-01	1.279e-01	0.20124
NC_000011.9:OR56A5	4.124e-01	1.720e-01	1.003e-01	8.216e-02	9.066e-02	1.282e-01	0.20124
NC_000004.11:C4orf40	6.247e-01	1.152e-01	1.134e-01	7.753e-02	1.171e-01	1.284e-01	0.20124
NC_000009.11:ADFP	1.577e-01	1.577e-01	1.577e-01	8.609e-02	8.609e-02	1.284e-01	0.20124
NC_000002.11:HS1BP3	1.541e-01	1.541e-01	1.541e-01	8.801e-02	8.802e-02	1.284e-01	0.20124
NC_000003.11:LOC100130484	1.490e-01	1.490e-01	1.490e-01	9.126e-02	9.124e-02	1.286e-01	0.20124
NC_000019.9:TSPAN16	2.422e-01	1.108e-01	1.726e-01	7.098e-02	1.092e-01	1.287e-01	0.20124
NC_000005.9:RPL21P60	1.049e-01	1.049e-01	2.046e-01	8.880e-02	1.492e-01	1.288e-01	0.20124
NC_000020.10:FAM65C	8.486e-01	2.035e-01	1.571e-01	5.246e-02	1.001e-01	1.288e-01	0.20124
NC_000006.11:THBS2	5.761e-01	6.079e-01	9.150e-02	6.070e-02	1.121e-01	1.290e-01	0.20124
NC_000012.11:FIGNL2	1.475e-01	4.228e-01	2.413e-01	5.610e-02	9.054e-02	1.290e-01	0.20124
NC_000015.9:LOC100128108	1.522e-01	1.522e-01	1.522e-01	8.670e-02	NA	1.290e-01	0.20124
NC_000015.9:TPM1	9.084e-02	1.281e-01	1.224e-01	1.336e-01	1.368e-01	1.290e-01	0.20124
NC_000011.9:SAC3D1	1.484e-01	8.765e-02	2.084e-01	9.298e-02	1.228e-01	1.292e-01	0.20124
NC_000019.9:ZNF611	1.171e-01	1.598e-01	2.129e-01	8.633e-02	9.302e-02	1.293e-01	0.20124
NC_000002.11:KIF3C	3.878e-01	8.005e-01	3.086e-01	4.718e-02	7.682e-02	1.293e-01	0.20124
NC_000010.10:ENTPD7	1.867e-01	3.755e-01	3.959e-01	4.799e-02	8.956e-02	1.294e-01	0.20124
NC_000006.11:LOC153893	1.138e-01	1.138e-01	1.828e-01	9.384e-02	1.269e-01	1.296e-01	0.20124
NC_000001.10:AIM2	6.034e-01	6.040e-01	1.829e-01	5.023e-02	8.424e-02	1.297e-01	0.20124
NC_000019.9:EMR1	1.013e-01	1.013e-01	2.353e-01	9.249e-02	1.491e-01	1.298e-01	0.20124
NC_000002.11:TMEM214	4.707e-01	1.476e-01	1.024e-01	7.218e-02	1.209e-01	1.299e-01	0.20124
NC_000001.10:DNAJC11	5.107e-01	1.120e-01	1.336e-01	1.288e-01	6.846e-02	1.299e-01	0.20124
NC_000011.9:RPL7AP55	1.127e-01	1.431e-01	1.356e-01	1.278e-01	9.581e-02	1.299e-01	0.20124
NC_000017.10:ACE	6.234e-01	6.234e-01	8.286e-02	6.509e-02	1.186e-01	1.300e-01	0.20124
NC_000018.9:KIAA0427	1.961e-01	2.200e-01	6.353e-02	9.477e-02	1.587e-01	1.302e-01	0.20124
NC_000017.10:LOC100131092	2.046e-01	9.448e-02	1.184e-01	1.115e-01	1.178e-01	1.302e-01	0.20124
NC_000002.11:LOC100289203	2.754e-01	1.524e-01	1.338e-01	7.433e-02	9.667e-02	1.305e-01	0.20124
NC_000017.10:GAS2L2	6.553e-02	2.077e-01	4.850e-01	8.987e-02	1.316e-01	1.306e-01	0.20124
NC_000002.11:LOC644877	9.964e-02	1.183e-01	1.300e-01	1.498e-01	1.199e-01	1.308e-01	0.20124
NC_000016.9:SNTB2	2.737e-01	5.031e-01	1.413e-01	5.443e-02	9.836e-02	1.308e-01	0.20124
NC_000015.9:RYR3	1.937e-01	7.309e-02	1.518e-01	1.447e-01	1.087e-01	1.312e-01	0.20124
NC_000007.13:TRGVA	1.897e-01	1.786e-01	1.897e-01	7.826e-02	7.826e-02	1.312e-01	0.20124
NC_000021.8:PWP2	5.729e-01	1.531e-01	1.155e-01	7.099e-02	1.106e-01	1.312e-01	0.20124
NC_000007.13:GIMAP5	3.946e-01	1.387e-01	9.253e-02	8.732e-02	1.193e-01	1.314e-01	0.20124
NC_000005.9:RPL5P17	5.465e-01	2.165e-01	1.258e-01	6.551e-02	9.498e-02	1.319e-01	0.20124
NC_000002.11:ATG9A	2.078e-01	1.578e-01	1.479e-01	8.123e-02	9.153e-02	1.321e-01	0.20124
NC_000004.11:LOC100128747	1.872e-01	1.431e-01	1.535e-01	8.044e-02	1.019e-01	1.322e-01	0.20124
NC_000018.9:LOC400657	4.602e-02	1.497e-01	3.644e-01	1.366e-01	2.336e-01	1.322e-01	0.20124
NC_000001.10:FAM102B	3.484e-01	4.067e-01	1.078e-01	6.022e-02	1.091e-01	1.322e-01	0.20124
NC_000006.11:KRAS1P	6.708e-01	1.322e-01	1.429e-01	6.834e-02	1.119e-01	1.322e-01	0.20124
NC_000016.9:IMPDH1P11	5.452e-02	1.239e-01	3.496e-01	1.528e-01	1.687e-01	1.323e-01	0.20124
NC_000004.11:PRDM8	4.123e-01	4.123e-01	9.987e-02	6.567e-02	1.046e-01	1.325e-01	0.20124
NC_000009.11:RLN1	2.095e-01	1.369e-01	1.658e-01	8.738e-02	8.788e-02	1.326e-01	0.20124
NC_000006.11:ECT2L	9.624e-02	1.448e-01	1.582e-01	1.116e-01	1.230e-01	1.327e-01	0.20124
NC_000006.11:LOC100131203	1.523e-01	1.523e-01	1.523e-01	9.487e-02	9.487e-02	1.328e-01	0.20124
NC_000015.9:C15orf54	8.827e-02	3.009e-01	1.577e-01	8.105e-02	1.375e-01	1.329e-01	0.20124
NC_000005.9:LOC100131897	1.058e-01	1.099e-01	3.332e-01	9.393e-02	1.262e-01	1.329e-01	0.20124
NC_000018.9:LOC100131011	6.141e-01	2.549e-01	1.204e-01	6.469e-02	9.794e-02	1.332e-01	0.20124
NC_000010.10:DCLRE1C	1.708e-01	1.708e-01	1.376e-01	6.938e-02	1.297e-01	1.333e-01	0.20124
NC_000006.11:PNRC1	1.981e-01	6.190e-01	1.239e-01	6.833e-02	9.901e-02	1.333e-01	0.20124
NC_000016.9:BCMO1	1.213e-01	1.213e-01	2.388e-01	8.062e-02	1.337e-01	1.334e-01	0.20124
NC_000008.10:ASH2L	9.592e-02	1.679e-01	1.675e-01	1.094e-01	1.111e-01	1.335e-01	0.20124
NC_000001.10:THAP3	1.623e-01	1.623e-01	1.623e-01	9.019e-02	9.019e-02	1.336e-01	0.20124
NC_000021.8:GABPA	1.125e-01	1.308e-01	1.270e-01	1.047e-01	1.569e-01	1.339e-01	0.20124
NC_000016.9:FTO	3.453e-01	1.579e-01	1.401e-01	7.180e-02	1.004e-01	1.339e-01	0.20124
NC_000010.10:BMS1	2.605e-01	1.464e-01	1.302e-01	7.019e-02	1.245e-01	1.340e-01	0.20124
NC_000020.10:LOC100132358	9.121e-02	1.060e-01	1.376e-01	1.690e-01	1.478e-01	1.342e-01	0.20124
NC_000022.10:APOBEC3C	1.045e-01	1.045e-01	2.210e-01	1.050e-01	1.427e-01	1.343e-01	0.20124
NC_000004.11:KIAA1680	8.654e-01	1.705e-01	1.794e-01	5.629e-02	1.091e-01	1.343e-01	0.20124
NC_000013.10:F7	1.135e-01	1.358e-01	1.986e-01	9.110e-02	1.237e-01	1.343e-01	0.20124
NC_000001.10:MYOG	1.072e-01	1.072e-01	2.250e-01	9.623e-02	1.496e-01	1.344e-01	0.20124
NC_000019.9:COMP	9.105e-02	1.733e-01	1.721e-01	8.727e-02	1.561e-01	1.345e-01	0.20124
NC_000003.11:KRT8P25	3.158e-01	7.466e-01	1.247e-01	6.130e-02	1.004e-01	1.345e-01	0.20124
NC_000006.11:MYLK4	5.201e-02	1.212e-01	2.109e-01	2.389e-01	1.848e-01	1.346e-01	0.20124
NC_000010.10:LOC729023	2.356e-01	1.099e-01	2.139e-01	8.183e-02	1.003e-01	1.347e-01	0.20124
NC_000019.9:CSNK1G2	1.734e-01	1.315e-01	1.634e-01	8.960e-02	1.043e-01	1.347e-01	0.20124
NC_000020.10:C20orf71	1.563e-01	1.563e-01	1.563e-01	9.515e-02	NA	1.351e-01	0.20124
NC_000007.13:TRBV20-1	6.100e-02	1.214e-01	1.597e-01	9.657e-01	1.458e-01	1.351e-01	0.20124
NC_000002.11:TMEM177	8.343e-02	1.822e-01	2.353e-01	8.569e-02	1.462e-01	1.352e-01	0.20124
NC_000001.10:TNFRSF14	3.999e-01	9.851e-02	1.790e-01	7.249e-02	1.320e-01	1.352e-01	0.20124
NC_000007.13:NEUROD6	9.953e-01	9.953e-01	9.953e-01	3.404e-02	NA	1.352e-01	0.20124
NC_000010.10:PANK1	7.149e-02	1.150e-01	3.819e-01	1.140e-01	1.805e-01	1.354e-01	0.20124
NC_000016.9:SULT1A2	1.168e-01	1.348e-01	2.429e-01	7.926e-02	1.378e-01	1.357e-01	0.20124
NC_000006.11:AKIRIN2	1.566e-01	1.566e-01	1.340e-01	7.888e-02	1.384e-01	1.357e-01	0.20124
NC_000012.11:NCKAP1L	3.604e-01	3.604e-01	9.499e-02	6.664e-02	1.225e-01	1.357e-01	0.20124
NC_000002.11:LOC100130391	2.644e-01	1.260e-01	1.557e-01	8.033e-02	1.081e-01	1.358e-01	0.20124
NC_000002.11:ARHGAP25	3.793e-01	9.182e-01	1.606e-01	5.956e-02	8.788e-02	1.359e-01	0.20124
NC_000009.11:LOC100288842	1.208e-01	1.208e-01	1.911e-01	9.130e-02	1.417e-01	1.361e-01	0.20124
NC_000014.8:HSBP1P1	8.432e-02	1.400e-01	1.231e-01	2.036e-01	1.277e-01	1.361e-01	0.20124
NC_000001.10:NSL1	1.075e-01	1.351e-01	1.314e-01	1.105e-01	1.577e-01	1.361e-01	0.20124
NC_000011.9:CAPN5	3.767e-01	2.100e-01	1.091e-01	6.788e-02	1.216e-01	1.362e-01	0.20124
NC_000012.11:CIT	8.991e-02	1.505e-01	1.653e-01	1.361e-01	1.159e-01	1.362e-01	0.20124
NC_000010.10:ERCC6	3.130e-02	3.008e-01	5.458e-01	2.328e-01	2.808e-01	1.362e-01	0.20124
NC_000019.9:LOC100287725	5.942e-01	1.461e-01	1.115e-01	7.993e-02	1.199e-01	1.362e-01	0.20124
NC_000005.9:PLCXD3	2.210e-01	1.033e-01	3.529e-01	6.884e-02	1.249e-01	1.363e-01	0.20124
NC_000001.10:MSH4	2.323e-01	1.372e-01	1.373e-01	8.166e-02	1.163e-01	1.365e-01	0.20124
NC_000005.9:MATR3	2.556e-01	2.556e-01	1.198e-01	6.625e-02	1.153e-01	1.365e-01	0.20124
NC_000008.10:SLCO5A1	3.544e-02	1.996e-01	5.520e-01	2.016e-01	3.111e-01	1.367e-01	0.20124
NC_000016.9:CSNK2A2	2.001e-01	2.001e-01	2.001e-01	7.991e-02	7.990e-02	1.368e-01	0.20124
NC_000015.9:MEX3B	1.066e-01	1.247e-01	2.466e-01	8.584e-02	1.554e-01	1.368e-01	0.20124
NC_000014.8:PAPLN	7.971e-02	1.008e-01	2.425e-01	1.590e-01	1.467e-01	1.368e-01	0.20124
NC_000017.10:LOC284023	2.488e-01	2.015e-01	1.123e-01	7.109e-02	1.275e-01	1.370e-01	0.20124
NC_000001.10:MKNK1	1.752e-01	1.752e-01	1.490e-01	7.503e-02	1.192e-01	1.371e-01	0.20124
NC_000012.11:LOC100287305	4.328e-01	4.328e-01	1.940e-01	5.547e-02	8.986e-02	1.374e-01	0.20124
NC_000013.10:ANKRD10	1.598e-01	3.538e-01	1.526e-01	6.681e-02	1.138e-01	1.376e-01	0.20124
NC_000012.11:PRH2	3.752e-01	1.233e-01	1.400e-01	8.776e-02	1.065e-01	1.376e-01	0.20124
NC_000001.10:OMA1	1.635e-01	1.335e-01	1.729e-01	8.689e-02	1.179e-01	1.379e-01	0.20124
NC_000013.10:LOC100133285	1.506e-01	1.506e-01	1.505e-01	9.883e-02	1.094e-01	1.383e-01	0.20124
NC_000001.10:RPRD2	1.490e-01	1.490e-01	1.490e-01	1.054e-01	1.054e-01	1.385e-01	0.20124
NC_000008.10:LOC100133073	2.468e-01	9.044e-02	1.548e-01	1.687e-01	8.543e-02	1.386e-01	0.20124
NC_000001.10:OLFML2B	1.903e-01	3.131e-01	1.147e-01	7.070e-02	1.282e-01	1.387e-01	0.20124
NC_000007.13:MAFK	2.870e-01	2.870e-01	1.399e-01	6.444e-02	1.049e-01	1.389e-01	0.20124
NC_000018.9:SERPINB2	1.064e-01	1.717e-01	3.375e-01	7.689e-02	1.327e-01	1.391e-01	0.20124
NC_000016.9:LOC100289031	1.242e-01	1.242e-01	2.107e-01	9.344e-02	1.361e-01	1.393e-01	0.20124
NC_000007.13:KRIT1	8.125e-01	8.125e-01	1.076e-01	6.589e-02	1.168e-01	1.394e-01	0.20124
NC_000022.10:ZNRF3	7.730e-02	2.882e-01	8.579e-02	1.579e-01	2.203e-01	1.395e-01	0.20124
NC_000021.8:DONSON	1.833e-01	1.833e-01	1.387e-01	7.421e-02	1.312e-01	1.396e-01	0.20124
NC_000010.10:LOC100289151	5.220e-01	5.220e-01	1.372e-01	6.202e-02	1.024e-01	1.398e-01	0.20124
NC_000004.11:DCUN1D4	1.241e-01	1.241e-01	2.129e-01	9.748e-02	1.310e-01	1.399e-01	0.20124
NC_000006.11:SKIV2L	9.119e-02	1.587e-01	2.066e-01	9.310e-02	1.656e-01	1.399e-01	0.20124
NC_000005.9:PCDHGA6	2.429e-01	3.277e-01	5.004e-01	5.101e-02	9.977e-02	1.399e-01	0.20124
NC_000019.9:LDLR	3.837e-01	3.996e-01	1.039e-01	6.633e-02	1.254e-01	1.400e-01	0.20124
NC_000012.11:EPYC	1.244e-01	1.463e-01	1.438e-01	1.045e-01	1.381e-01	1.402e-01	0.20124
NC_000008.10:LOC100131775	1.606e-01	1.558e-01	1.834e-01	8.876e-02	1.063e-01	1.403e-01	0.20124
NC_000009.11:GAS1	1.460e-01	1.460e-01	1.472e-01	8.818e-02	1.445e-01	1.403e-01	0.20124
NC_000010.10:LOC644459	4.883e-01	1.364e-01	1.569e-01	7.761e-02	1.105e-01	1.404e-01	0.20124
NC_000008.10:DERL1	4.520e-01	4.520e-01	1.857e-01	5.748e-02	9.482e-02	1.405e-01	0.20124
NC_000002.11:LOC100190800	6.933e-01	6.664e-01	1.329e-01	6.278e-02	1.053e-01	1.405e-01	0.20124
NC_000019.9:NUDT19	5.404e-02	2.689e-01	4.064e-01	1.121e-01	1.834e-01	1.405e-01	0.20124
NC_000014.8:SERPINA10	1.149e-01	1.149e-01	1.543e-01	1.228e-01	1.541e-01	1.406e-01	0.20124
NC_000006.11:TBCC	1.227e-01	1.227e-01	3.000e-01	8.689e-02	1.407e-01	1.407e-01	0.20124
NC_000003.11:ALCAM	6.649e-01	1.173e-01	1.965e-01	7.072e-02	1.256e-01	1.408e-01	0.20124
NC_000019.9:HNRNPM	2.912e-01	6.247e-01	1.171e-01	6.703e-02	1.156e-01	1.408e-01	0.20124
NC_000011.9:CTSD	2.270e-01	2.270e-01	1.346e-01	7.050e-02	1.190e-01	1.409e-01	0.20124
NC_000003.11:LARS2	4.606e-01	4.606e-01	1.127e-01	6.458e-02	1.205e-01	1.409e-01	0.20124
NC_000006.11:ZNF204	1.278e-01	1.278e-01	1.858e-01	9.784e-02	1.383e-01	1.409e-01	0.20124
NC_000014.8:HIF1A	6.042e-02	1.889e-01	5.505e-01	1.188e-01	1.689e-01	1.412e-01	0.20124
NC_000019.9:GNG7	2.024e-01	1.104e-01	1.377e-01	9.334e-02	1.563e-01	1.415e-01	0.20124
NC_000015.9:LOC723972	1.147e-01	1.147e-01	2.527e-01	1.087e-01	1.332e-01	1.415e-01	0.20124
NC_000009.11:JAK2	1.456e-01	1.456e-01	1.882e-01	7.881e-02	1.458e-01	1.416e-01	0.20124
NC_000011.9:OTOG	8.776e-02	3.113e-01	1.294e-01	9.871e-02	1.802e-01	1.416e-01	0.20124
NC_000001.10:C1orf109	1.519e-01	1.519e-01	4.069e-01	7.298e-02	1.178e-01	1.417e-01	0.20124
NC_000006.11:C6orf48	1.251e-01	1.251e-01	2.014e-01	9.263e-02	1.531e-01	1.418e-01	0.20124
NC_000017.10:NDEL1	1.301e-01	1.301e-01	1.983e-01	1.004e-01	1.276e-01	1.419e-01	0.20124
NC_000012.11:LOC401717	6.184e-02	9.224e-01	8.943e-01	9.907e-02	1.555e-01	1.419e-01	0.20124
NC_000009.11:LOC286239	5.150e-02	1.777e-01	3.992e-01	1.668e-01	1.737e-01	1.419e-01	0.20124
NC_000006.11:LOC728098	1.695e-01	1.695e-01	1.695e-01	9.688e-02	9.692e-02	1.419e-01	0.20124
NC_000010.10:FRAT2	1.154e-01	1.154e-01	2.658e-01	1.030e-01	1.399e-01	1.420e-01	0.20124
NC_000011.9:RPL36AP40	7.943e-02	4.186e-01	4.783e-01	1.017e-01	1.069e-01	1.423e-01	0.20124
NC_000022.10:LOC100287247	1.264e-01	1.264e-01	2.061e-01	9.414e-02	1.471e-01	1.424e-01	0.20124
NC_000002.11:CHST10	1.933e-01	1.366e-01	9.805e-02	1.193e-01	1.425e-01	1.424e-01	0.20124
NC_000002.11:NXPH2	9.946e-01	9.946e-01	9.946e-01	6.762e-02	6.762e-02	1.425e-01	0.20124
NC_000006.11:KIAA0319	6.687e-02	4.258e-01	3.874e-01	1.084e-01	1.273e-01	1.425e-01	0.20124
NC_000002.11:COL4A4	4.120e-01	1.433e-01	8.415e-02	1.072e-01	1.487e-01	1.425e-01	0.20124
NC_000003.11:LOC285216	2.194e-01	1.649e-01	2.620e-01	6.637e-02	1.118e-01	1.428e-01	0.20124
NC_000008.10:RPL6P23	1.753e-01	1.753e-01	1.753e-01	9.516e-02	9.516e-02	1.428e-01	0.20124
NC_000011.9:CTNND1	1.650e-01	1.650e-01	1.418e-01	7.977e-02	1.521e-01	1.428e-01	0.20124
NC_000019.9:ZNF44	6.332e-01	2.082e-01	1.354e-01	6.899e-02	1.173e-01	1.430e-01	0.20124
NC_000009.11:AKNA	1.348e-01	2.600e-01	1.406e-01	7.798e-02	1.473e-01	1.432e-01	0.20124
NC_000001.10:PLEKHO1	1.805e-01	1.805e-01	1.820e-01	7.682e-02	1.162e-01	1.434e-01	0.20124
NC_000012.11:MYO1H	9.246e-02	1.497e-01	3.868e-01	9.555e-02	1.504e-01	1.434e-01	0.20124
NC_000001.10:CNKSR1	1.653e-01	1.653e-01	1.647e-01	8.114e-02	1.314e-01	1.434e-01	0.20124
NC_000006.11:BAT2	3.372e-01	2.032e-01	7.418e-02	1.076e-01	1.429e-01	1.435e-01	0.20124
NC_000001.10:C1orf159	1.390e-01	1.390e-01	2.263e-01	8.493e-02	1.366e-01	1.435e-01	0.20124
NC_000011.9:TRAPPC4	1.335e-01	1.335e-01	1.801e-01	9.877e-02	1.402e-01	1.437e-01	0.20124
NC_000017.10:ZNF594	2.005e-01	2.005e-01	1.317e-01	7.675e-02	1.345e-01	1.438e-01	0.20124
NC_000006.11:MCFD2L	1.303e-01	1.303e-01	1.903e-01	1.040e-01	1.344e-01	1.441e-01	0.20124
NC_000017.10:LOC100286903	1.393e-01	1.393e-01	2.285e-01	9.633e-02	1.180e-01	1.442e-01	0.20124
NC_000019.9:LOC645118	7.577e-01	6.204e-01	9.504e-02	7.406e-02	1.327e-01	1.442e-01	0.20124
NC_000006.11:LOC100129554	8.472e-01	2.239e-01	1.010e-01	7.601e-02	1.410e-01	1.445e-01	0.20124
NC_000011.9:ADAMTS8	4.399e-01	4.414e-01	1.015e-01	7.139e-02	1.315e-01	1.445e-01	0.20124
NC_000001.10:C1orf173	3.001e-01	5.131e-01	1.225e-01	6.713e-02	1.223e-01	1.445e-01	0.20124
NC_000020.10:LOC644280	1.243e-01	1.464e-01	2.464e-01	8.647e-02	1.417e-01	1.445e-01	0.20124
NC_000009.11:DBH	8.032e-02	1.265e-01	3.970e-01	1.126e-01	1.931e-01	1.446e-01	0.20124
NC_000002.11:SMYD1	1.250e-01	1.284e-01	4.199e-01	8.296e-02	1.525e-01	1.446e-01	0.20124
NC_000005.9:MAP1B	3.148e-01	2.318e-01	5.874e-01	5.564e-02	1.027e-01	1.447e-01	0.20124
NC_000017.10:KIF19	7.487e-02	1.977e-01	3.290e-01	9.907e-02	1.723e-01	1.450e-01	0.20124
NC_000018.9:LOC100129135	7.563e-01	5.497e-01	9.866e-02	7.428e-02	1.294e-01	1.451e-01	0.20124
NC_000002.11:CCDC74A	2.415e-01	2.415e-01	1.271e-01	7.320e-02	1.295e-01	1.454e-01	0.20124
NC_000008.10:PCM1	4.903e-01	8.387e-02	1.890e-01	1.012e-01	1.394e-01	1.454e-01	0.20124
NC_000012.11:LOC100288378	1.765e-01	1.765e-01	1.759e-01	7.663e-02	1.309e-01	1.454e-01	0.20124
NC_000018.9:LOC100130404	7.415e-02	1.926e-01	3.162e-01	1.027e-01	1.759e-01	1.457e-01	0.20124
NC_000018.9:ZNF407	1.369e-01	1.369e-01	2.352e-01	9.245e-02	1.323e-01	1.457e-01	0.20124
NC_000022.10:PLXNB2	2.121e-01	2.121e-01	1.321e-01	7.444e-02	1.398e-01	1.458e-01	0.20124
NC_000001.10:NBPF3	8.319e-02	1.326e-01	1.977e-01	1.609e-01	1.509e-01	1.458e-01	0.20124
NC_000011.9:LOC100288543	2.931e-01	1.513e-01	1.579e-01	9.473e-02	9.909e-02	1.459e-01	0.20124
NC_000002.11:FAM168B	1.310e-01	1.310e-01	2.220e-01	9.254e-02	1.509e-01	1.460e-01	0.20124
NC_000019.9:SSBP4	1.493e-01	1.493e-01	2.792e-01	9.035e-02	1.113e-01	1.461e-01	0.20124
NC_000005.9:LOC728682	9.725e-01	1.876e-01	1.716e-01	8.517e-02	8.856e-02	1.462e-01	0.20124
NC_000005.9:SLC35A4	1.443e-01	1.443e-01	1.806e-01	9.002e-02	1.478e-01	1.463e-01	0.20124
NC_000011.9:MS4A10	4.175e-01	4.175e-01	1.723e-01	6.320e-02	1.025e-01	1.463e-01	0.20124
NC_000010.10:FAM53B	1.573e-01	6.030e-01	1.096e-01	8.536e-02	1.465e-01	1.464e-01	0.20124
NC_000011.9:BATF2	1.044e-01	1.110e-01	2.027e-01	1.329e-01	1.650e-01	1.464e-01	0.20124
NC_000006.11:HSPA1A	1.148e-01	1.148e-01	2.900e-01	1.005e-01	1.675e-01	1.465e-01	0.20124
NC_000002.11:STAT4	2.124e-01	2.124e-01	1.118e-01	8.393e-02	1.448e-01	1.466e-01	0.20124
NC_000012.11:KRT123P	1.254e-01	1.623e-01	1.448e-01	1.241e-01	1.259e-01	1.466e-01	0.20124
NC_000011.9:GLULL3	1.668e-01	1.525e-01	1.856e-01	9.342e-02	1.177e-01	1.467e-01	0.20124
NC_000006.11:LOC100288968	1.966e-01	1.966e-01	1.966e-01	9.115e-02	9.115e-02	1.467e-01	0.20124
NC_000022.10:MFNG	1.592e-01	1.592e-01	1.485e-01	9.144e-02	1.447e-01	1.468e-01	0.20124
NC_000014.8:NCOA4P	1.737e-01	1.737e-01	1.737e-01	1.011e-01	1.010e-01	1.469e-01	0.20124
NC_000017.10:MGC16275	4.310e-01	1.703e-01	1.302e-01	7.984e-02	1.277e-01	1.470e-01	0.20124
NC_000014.8:TDP1	1.596e-01	2.323e-01	1.267e-01	9.287e-02	1.300e-01	1.471e-01	0.20124
NC_000019.9:ZNF440	4.734e-01	4.734e-01	1.047e-01	7.367e-02	1.306e-01	1.471e-01	0.20124
NC_000022.10:RAB36	8.710e-02	1.684e-01	3.147e-01	9.922e-02	1.668e-01	1.472e-01	0.20124
NC_000003.11:LOC100132484	6.171e-02	9.439e-01	6.754e-01	1.070e-01	1.721e-01	1.473e-01	0.20124
NC_000002.11:LOC644604	3.122e-01	3.122e-01	2.017e-01	6.004e-02	1.102e-01	1.474e-01	0.20124
NC_000012.11:CCDC92	2.582e-01	1.584e-01	1.033e-01	1.054e-01	1.357e-01	1.474e-01	0.20124
NC_000006.11:HLA-K	7.870e-02	4.122e-01	1.408e-01	1.149e-01	1.890e-01	1.474e-01	0.20124
NC_000014.8:RAD51L1	1.115e-01	1.218e-01	2.180e-01	1.281e-01	1.387e-01	1.475e-01	0.20124
NC_000006.11:LOC100287341	1.740e-01	1.740e-01	1.740e-01	1.016e-01	1.016e-01	1.475e-01	0.20124
NC_000001.10:IGSF2	1.175e-01	2.506e-01	1.460e-01	8.857e-02	1.621e-01	1.476e-01	0.20124
NC_000020.10:BPIL1	4.774e-01	1.693e-01	1.034e-01	9.060e-02	1.417e-01	1.476e-01	0.20124
NC_000002.11:KRT18P46	2.633e-01	2.941e-01	1.471e-01	6.819e-02	1.213e-01	1.476e-01	0.20124
NC_000005.9:RASA1	1.100e-01	2.136e-01	2.272e-01	9.111e-02	1.310e-01	1.476e-01	0.20124
NC_000022.10:DGCR11	1.532e-01	1.245e-01	1.385e-01	1.472e-01	1.216e-01	1.477e-01	0.20124
NC_000008.10:LOC100130474	5.829e-02	7.854e-01	6.122e-01	1.211e-01	1.647e-01	1.478e-01	0.20124
NC_000003.11:LOC100128739	1.311e-01	1.311e-01	1.926e-01	1.077e-01	1.423e-01	1.478e-01	0.20124
NC_000001.10:LOC100131961	5.437e-02	5.399e-01	3.848e-01	1.262e-01	1.863e-01	1.479e-01	0.20124
NC_000011.9:OR8G2	1.535e-01	1.535e-01	3.812e-01	7.846e-02	1.271e-01	1.480e-01	0.20124
NC_000010.10:LOC100128586	1.286e-01	1.286e-01	2.557e-01	1.003e-01	1.405e-01	1.481e-01	0.20124
NC_000015.9:PAR5	9.530e-02	1.443e-01	2.389e-01	1.334e-01	1.328e-01	1.481e-01	0.20124
NC_000007.13:FASTK	1.290e-01	1.290e-01	2.678e-01	9.413e-02	1.503e-01	1.482e-01	0.20124
NC_000001.10:LAMC1	1.257e-01	3.608e-01	1.926e-01	7.754e-02	1.338e-01	1.483e-01	0.20124
NC_000008.10:EYA1	8.224e-02	3.621e-01	2.453e-01	9.712e-02	1.467e-01	1.483e-01	0.20124
NC_000014.8:LOC100036574	1.109e-01	1.109e-01	3.490e-01	1.170e-01	1.518e-01	1.484e-01	0.20124
NC_000002.11:LOC729348	2.009e-01	2.009e-01	2.009e-01	9.161e-02	9.162e-02	1.484e-01	0.20124
NC_000012.11:LOC643576	1.663e-01	1.663e-01	1.013e-01	1.171e-01	1.602e-01	1.484e-01	0.20124
NC_000004.11:LOC345016	8.637e-01	3.739e-01	1.034e-01	7.360e-02	1.403e-01	1.485e-01	0.20124
NC_000001.10:LOC100133291	4.883e-02	3.654e-01	1.711e-01	1.963e-01	2.644e-01	1.488e-01	0.20124
NC_000003.11:LOC647299	9.163e-02	3.609e-01	2.718e-01	9.152e-02	1.332e-01	1.488e-01	0.20124
NC_000005.9:PTGER4	1.673e-01	1.673e-01	1.673e-01	1.077e-01	1.077e-01	1.492e-01	0.20124
NC_000010.10:LOC100288975	6.667e-02	1.291e-01	3.774e-01	1.497e-01	2.370e-01	1.492e-01	0.20124
NC_000017.10:GJD3	4.048e-01	1.610e-01	1.456e-01	8.555e-02	1.181e-01	1.494e-01	0.20124
NC_000018.9:LOC100132893	1.027e-01	1.629e-01	2.404e-01	9.643e-02	1.672e-01	1.494e-01	0.20124
NC_000001.10:LOC100128471	1.434e-01	1.434e-01	2.537e-01	8.794e-02	1.410e-01	1.495e-01	0.20124
NC_000011.9:ARHGEF17	3.281e-01	1.400e-01	1.560e-01	8.888e-02	1.230e-01	1.496e-01	0.20124
NC_000019.9:TOMM40	5.286e-01	3.847e-01	1.121e-01	7.329e-02	1.329e-01	1.498e-01	0.20124
NC_000020.10:CST1	5.402e-02	6.557e-01	7.415e-01	1.384e-01	1.763e-01	1.499e-01	0.20124
NC_000001.10:OR14A2	1.822e-01	1.822e-01	1.829e-01	9.536e-02	1.057e-01	1.499e-01	0.20124
NC_000019.9:LOC100287986	1.287e-01	3.161e-01	1.300e-01	9.143e-02	1.569e-01	1.499e-01	0.20124
NC_000006.11:FLJ45422	6.945e-02	4.078e-01	7.983e-01	9.840e-02	1.740e-01	1.499e-01	0.20124
NC_000006.11:FRK	6.512e-01	1.545e-01	1.307e-01	9.703e-02	1.159e-01	1.500e-01	0.20124
NC_000001.10:LOC100287946	9.947e-01	9.947e-01	9.947e-01	7.309e-02	7.310e-02	1.500e-01	0.20124
NC_000002.11:C2orf15	1.865e-01	5.254e-01	5.742e-01	6.342e-02	1.055e-01	1.500e-01	0.20124
NC_000018.9:LOC729391	5.831e-01	4.332e-01	1.146e-01	7.388e-02	1.283e-01	1.501e-01	0.20124
NC_000002.11:CNRIP1	1.812e-01	1.812e-01	1.812e-01	9.869e-02	NA	1.505e-01	0.20124
NC_000012.11:SLC38A2	3.432e-01	3.432e-01	1.103e-01	7.550e-02	1.386e-01	1.505e-01	0.20124
NC_000011.9:OR52N2	1.926e-01	1.926e-01	1.398e-01	8.641e-02	1.394e-01	1.506e-01	0.20124
NC_000003.11:CCDC12	1.019e-01	1.434e-01	2.578e-01	1.072e-01	1.675e-01	1.507e-01	0.20124
NC_000001.10:CTTNBP2NL	4.311e-01	4.311e-01	1.646e-01	6.502e-02	1.137e-01	1.508e-01	0.20124
NC_000012.11:SPIC	1.716e-01	1.716e-01	1.716e-01	1.111e-01	NA	1.509e-01	0.20124
NC_000019.9:IRGQ	2.191e-01	1.139e-01	1.600e-01	1.163e-01	1.280e-01	1.509e-01	0.20124
NC_000001.10:LOC400750	8.647e-02	1.938e-01	3.027e-01	1.007e-01	1.706e-01	1.511e-01	0.20124
NC_000019.9:C19orf63	1.586e-01	3.541e-01	1.537e-01	7.891e-02	1.361e-01	1.513e-01	0.20124
NC_000021.8:DSCAM	9.834e-02	9.834e-02	4.614e-01	1.283e-01	2.198e-01	1.514e-01	0.20124
NC_000001.10:LOC100129138	8.643e-02	1.452e-01	5.690e-01	1.094e-01	1.908e-01	1.514e-01	0.20124
NC_000009.11:SLC24A2	1.867e-01	2.773e-01	1.499e-01	7.908e-02	1.301e-01	1.514e-01	0.20124
NC_000001.10:DEGS1	2.174e-01	2.390e-01	2.174e-01	8.867e-02	8.871e-02	1.516e-01	0.20124
NC_000012.11:SNRNP35	2.281e-01	1.455e-01	2.510e-01	8.575e-02	1.120e-01	1.516e-01	0.20124
NC_000016.9:ZCCHC14	1.097e-01	8.854e-01	4.559e-01	7.815e-02	1.297e-01	1.517e-01	0.20124
NC_000005.9:SPZ1	2.509e-01	2.509e-01	1.416e-01	7.752e-02	1.258e-01	1.517e-01	0.20124
NC_000002.11:SMC6	1.651e-01	1.651e-01	2.326e-01	7.911e-02	1.420e-01	1.518e-01	0.20124
NC_000017.10:MKS1	1.360e-01	1.360e-01	2.248e-01	9.897e-02	1.523e-01	1.518e-01	0.20124
NC_000004.11:LOC100287077	5.084e-01	1.483e-01	1.411e-01	9.864e-02	1.158e-01	1.519e-01	0.20124
NC_000022.10:BIK	2.310e-01	2.310e-01	1.026e-01	8.972e-02	1.604e-01	1.520e-01	0.20124
NC_000001.10:GPA33	3.999e-01	1.015e-01	2.121e-01	9.386e-02	1.370e-01	1.520e-01	0.20124
NC_000003.11:LOC647253	4.556e-01	6.625e-01	1.689e-01	6.626e-02	1.115e-01	1.520e-01	0.20124
NC_000001.10:LOC100130331	5.360e-01	1.631e-01	1.827e-01	8.296e-02	1.105e-01	1.523e-01	0.20124
NC_000019.9:SLC7A10	1.937e-01	1.830e-01	1.792e-01	1.020e-01	1.027e-01	1.526e-01	0.20124
NC_000012.11:MYO1A	2.095e-01	2.170e-01	1.426e-01	8.398e-02	1.350e-01	1.530e-01	0.20124
NC_000002.11:EN1	5.167e-01	1.487e-01	1.354e-01	9.795e-02	1.246e-01	1.531e-01	0.20124
NC_000016.9:KIAA0556	5.503e-01	5.503e-01	1.145e-01	7.440e-02	1.381e-01	1.532e-01	0.20124
NC_000002.11:SNAI1L1	1.743e-01	1.743e-01	1.788e-01	8.723e-02	1.393e-01	1.533e-01	0.20124
NC_000009.11:PIGO	2.881e-01	2.881e-01	1.072e-01	8.172e-02	1.510e-01	1.534e-01	0.20124
NC_000019.9:SIGLEC16	5.120e-01	1.164e-01	1.875e-01	8.903e-02	1.391e-01	1.534e-01	0.20124
NC_000004.11:LOC100131441	2.495e-01	2.495e-01	1.652e-01	7.132e-02	1.313e-01	1.535e-01	0.20124
NC_000002.11:FAP	3.114e-01	3.924e-01	1.105e-01	7.868e-02	1.423e-01	1.535e-01	0.20124
NC_000001.10:FLVCR1	7.376e-01	1.997e-01	1.829e-01	7.546e-02	1.129e-01	1.535e-01	0.20124
NC_000006.11:ULBP2	4.044e-01	4.044e-01	1.574e-01	7.070e-02	1.141e-01	1.538e-01	0.20124
NC_000007.13:DBF4	4.537e-01	9.861e-01	9.696e-01	6.462e-02	9.078e-02	1.538e-01	0.20124
NC_000016.9:ORC6L	2.122e-01	2.122e-01	2.122e-01	9.392e-02	9.392e-02	1.539e-01	0.20124
NC_000017.10:HOXB5	6.485e-01	2.854e-01	1.776e-01	7.229e-02	1.069e-01	1.539e-01	0.20124
NC_000001.10:PAQR7	1.492e-01	1.492e-01	1.943e-01	9.945e-02	1.463e-01	1.540e-01	0.20124
NC_000009.11:AKAP2	6.546e-02	2.246e-01	2.342e-01	1.526e-01	1.841e-01	1.541e-01	0.20124
NC_000009.11:PALM2-AKAP2	6.546e-02	2.246e-01	2.342e-01	1.526e-01	1.841e-01	1.541e-01	0.20124
NC_000011.9:SYT8	1.593e-01	1.593e-01	1.807e-01	1.019e-01	1.329e-01	1.541e-01	0.20124
NC_000010.10:BMS1P3	1.405e-01	4.603e-01	5.077e-01	6.971e-02	1.273e-01	1.542e-01	0.20124
NC_000019.9:ZNF160	4.431e-01	5.659e-01	1.047e-01	7.916e-02	1.455e-01	1.542e-01	0.20124
NC_000005.9:HSD17B4	9.948e-01	9.948e-01	9.948e-01	7.625e-02	7.623e-02	1.543e-01	0.20124
NC_000003.11:RPL29P11	2.817e-01	3.563e-01	1.898e-01	7.077e-02	1.092e-01	1.543e-01	0.20124
NC_000006.11:KLHL31	1.649e-01	1.649e-01	1.839e-01	8.537e-02	1.597e-01	1.543e-01	0.20124
NC_000005.9:SLC4A9	2.033e-01	2.033e-01	1.567e-01	8.352e-02	1.371e-01	1.543e-01	0.20124
NC_000003.11:LOC375350	2.534e-01	1.471e-01	1.602e-01	9.450e-02	1.307e-01	1.543e-01	0.20124
NC_000001.10:TGFB2	5.492e-02	3.658e-01	5.409e-01	1.385e-01	2.144e-01	1.544e-01	0.20124
NC_000013.10:AKAP11	1.336e-01	1.961e-01	1.629e-01	9.191e-02	1.724e-01	1.544e-01	0.20124
NC_000003.11:NCBP2	2.568e-01	3.013e-01	2.635e-01	6.705e-02	1.078e-01	1.545e-01	0.20124
NC_000018.9:POLI	7.629e-01	8.037e-01	1.326e-01	7.235e-02	1.276e-01	1.545e-01	0.20124
NC_000014.8:RPGRIP1	5.317e-01	5.317e-01	1.450e-01	6.937e-02	1.254e-01	1.546e-01	0.20124
NC_000012.11:PEBP1	2.267e-01	2.267e-01	1.404e-01	8.441e-02	1.337e-01	1.546e-01	0.20124
NC_000017.10:CD300LB	1.951e-01	1.551e-01	1.676e-01	1.039e-01	1.240e-01	1.548e-01	0.20124
NC_000011.9:MS4A7	9.946e-01	9.946e-01	9.946e-01	7.669e-02	7.670e-02	1.549e-01	0.20124
NC_000010.10:ANXA11	1.733e-01	1.927e-01	2.152e-01	7.743e-02	1.442e-01	1.550e-01	0.20124
NC_000014.8:LOC390483	3.371e-01	1.438e-01	1.538e-01	9.025e-02	1.396e-01	1.553e-01	0.20124
NC_000002.11:HOXD13	9.948e-01	9.948e-01	9.948e-01	4.699e-02	NA	1.554e-01	0.20124
NC_000022.10:MCM5	5.871e-01	5.871e-01	1.280e-01	7.334e-02	1.328e-01	1.554e-01	0.20124
NC_000016.9:FAM65A	1.188e-01	1.576e-01	1.523e-01	1.240e-01	1.762e-01	1.555e-01	0.20124
NC_000019.9:BRD4	4.737e-01	5.039e-01	1.074e-01	8.051e-02	1.433e-01	1.557e-01	0.20124
NC_000015.9:TNFAIP8L3	1.647e-01	1.647e-01	1.662e-01	9.612e-02	1.524e-01	1.557e-01	0.20124
NC_000001.10:PBX1	3.045e-01	3.761e-01	8.716e-02	9.278e-02	1.692e-01	1.558e-01	0.20124
NC_000003.11:RPL6P7	1.616e-01	1.616e-01	1.975e-01	9.812e-02	1.346e-01	1.558e-01	0.20124
NC_000012.11:TMTC3	1.670e-01	1.316e-01	1.687e-01	1.039e-01	1.694e-01	1.559e-01	0.20124
NC_000022.10:ELFN2	7.897e-01	4.837e-01	3.108e-01	6.212e-02	1.039e-01	1.561e-01	0.20124
NC_000003.11:RAD54L2	9.944e-02	1.054e-01	2.609e-01	2.112e-01	1.506e-01	1.561e-01	0.20124
NC_000001.10:TRIM45	2.826e-01	1.789e-01	1.964e-01	9.220e-02	1.034e-01	1.562e-01	0.20124
NC_000001.10:LOC100129776	3.078e-01	9.970e-02	1.293e-01	1.470e-01	1.486e-01	1.562e-01	0.20124
NC_000016.9:LOC100288178	5.560e-01	1.959e-01	1.631e-01	7.628e-02	1.308e-01	1.562e-01	0.20124
NC_000001.10:APOBEC4	1.451e-01	1.986e-01	2.261e-01	8.255e-02	1.526e-01	1.564e-01	0.20124
NC_000011.9:TMEM109	1.295e-01	1.295e-01	2.735e-01	1.144e-01	1.482e-01	1.565e-01	0.20124
NC_000006.11:CAP2	3.975e-01	7.995e-01	3.789e-01	6.418e-02	9.891e-02	1.565e-01	0.20124
NC_000020.10:GATA5	5.546e-01	9.646e-01	2.935e-01	6.566e-02	9.906e-02	1.566e-01	0.20124
NC_000006.11:RREB1	8.640e-01	8.759e-01	1.261e-01	7.423e-02	1.380e-01	1.568e-01	0.20124
NC_000005.9:NSUN2	2.608e-01	2.608e-01	8.665e-02	1.019e-01	1.810e-01	1.569e-01	0.20124
NC_000005.9:FLJ25076	5.085e-01	6.987e-02	2.492e-01	1.737e-01	1.283e-01	1.570e-01	0.20124
NC_000012.11:KRT76	1.579e-01	1.579e-01	1.934e-01	9.280e-02	1.618e-01	1.574e-01	0.20124
NC_000001.10:LOC100288727	1.845e-01	1.845e-01	1.845e-01	1.095e-01	NA	1.575e-01	0.20124
NC_000002.11:LOC401010	2.808e-01	4.064e-01	1.299e-01	8.578e-02	1.213e-01	1.575e-01	0.20124
NC_000019.9:ZNF233	2.136e-01	2.136e-01	1.671e-01	8.001e-02	1.434e-01	1.576e-01	0.20124
NC_000020.10:ZNFX1	6.086e-01	9.315e-02	2.275e-01	1.148e-01	1.335e-01	1.577e-01	0.20124
NC_000012.11:LOC100287544	1.355e-01	4.733e-01	5.149e-01	7.747e-02	1.241e-01	1.577e-01	0.20124
NC_000012.11:FAM119B	2.562e-01	1.759e-01	1.448e-01	9.647e-02	1.314e-01	1.578e-01	0.20124
NC_000008.10:HOOK3	1.422e-01	7.289e-01	1.653e-01	8.598e-02	1.475e-01	1.578e-01	0.20124
NC_000003.11:AHSG	3.648e-01	3.648e-01	1.327e-01	7.613e-02	1.361e-01	1.580e-01	0.20124
NC_000015.9:LCMT2	1.801e-01	1.801e-01	3.572e-01	7.723e-02	1.357e-01	1.581e-01	0.20124
NC_000008.10:C8orf34	4.707e-02	3.574e-01	4.687e-01	1.891e-01	2.853e-01	1.581e-01	0.20124
NC_000005.9:SGTB	2.389e-01	1.312e-01	2.204e-01	1.062e-01	1.172e-01	1.583e-01	0.20124
NC_000017.10:MAP3K3	4.573e-01	4.573e-01	1.157e-01	8.139e-02	1.396e-01	1.584e-01	0.20124
NC_000016.9:RPS20P2	3.293e-01	1.689e-01	1.581e-01	9.424e-02	1.234e-01	1.586e-01	0.20124
NC_000012.11:LOC100287653	1.415e-01	1.415e-01	2.149e-01	1.129e-01	1.482e-01	1.586e-01	0.20124
NC_000010.10:PLCE1	6.859e-01	7.832e-01	1.802e-01	7.151e-02	1.129e-01	1.586e-01	0.20124
NC_000008.10:SCRIB	2.550e-01	3.244e-01	3.918e-01	6.384e-02	1.171e-01	1.587e-01	0.20124
NC_000005.9:LOC729862	7.584e-01	8.170e-01	1.529e-01	7.242e-02	1.259e-01	1.589e-01	0.20124
NC_000010.10:TUBGCP2	3.333e-01	3.333e-01	2.032e-01	7.041e-02	1.153e-01	1.589e-01	0.20124
NC_000004.11:TEC	3.145e-01	3.669e-01	1.748e-01	6.934e-02	1.311e-01	1.595e-01	0.20124
NC_000011.9:OR5BD1P	2.769e-01	2.769e-01	1.863e-01	7.534e-02	1.221e-01	1.596e-01	0.20124
NC_000002.11:HECW2	2.444e-01	3.561e-01	5.780e-01	6.400e-02	1.184e-01	1.597e-01	0.20124
NC_000001.10:FMO6P	6.484e-01	1.978e-01	1.697e-01	8.397e-02	1.217e-01	1.599e-01	0.20124
NC_000012.11:SH2B3	8.234e-02	1.719e-01	4.530e-01	1.275e-01	1.915e-01	1.601e-01	0.20124
NC_000006.11:HSPA1L	2.560e-01	1.322e-01	2.300e-01	8.870e-02	1.458e-01	1.602e-01	0.20124
NC_000022.10:C22orf9	5.348e-01	1.243e-01	3.203e-01	7.909e-02	1.468e-01	1.602e-01	0.20124
NC_000022.10:FLJ39582	1.969e-01	2.330e-01	1.928e-01	8.392e-02	1.302e-01	1.603e-01	0.20124
NC_000019.9:LOC100287754	1.399e-01	1.901e-01	1.583e-01	1.213e-01	1.406e-01	1.603e-01	0.20124
NC_000003.11:LOC100288753	1.324e-01	1.324e-01	2.912e-01	1.236e-01	1.413e-01	1.604e-01	0.20124
NC_000010.10:BTAF1	1.500e-01	1.500e-01	2.299e-01	9.571e-02	1.689e-01	1.604e-01	0.20124
NC_000010.10:FAM170B	1.308e-01	1.308e-01	2.945e-01	1.212e-01	1.487e-01	1.605e-01	0.20124
NC_000003.11:ARIH2	2.829e-01	1.676e-01	1.526e-01	1.048e-01	1.231e-01	1.607e-01	0.20124
NC_000012.11:CAMKK2	2.546e-01	2.270e-01	1.205e-01	9.467e-02	1.528e-01	1.610e-01	0.20124
NC_000003.11:MRE11B	2.917e-01	1.402e-01	1.831e-01	9.843e-02	1.346e-01	1.612e-01	0.20124
NC_000014.8:LOC100288846	1.282e-01	1.282e-01	2.712e-01	1.278e-01	1.533e-01	1.612e-01	0.20124
NC_000007.13:ELN	1.392e-01	1.734e-01	2.035e-01	1.041e-01	1.557e-01	1.613e-01	0.20124
NC_000006.11:UBE2J1	8.662e-02	1.370e-01	4.338e-01	1.342e-01	2.330e-01	1.614e-01	0.20124
NC_000017.10:RPS2P48	1.933e-01	1.783e-01	1.766e-01	1.149e-01	1.150e-01	1.615e-01	0.20124
NC_000006.11:HLA-DPB2	3.869e-01	8.675e-01	4.252e-01	6.790e-02	1.021e-01	1.615e-01	0.20124
NC_000006.11:SLC44A4	8.360e-02	2.097e-01	4.813e-01	1.126e-01	1.973e-01	1.616e-01	0.20124
NC_000002.11:LOC100131131	2.356e-01	2.886e-01	1.330e-01	8.737e-02	1.462e-01	1.617e-01	0.20124
NC_000004.11:CC2D2A	8.307e-02	2.161e-01	4.901e-01	1.127e-01	1.959e-01	1.618e-01	0.20124
NC_000021.8:GRIK1	6.657e-01	7.190e-01	1.286e-01	7.828e-02	1.436e-01	1.619e-01	0.20124
NC_000005.9:SPATA9	1.370e-01	1.370e-01	4.030e-01	1.062e-01	1.565e-01	1.620e-01	0.20124
NC_000010.10:TSPAN14	1.212e-01	1.275e-01	1.617e-01	1.903e-01	1.611e-01	1.620e-01	0.20124
NC_000017.10:FOXO3B	1.586e-01	1.586e-01	2.807e-01	1.070e-01	1.259e-01	1.621e-01	0.20124
NC_000012.11:ANKRD33	6.425e-01	6.425e-01	1.111e-01	8.442e-02	1.536e-01	1.622e-01	0.20124
NC_000010.10:C10orf125	2.164e-01	2.164e-01	2.164e-01	9.078e-02	NA	1.624e-01	0.20124
NC_000006.11:GPR126	1.442e-01	2.408e-01	2.391e-01	8.695e-02	1.475e-01	1.625e-01	0.20124
NC_000020.10:PAK7	1.984e-01	1.553e-01	2.117e-01	1.001e-01	1.348e-01	1.626e-01	0.20124
NC_000009.11:LOC644160	1.386e-01	1.448e-01	1.569e-01	1.730e-01	1.359e-01	1.627e-01	0.20124
NC_000008.10:LOC727677	5.015e-01	5.134e-01	1.069e-01	8.659e-02	1.593e-01	1.628e-01	0.20124
NC_000002.11:SCN9A	8.787e-01	3.235e-01	1.189e-01	8.285e-02	1.552e-01	1.629e-01	0.20124
NC_000005.9:MGC29506	5.638e-01	1.826e-01	1.854e-01	8.400e-02	1.298e-01	1.629e-01	0.20124
NC_000021.8:C21orf2	1.178e-01	1.178e-01	1.841e-01	1.849e-01	1.741e-01	1.629e-01	0.20124
NC_000001.10:HS6ST1P	1.403e-01	1.581e-01	3.062e-01	1.123e-01	1.327e-01	1.630e-01	0.20124
NC_000001.10:LOC100289081	1.403e-01	1.581e-01	3.062e-01	1.123e-01	1.327e-01	1.630e-01	0.20124
NC_000019.9:CYP2F1P	3.642e-01	1.616e-01	2.114e-01	9.137e-02	1.206e-01	1.631e-01	0.20124
NC_000006.11:LOC643095	1.141e-01	3.918e-01	3.163e-01	9.039e-02	1.469e-01	1.631e-01	0.20124
NC_000001.10:BAI2	8.652e-02	6.081e-01	5.312e-01	1.068e-01	1.613e-01	1.633e-01	0.20124
NC_000007.13:C7orf46	1.825e-01	3.185e-01	2.126e-01	7.798e-02	1.409e-01	1.636e-01	0.20124
NC_000007.13:TRIP6	7.487e-01	7.487e-01	2.206e-01	6.845e-02	1.206e-01	1.636e-01	0.20124
NC_000012.11:TAS2R19	1.404e-01	1.404e-01	2.360e-01	1.179e-01	1.573e-01	1.637e-01	0.20124
NC_000005.9:SLCO4C1	1.821e-01	1.821e-01	1.915e-01	9.280e-02	1.533e-01	1.638e-01	0.20124
NC_000001.10:MAST2	1.314e-01	1.314e-01	2.135e-01	1.254e-01	1.831e-01	1.638e-01	0.20124
NC_000001.10:RCTPI1	4.418e-01	4.418e-01	1.557e-01	7.887e-02	1.258e-01	1.638e-01	0.20124
NC_000004.11:CLNK	1.718e-01	1.718e-01	1.722e-01	1.022e-01	1.609e-01	1.639e-01	0.20124
NC_000001.10:FGGY	1.442e-01	1.442e-01	2.466e-01	1.168e-01	1.484e-01	1.640e-01	0.20124
NC_000003.11:LOC100287401	1.540e-01	1.540e-01	2.121e-01	1.051e-01	1.642e-01	1.642e-01	0.20124
NC_000020.10:HSPC072	1.561e-01	1.561e-01	2.039e-01	1.161e-01	1.433e-01	1.642e-01	0.20124
NC_000001.10:RPL26P11	5.981e-02	3.947e-01	5.683e-01	1.526e-01	2.268e-01	1.644e-01	0.20124
NC_000002.11:LOC29034	1.471e-01	1.471e-01	2.552e-01	1.167e-01	1.425e-01	1.644e-01	0.20124
NC_000002.11:LOC647996	1.439e-01	4.874e-01	2.227e-01	8.453e-02	1.467e-01	1.645e-01	0.20124
NC_000015.9:MTMR15	7.543e-02	2.219e-01	1.967e-01	1.566e-01	2.393e-01	1.647e-01	0.20124
[truncated: 15,779 more rows]
