# Supplementary material for: Genome-Wide Association Study in Immunocompetent Patients with Delayed Hypersensitivity to Sulfonamide Antimicrobials
Source: PLoS One. 2016 Jun 7;11(6):e0156000. doi: 10.1371/journal.pone.0156000 (PMC4896425; doi:10.1371/journal.pone.0156000)
Supplement: S2 Zip — (ZIP) [file pone.0156000.s005.zip › RV/fev-rash-subgroup_RV.txt]

geneID	ind_p	prop_p	weight_p	skat_p	skato_p	Lancaster	qvalue
NC_000006.11:COL12A1	5.258e-06	5.258e-06	1.723e-05	0.0008449	9.023e-06	2.573e-06	0.01665
NC_000010.10:PTEN	1.019e-04	1.019e-04	5.502e-05	0.0005605	6.040e-05	2.401e-05	0.05996
NC_000014.8:LOC100130048	7.654e-05	7.654e-05	4.809e-04	0.0002359	5.158e-05	2.780e-05	0.05996
NC_000007.13:COG5	2.673e-04	2.673e-04	2.680e-04	0.0002973	1.596e-04	6.480e-05	0.10484
NC_000007.13:HOXA13	1.274e-04	3.666e-04	1.571e-04	0.0008708	4.116e-04	8.434e-05	0.10916
NC_000014.8:GCATP	1.887e-04	3.025e-04	5.752e-04	0.0009239	4.548e-04	1.290e-04	0.13915
NC_000018.9:SOCS6	7.857e-04	7.857e-04	7.797e-04	0.0003104	3.967e-04	1.873e-04	0.15405
NC_000016.9:ZNF319	8.840e-04	8.840e-04	8.840e-04	0.0003224	3.621e-04	2.023e-04	0.15405
NC_000017.10:HSD17B1	1.811e-04	1.811e-04	3.634e-03	0.0016559	5.693e-04	2.142e-04	0.15405
NC_000013.10:RPL35P7	1.049e-03	3.881e-04	4.741e-04	0.0020554	7.618e-04	2.817e-04	0.18233
NC_000002.11:PDK1	6.286e-04	3.783e-04	1.853e-03	0.0031964	6.846e-04	3.753e-04	0.22080
NC_000019.9:CLEC4GP1	4.379e-04	4.598e-04	6.044e-04	0.0059821	3.497e-03	4.708e-04	0.24370
NC_000015.9:AP4E1	1.229e-03	1.229e-03	2.438e-03	0.0017093	5.797e-04	5.305e-04	0.24370
NC_000006.11:P5-07	2.692e-03	8.158e-04	8.284e-04	0.0015153	1.758e-03	5.699e-04	0.24370
NC_000009.11:TEK	2.361e-04	6.675e-04	3.598e-03	0.0040525	3.472e-03	6.279e-04	0.24370
NC_000011.9:LOC100129032	1.487e-04	2.611e-03	1.787e-03	0.0063867	2.150e-03	6.526e-04	0.24370
NC_000006.11:HINT3	5.209e-04	6.622e-04	4.785e-03	0.0066422	1.176e-03	7.099e-04	0.24370
NC_000020.10:RPL12P12	1.058e-03	7.334e-04	1.058e-03	0.0006672	NA	7.105e-04	0.24370
NC_000012.11:ALG10B	3.540e-04	1.935e-03	1.324e-03	0.0095016	1.554e-03	7.155e-04	0.24370
NC_000001.10:ARHGEF19	3.913e-04	1.443e-03	2.182e-03	0.0036396	3.883e-03	7.759e-04	0.25106
NC_000007.13:ARL4A	1.441e-02	7.054e-04	9.118e-04	0.0036954	7.390e-04	8.275e-04	0.25501
NC_000001.10:ATP1A2	2.733e-03	1.021e-03	4.561e-03	0.0012133	1.700e-03	8.689e-04	0.25559
NC_000021.8:LOC100288590	2.892e-03	1.914e-03	9.295e-04	0.0037868	1.971e-03	9.587e-04	0.26771
NC_000002.11:ASB18	4.093e-03	4.093e-03	1.989e-03	0.0009164	1.714e-03	1.033e-03	0.26771
NC_000006.11:LOC100287824	2.372e-03	2.372e-03	5.432e-03	0.0016556	1.037e-03	1.034e-03	0.26771
NC_000020.10:CRNKL1	2.152e-03	2.152e-03	2.152e-03	0.0025415	2.550e-03	1.100e-03	0.27379
NC_000001.10:SERTAD4	3.007e-04	1.035e-02	1.156e-01	0.0006046	1.298e-03	1.245e-03	0.29841
NC_000004.11:LOC100127912	4.448e-03	4.448e-03	1.434e-02	0.0005444	1.143e-03	1.349e-03	0.31000
NC_000010.10:ZEB1	1.581e-03	1.354e-03	1.080e-02	0.0023372	3.655e-03	1.425e-03	0.31000
NC_000003.11:ARMC8	1.670e-03	1.670e-03	6.367e-03	0.0058903	1.961e-03	1.450e-03	0.31000
NC_000003.11:FGF12	1.582e-03	1.582e-03	7.642e-03	0.0039702	3.097e-03	1.501e-03	0.31000
NC_000009.11:NAIF1	1.123e-02	6.128e-03	2.825e-02	0.0003400	6.900e-04	1.605e-03	0.31000
NC_000006.11:GSTA4	5.816e-03	5.816e-03	1.910e-02	0.0005687	1.168e-03	1.661e-03	0.31000
NC_000021.8:TFF1	7.873e-04	1.428e-03	9.010e-03	0.0066566	9.205e-03	1.863e-03	0.31000
NC_000001.10:TOE1	1.478e-03	1.478e-03	6.686e-03	0.0093505	4.436e-03	1.884e-03	0.31000
NC_000012.11:KRT122P	1.462e-03	2.394e-03	1.370e-03	0.0335063	4.884e-03	1.917e-03	0.31000
NC_000001.10:SERINC2	7.162e-03	2.215e-03	3.286e-03	0.0026344	4.896e-03	1.964e-03	0.31000
NC_000009.11:ROR2	3.018e-03	3.018e-03	1.919e-02	0.0014626	3.014e-03	1.977e-03	0.31000
NC_000022.10:CYP2D7P2	8.719e-03	2.382e-03	5.467e-03	0.0030061	3.571e-03	2.275e-03	0.31000
NC_000001.10:SYT6	6.150e-03	6.150e-03	1.340e-02	0.0011310	2.342e-03	2.279e-03	0.31000
NC_000002.11:EPHA4	4.027e-03	1.979e-03	2.896e-03	0.0146301	4.324e-03	2.351e-03	0.31000
NC_000006.11:LOC100289461	3.156e-03	3.156e-03	2.887e-03	0.0072168	7.227e-03	2.399e-03	0.31000
NC_000003.11:COMMD2	3.702e-03	3.702e-03	2.589e-03	0.0104322	4.139e-03	2.407e-03	0.31000
NC_000015.9:CILP	2.518e-03	2.968e-03	3.691e-03	0.0112616	5.324e-03	2.445e-03	0.31000
NC_000004.11:CCDC158	4.491e-03	3.674e-03	1.275e-03	0.0157378	5.497e-03	2.464e-03	0.31000
NC_000011.9:LOC100287127	7.990e-03	7.990e-03	1.719e-02	0.0009772	1.905e-03	2.488e-03	0.31000
NC_000011.9:NDUFS3	7.990e-03	7.990e-03	1.719e-02	0.0009772	1.905e-03	2.488e-03	0.31000
NC_000012.11:IAPP	3.106e-03	3.106e-03	7.928e-03	0.0086999	2.793e-03	2.522e-03	0.31000
NC_000016.9:NECAB2	1.344e-03	3.089e-03	2.086e-02	0.0037151	6.700e-03	2.543e-03	0.31000
NC_000001.10:SLC5A9	5.088e-03	3.361e-03	5.312e-03	0.0046328	4.743e-03	2.594e-03	0.31000
NC_000001.10:HSP90B3P	1.135e-02	1.135e-02	3.961e-02	0.0005626	1.232e-03	2.659e-03	0.31000
NC_000007.13:LOC285943	6.290e-03	6.290e-03	1.652e-02	0.0014330	2.837e-03	2.701e-03	0.31000
NC_000022.10:GRAP2	9.873e-01	9.873e-01	9.873e-01	0.0001186	8.796e-05	2.788e-03	0.31000
NC_000018.9:RIOK3	4.384e-03	4.384e-03	3.310e-03	0.0115542	4.185e-03	2.865e-03	0.31000
NC_000006.11:HLA-H	5.043e-03	5.043e-03	3.176e-02	0.0016229	3.260e-03	2.974e-03	0.31000
NC_000011.9:IGSF22	5.606e-03	5.606e-03	3.045e-03	0.0058612	6.481e-03	3.006e-03	0.31000
NC_000001.10:LOC729977	6.224e-03	1.658e-02	2.273e-02	0.0014369	1.425e-03	3.020e-03	0.31000
NC_000005.9:UIMC1	2.848e-01	7.390e-03	3.066e-03	0.0011165	2.136e-03	3.054e-03	0.31000
NC_000011.9:NRIP3	4.425e-03	4.425e-03	7.049e-03	0.0108263	2.762e-03	3.079e-03	0.31000
NC_000005.9:LOC646012	1.507e-01	3.800e-03	3.606e-03	0.0023855	2.465e-03	3.306e-03	0.31000
NC_000011.9:SPON1	4.653e-03	4.653e-03	7.092e-03	0.0106985	3.664e-03	3.393e-03	0.31000
NC_000009.11:LOC645969	1.415e-03	1.293e-02	1.349e-01	0.0016470	3.423e-03	3.401e-03	0.31000
NC_000012.11:TMED2	4.904e-03	4.904e-03	9.271e-03	0.0110916	2.866e-03	3.518e-03	0.31000
NC_000017.10:AOC2	5.408e-02	5.175e-03	6.767e-03	0.0019137	2.924e-03	3.606e-03	0.31000
NC_000011.9:MAP6	1.139e-02	3.428e-03	2.098e-03	0.0206959	5.391e-03	3.658e-03	0.31000
NC_000004.11:FBXL5	4.955e-03	4.955e-03	2.257e-03	0.0184549	8.828e-03	3.684e-03	0.31000
NC_000006.11:RPL7AP37	4.622e-03	4.622e-03	6.980e-03	0.0114454	5.133e-03	3.728e-03	0.31000
NC_000019.9:GNG7	3.780e-03	2.696e-03	1.128e-02	0.0098688	8.225e-03	3.752e-03	0.31000
NC_000010.10:LOC100288750	2.213e-03	2.169e-02	2.208e-02	0.0028429	4.027e-03	3.844e-03	0.31000
NC_000020.10:NCOA6	8.470e-03	4.312e-03	1.248e-02	0.0037682	6.106e-03	3.884e-03	0.31000
NC_000004.11:LOC100128983	9.563e-03	9.563e-03	2.029e-01	0.0010387	1.793e-03	3.978e-03	0.31000
NC_000019.9:EIF3G	8.436e-03	8.436e-03	8.436e-03	0.0044814	4.478e-03	4.041e-03	0.31000
NC_000010.10:CPEB3	1.236e-02	1.236e-02	4.037e-02	0.0012839	2.689e-03	4.290e-03	0.31000
NC_000022.10:LOC100132621	2.699e-02	9.283e-03	2.194e-02	0.0013212	2.922e-03	4.337e-03	0.31000
NC_000004.11:NAP1L5	4.993e-03	4.993e-03	5.066e-03	0.0128343	1.013e-02	4.344e-03	0.31000
NC_000017.10:KIAA0753	1.060e-02	3.006e-03	8.350e-03	0.0170642	4.208e-03	4.454e-03	0.31000
NC_000004.11:C1QTNF7	3.988e-03	3.988e-03	7.086e-03	0.0172961	9.765e-03	4.468e-03	0.31000
NC_000009.11:SLC46A2	1.375e-02	6.809e-03	8.927e-03	0.0042305	5.777e-03	4.587e-03	0.31000
NC_000007.13:INTS4L2	4.561e-03	4.561e-03	1.145e-02	0.0144401	6.130e-03	4.604e-03	0.31000
NC_000017.10:STAT3	4.983e-03	4.983e-03	6.404e-03	0.0127129	1.060e-02	4.644e-03	0.31000
NC_000022.10:WBP2NL	5.050e-02	1.867e-02	2.250e-02	0.0010133	1.692e-03	4.645e-03	0.31000
NC_000014.8:LOC100288028	4.473e-03	4.473e-03	1.349e-01	0.0028644	5.463e-03	4.647e-03	0.31000
NC_000007.13:NUPL2	6.286e-03	6.286e-03	2.859e-03	0.0418577	5.869e-03	4.727e-03	0.31000
NC_000016.9:CDH5	8.972e-03	3.346e-03	6.181e-03	0.0153659	8.374e-03	4.745e-03	0.31000
NC_000004.11:LOC100132829	2.209e-02	6.631e-03	6.631e-03	0.0038417	6.904e-03	4.802e-03	0.31000
NC_000012.11:TMTC2	6.745e-03	6.745e-03	6.286e-03	0.0084185	1.262e-02	5.088e-03	0.31000
NC_000002.11:LOC100288059	3.043e-02	5.296e-03	1.342e-02	0.0030082	5.545e-03	5.108e-03	0.31000
NC_000006.11:WDR46	1.021e-02	1.021e-02	1.021e-02	0.0054087	5.406e-03	5.110e-03	0.31000
NC_000001.10:SLC27A3	1.281e-02	1.281e-02	3.803e-02	0.0017775	3.708e-03	5.132e-03	0.31000
NC_000006.11:PERP	9.903e-01	9.903e-01	9.903e-01	0.0002934	2.987e-04	5.164e-03	0.31000
NC_000009.11:RUSC2	9.863e-04	1.359e-02	1.043e-02	0.0141161	2.146e-02	5.216e-03	0.31000
NC_000001.10:LRRC39	1.329e-01	1.128e-02	8.339e-03	0.0017229	3.361e-03	5.254e-03	0.31000
NC_000010.10:LOC399744	3.021e-02	3.520e-03	3.630e-02	0.0036672	3.495e-03	5.316e-03	0.31000
NC_000008.10:LOC100133073	4.741e-02	2.569e-03	5.806e-03	0.0139812	5.071e-03	5.389e-03	0.31000
NC_000017.10:DGKE	4.203e-03	2.054e-02	3.251e-02	0.0054468	3.306e-03	5.482e-03	0.31000
NC_000012.11:LOC100128817	4.440e-03	2.765e-03	3.445e-02	0.0107292	1.090e-02	5.486e-03	0.31000
NC_000002.11:LOC129656	2.665e-02	6.976e-03	5.523e-03	0.0073412	6.684e-03	5.659e-03	0.31000
NC_000011.9:OR5J1P	1.882e-02	1.568e-02	3.707e-02	0.0017385	3.542e-03	5.741e-03	0.31000
NC_000013.10:RNF6	7.695e-03	7.695e-03	8.854e-03	0.0161928	6.913e-03	5.973e-03	0.31000
NC_000015.9:FAM154B	1.196e-02	1.196e-02	2.223e-03	0.0390028	6.144e-03	6.048e-03	0.31000
NC_000008.10:LOC100192378	8.792e-03	6.291e-03	6.496e-03	0.0182172	9.711e-03	6.070e-03	0.31000
NC_000012.11:RPL13AP20	1.186e-03	2.713e-02	9.748e-02	0.0061025	6.712e-03	6.159e-03	0.31000
NC_000019.9:LOC100101266	1.558e-02	5.585e-03	1.168e-02	0.0083167	8.008e-03	6.177e-03	0.31000
NC_000011.9:ARFGAP2	3.596e-03	1.081e-02	9.549e-03	0.0196568	9.927e-03	6.215e-03	0.31000
NC_000014.8:C14orf19	1.819e-02	2.914e-02	6.165e-02	0.0013206	2.914e-03	6.299e-03	0.31000
NC_000001.10:TFB2M	6.438e-03	6.438e-03	4.431e-03	0.0434281	1.086e-02	6.301e-03	0.31000
NC_000022.10:LOC100289076	1.061e-02	1.061e-02	5.426e-02	0.0029913	5.218e-03	6.307e-03	0.31000
NC_000022.10:SLC25A5P1	1.061e-02	1.061e-02	5.426e-02	0.0029913	5.218e-03	6.307e-03	0.31000
NC_000018.9:TWSG1	8.428e-03	8.428e-03	9.376e-03	0.0180234	6.180e-03	6.314e-03	0.31000
NC_000007.13:NPSR1	9.847e-03	9.847e-03	8.410e-03	0.0076996	1.195e-02	6.375e-03	0.31000
NC_000001.10:CTTNBP2NL	7.105e-03	7.105e-03	4.771e-03	0.0258988	1.353e-02	6.415e-03	0.31000
NC_000015.9:MRPL15P1	1.015e-02	1.015e-02	1.015e-02	0.0086590	8.675e-03	6.456e-03	0.31000
NC_000012.11:KCNMB4	8.663e-03	8.663e-03	8.663e-03	0.0045044	NA	6.708e-03	0.31000
NC_000017.10:OR3A3	5.726e-03	4.710e-02	5.551e-02	0.0031237	3.324e-03	6.737e-03	0.31000
NC_000009.11:PKN3	9.081e-03	9.081e-03	3.709e-02	0.0044870	8.353e-03	6.835e-03	0.31000
NC_000007.13:HOXA11	2.026e-02	1.865e-02	2.078e-02	0.0028193	5.357e-03	6.846e-03	0.31000
NC_000006.11:KIAA0240	1.825e-02	1.825e-02	1.041e-02	0.0041072	7.813e-03	6.894e-03	0.31000
NC_000002.11:MARCO	3.893e-02	3.893e-02	1.673e-02	0.0018452	3.507e-03	6.955e-03	0.31000
NC_000008.10:JPH1	9.945e-03	9.945e-03	4.140e-02	0.0041097	7.594e-03	6.968e-03	0.31000
NC_000014.8:SLC7A8	6.423e-03	6.423e-03	3.693e-02	0.0069284	1.229e-02	7.057e-03	0.31000
NC_000001.10:ACP6	1.040e-02	1.040e-02	3.965e-03	0.0256702	1.149e-02	7.092e-03	0.31000
NC_000003.11:ZNF197	8.912e-03	5.368e-03	4.401e-02	0.0096242	7.055e-03	7.167e-03	0.31000
NC_000019.9:RTN2	7.736e-03	7.736e-03	8.052e-03	0.0204651	1.359e-02	7.286e-03	0.31000
NC_000004.11:CLCN3	1.416e-02	1.416e-02	7.447e-03	0.0075527	1.236e-02	7.394e-03	0.31000
NC_000006.11:HCG9P5	8.811e-03	2.852e-02	3.232e-03	0.0219480	9.014e-03	7.395e-03	0.31000
NC_000017.10:SUZ12P	8.645e-03	2.095e-02	3.275e-02	0.0092398	3.251e-03	7.555e-03	0.31000
NC_000002.11:SPEG	1.599e-02	6.696e-03	1.877e-02	0.0093688	8.534e-03	7.621e-03	0.31000
NC_000012.11:WNT10B	7.598e-03	7.598e-03	1.557e-02	0.0120287	1.464e-02	7.623e-03	0.31000
NC_000012.11:RERGL	1.002e-02	1.002e-02	1.002e-02	0.0051559	NA	7.783e-03	0.31000
NC_000002.11:TUBA4B	5.203e-03	1.483e-02	1.103e-02	0.0131272	1.575e-02	7.795e-03	0.31000
NC_000019.9:GAPDHS	9.309e-03	9.309e-03	1.318e-02	0.0191536	8.557e-03	7.944e-03	0.31000
NC_000022.10:ANKRD54	2.265e-02	2.265e-02	6.440e-02	0.0021573	4.141e-03	7.962e-03	0.31000
NC_000015.9:LOC100287371	8.364e-03	8.364e-03	1.154e-02	0.0183113	1.437e-02	8.195e-03	0.31000
NC_000001.10:C1orf228	5.933e-03	5.933e-03	7.841e-02	0.0079974	1.455e-02	8.364e-03	0.31000
NC_000011.9:OR5G3	9.015e-03	9.015e-03	1.097e-02	0.0190036	1.476e-02	8.533e-03	0.31000
NC_000002.11:LYPD1	1.173e-02	1.173e-02	8.368e-03	0.0216900	1.059e-02	8.641e-03	0.31000
NC_000016.9:PHLPPL	7.742e-03	7.742e-03	9.121e-03	0.0292168	1.838e-02	8.735e-03	0.31000
NC_000001.10:LOC100113373	9.297e-03	9.297e-03	1.021e-02	0.0276684	1.235e-02	8.868e-03	0.31000
NC_000006.11:LOC100288356	1.507e-02	1.096e-02	2.079e-02	0.0085177	1.012e-02	8.882e-03	0.31000
NC_000001.10:LOC100288829	7.791e-03	7.791e-03	7.149e-02	0.0073074	1.258e-02	8.960e-03	0.31000
NC_000015.9:FLJ11506	2.594e-02	9.416e-03	2.809e-02	0.0056337	9.341e-03	9.112e-03	0.31000
NC_000006.11:MCHR2	9.905e-01	9.905e-01	9.904e-01	0.0005522	1.137e-03	9.180e-03	0.31000
NC_000015.9:ULK3	1.321e-02	1.321e-02	4.899e-02	0.0052495	9.476e-03	9.338e-03	0.31000
NC_000022.10:GNB1L	6.711e-03	1.137e-02	7.728e-03	0.0520875	1.393e-02	9.340e-03	0.31000
NC_000006.11:MOCS1	2.675e-01	6.702e-03	6.067e-03	0.0110405	8.763e-03	9.371e-03	0.31000
NC_000017.10:LOC727804	1.010e-02	3.792e-03	1.306e-02	0.0387313	2.319e-02	9.454e-03	0.31000
NC_000006.11:BVES	3.471e-02	8.684e-03	1.002e-02	0.0124135	1.114e-02	9.536e-03	0.31000
NC_000013.10:LOC100128902	5.000e-01	7.094e-03	1.376e-02	0.0058933	7.146e-03	9.546e-03	0.31000
NC_000019.9:SIGLECP11	9.833e-03	9.833e-03	1.219e-02	0.0276292	1.287e-02	9.630e-03	0.31000
NC_000001.10:RCC2	1.036e-02	1.036e-02	1.029e-02	0.0224625	1.685e-02	9.662e-03	0.31000
NC_000019.9:ICAM5	2.566e-02	2.492e-02	6.918e-03	0.0087598	1.199e-02	9.773e-03	0.31000
NC_000020.10:SRMP1	1.959e-02	1.959e-02	1.959e-02	0.0057704	1.087e-02	9.860e-03	0.31000
NC_000012.11:NXPH4	8.286e-03	8.286e-03	2.492e-02	0.0147127	1.859e-02	9.863e-03	0.31000
NC_000001.10:DNALI1	4.227e-02	4.227e-02	7.076e-02	0.0018932	3.908e-03	9.981e-03	0.31000
NC_000002.11:TIA1	2.939e-02	1.437e-02	6.026e-03	0.0122180	1.672e-02	1.007e-02	0.31000
NC_000012.11:SPRYD4	1.236e-02	1.236e-02	6.074e-02	0.0057192	1.157e-02	1.011e-02	0.31000
NC_000001.10:OLFML3	1.056e-02	1.056e-02	1.197e-02	0.0284389	1.357e-02	1.013e-02	0.31000
NC_000007.13:BBS9	1.101e-02	1.101e-02	1.171e-02	0.0219617	1.659e-02	1.020e-02	0.31000
NC_000011.9:OR8H2	1.015e-02	1.015e-02	1.021e-02	0.0325763	1.595e-02	1.021e-02	0.31000
NC_000007.13:LOC100287231	2.262e-02	1.308e-02	1.435e-02	0.0114632	1.151e-02	1.041e-02	0.31000
NC_000012.11:SLC5A8	1.178e-02	1.178e-02	9.283e-02	0.0059943	1.170e-02	1.073e-02	0.31000
NC_000007.13:LOC730275	6.498e-02	8.485e-03	1.040e-02	0.0110355	1.264e-02	1.080e-02	0.31000
NC_000002.11:SH3YL1	9.905e-01	9.905e-01	9.905e-01	0.0007420	1.477e-03	1.082e-02	0.31000
NC_000010.10:NCRNA00081	1.587e-02	1.587e-02	5.227e-02	0.0059103	1.049e-02	1.095e-02	0.31000
NC_000012.11:LOC196415	2.150e-02	1.116e-02	9.189e-03	0.0211308	1.503e-02	1.095e-02	0.31000
NC_000003.11:FAM131A	2.148e-02	1.102e-02	2.766e-02	0.0094729	1.164e-02	1.097e-02	0.31000
NC_000016.9:SNRNP25	4.804e-03	4.561e-02	1.447e-02	0.0205412	1.268e-02	1.100e-02	0.31000
NC_000006.11:FAM46A	1.673e-02	1.673e-02	2.467e-02	0.0071479	1.487e-02	1.103e-02	0.31000
NC_000008.10:DNAJC5B	2.728e-02	2.728e-02	4.963e-02	0.0035784	7.281e-03	1.105e-02	0.31000
NC_000010.10:PSD	1.522e-02	1.522e-02	1.522e-02	0.0143977	1.440e-02	1.117e-02	0.31000
NC_000002.11:FAM168B	1.091e-02	4.501e-02	1.027e-01	0.0062679	4.407e-03	1.130e-02	0.31000
NC_000003.11:BOC	2.774e-03	1.600e-02	2.990e-02	0.0244293	3.046e-02	1.132e-02	0.31000
NC_000001.10:KANK4	2.759e-03	3.938e-02	6.477e-03	0.0810183	2.387e-02	1.137e-02	0.31000
NC_000013.10:EFNB2	9.245e-03	9.245e-03	2.628e-02	0.0271615	1.743e-02	1.200e-02	0.31000
NC_000017.10:TRIM37	6.781e-02	1.145e-02	3.055e-02	0.0055946	1.018e-02	1.202e-02	0.31000
NC_000012.11:BCAT1	2.585e-02	2.316e-02	7.916e-02	0.0039396	8.411e-03	1.218e-02	0.31000
NC_000004.11:PKD2	3.394e-02	3.394e-02	5.045e-03	0.0119177	1.816e-02	1.221e-02	0.31000
NC_000005.9:PDE6A	5.854e-03	1.017e-02	3.069e-02	0.0352355	2.056e-02	1.241e-02	0.31000
NC_000004.11:FSTL5	2.132e-02	2.132e-02	8.027e-03	0.0167155	1.976e-02	1.248e-02	0.31000
NC_000014.8:GZMH	1.534e-02	1.534e-02	1.054e-02	0.0212173	2.341e-02	1.260e-02	0.31000
NC_000011.9:LOC387820	1.195e-02	3.610e-02	3.681e-02	0.0066007	1.365e-02	1.264e-02	0.31000
NC_000006.11:OLIG3	9.908e-01	9.908e-01	9.908e-01	0.0012360	1.532e-03	1.274e-02	0.31000
NC_000009.11:IFNA14	1.766e-02	1.766e-02	1.160e-02	0.0153052	2.349e-02	1.280e-02	0.31000
NC_000002.11:GPR35	9.716e-03	6.130e-03	2.203e-02	0.0452283	2.658e-02	1.286e-02	0.31000
NC_000012.11:LOC100128534	2.338e-02	1.890e-02	2.246e-02	0.0098406	1.396e-02	1.289e-02	0.31000
NC_000005.9:CAMK4	3.318e-02	3.318e-02	2.092e-02	0.0061886	1.083e-02	1.291e-02	0.31000
NC_000005.9:RUFY1	9.907e-01	9.907e-01	9.907e-01	0.0011077	1.806e-03	1.295e-02	0.31000
NC_000010.10:FAM53B	1.150e-02	1.802e-01	7.273e-03	0.0096896	1.892e-02	1.295e-02	0.31000
NC_000008.10:UQCRB	1.962e-02	1.962e-02	8.541e-03	0.0194756	2.205e-02	1.299e-02	0.31000
NC_000014.8:FOXN3	1.232e-02	1.232e-02	1.755e-02	0.0281800	1.944e-02	1.310e-02	0.31000
NC_000022.10:TSSK1A	1.541e-02	1.541e-02	8.830e-02	0.0073279	1.272e-02	1.312e-02	0.31000
NC_000002.11:LOC100288532	1.318e-02	1.241e-02	1.609e-02	0.0235683	2.389e-02	1.318e-02	0.31000
NC_000007.13:LOC100130572	4.394e-03	3.691e-02	8.781e-03	0.0502337	2.766e-02	1.320e-02	0.31000
NC_000013.10:FOXO1	3.258e-02	7.218e-03	1.039e-02	0.0477238	1.514e-02	1.322e-02	0.31000
NC_000002.11:YSK4	7.228e-03	3.114e-02	5.222e-03	0.0634696	2.781e-02	1.325e-02	0.31000
NC_000005.9:MYO10	2.765e-02	2.167e-02	4.804e-02	0.0055292	1.142e-02	1.326e-02	0.31000
NC_000010.10:tAKR	1.935e-02	1.093e-02	1.214e-02	0.0311226	1.999e-02	1.334e-02	0.31000
NC_000005.9:TRIP13	3.453e-02	1.209e-02	2.035e-02	0.0132741	1.432e-02	1.336e-02	0.31000
NC_000011.9:IGSF9B	4.797e-02	1.870e-02	1.947e-02	0.0087502	1.150e-02	1.338e-02	0.31000
NC_000001.10:MSH4	7.541e-02	1.533e-02	2.127e-02	0.0066952	1.237e-02	1.339e-02	0.31000
NC_000022.10:ARSA	1.077e-02	1.799e-02	1.462e-02	0.0241315	2.339e-02	1.341e-02	0.31000
NC_000019.9:TSPAN16	4.497e-02	1.366e-02	2.546e-02	0.0081385	1.439e-02	1.352e-02	0.31000
NC_000016.9:RPGRIP1L	1.595e-01	3.267e-02	2.764e-02	0.0035132	7.149e-03	1.354e-02	0.31000
NC_000008.10:C8orf73	1.798e-02	1.601e-02	9.598e-03	0.0253340	2.402e-02	1.354e-02	0.31000
NC_000003.11:TRNT1	7.862e-03	1.220e-02	3.709e-02	0.0241416	2.105e-02	1.356e-02	0.31000
NC_000019.9:LOC148145	4.150e-02	4.150e-02	4.118e-02	0.0044605	7.367e-03	1.359e-02	0.31000
NC_000017.10:PPM1E	8.470e-02	1.301e-02	3.006e-02	0.0061841	1.162e-02	1.364e-02	0.31000
NC_000010.10:LHPP	6.319e-02	6.319e-02	2.223e-02	0.0039165	7.876e-03	1.367e-02	0.31000
NC_000010.10:C10orf93	1.573e-02	1.573e-02	1.746e-02	0.0307368	1.337e-02	1.376e-02	0.31000
NC_000019.9:ATG4D	1.011e-02	1.011e-02	3.380e-02	0.0236522	2.312e-02	1.378e-02	0.31000
NC_000006.11:COL19A1	5.248e-02	2.078e-02	5.322e-02	0.0045341	9.435e-03	1.378e-02	0.31000
NC_000012.11:STAC3	1.610e-02	1.866e-02	1.756e-02	0.0258783	1.298e-02	1.380e-02	0.31000
NC_000003.11:LOC100288429	1.915e-02	9.990e-03	5.315e-02	0.0104517	1.907e-02	1.380e-02	0.31000
NC_000011.9:ARRB1	2.043e-02	2.043e-02	2.043e-02	0.0145851	1.464e-02	1.392e-02	0.31000
NC_000010.10:LOC100131485	8.374e-02	1.924e-02	5.405e-02	0.0041896	8.584e-03	1.404e-02	0.31000
NC_000010.10:DCLRE1A	1.072e-02	4.277e-02	1.489e-02	0.0131504	2.324e-02	1.408e-02	0.31000
NC_000003.11:LOC651714	2.178e-02	1.376e-02	3.398e-02	0.0101857	1.954e-02	1.410e-02	0.31000
NC_000011.9:CARS	5.492e-03	1.769e-02	2.757e-02	0.0318870	2.587e-02	1.413e-02	0.31000
NC_000001.10:PFKFB2	4.150e-02	1.206e-02	9.312e-03	0.0291352	1.640e-02	1.423e-02	0.31000
NC_000006.11:TCTE3	1.177e-02	1.315e-02	1.103e-02	0.0656751	2.150e-02	1.423e-02	0.31000
NC_000019.9:EPS15L1	9.909e-01	9.909e-01	9.909e-01	0.0015366	1.796e-03	1.426e-02	0.31000
NC_000007.13:LOC402643	2.137e-02	2.137e-02	7.241e-03	0.0416033	1.633e-02	1.426e-02	0.31000
NC_000002.11:SDC1	1.019e-02	8.542e-03	1.222e-01	0.0130220	2.343e-02	1.431e-02	0.31000
NC_000018.9:NOL4	1.502e-02	1.502e-02	4.484e-02	0.0114083	1.967e-02	1.439e-02	0.31000
NC_000019.9:CHERP	2.067e-02	2.067e-02	2.067e-02	0.0153981	1.541e-02	1.442e-02	0.31000
NC_000004.11:LOC644429	1.635e-02	1.635e-02	1.280e-02	0.0352879	1.819e-02	1.444e-02	0.31000
NC_000001.10:TRIM45	1.429e-01	1.301e-01	3.585e-02	0.0025501	4.602e-03	1.452e-02	0.31000
NC_000003.11:GPR79	1.348e-02	1.348e-02	5.691e-02	0.0116678	2.068e-02	1.452e-02	0.31000
NC_000018.9:CHST9	1.579e-02	2.412e-02	4.094e-03	0.1000620	2.210e-02	1.460e-02	0.31000
NC_000019.9:ZNF599	6.410e-03	1.625e-02	2.295e-02	0.0444109	2.539e-02	1.478e-02	0.31000
NC_000003.11:FETUB	6.275e-03	1.594e-02	2.196e-02	0.0512552	2.464e-02	1.479e-02	0.31000
NC_000010.10:SPAG6	2.912e-02	2.192e-02	2.587e-02	0.0110446	1.355e-02	1.483e-02	0.31000
NC_000009.11:TTF1	4.589e-02	4.589e-02	3.720e-02	0.0046230	9.192e-03	1.485e-02	0.31000
NC_000002.11:NHEJ1	1.657e-02	1.657e-02	1.254e-02	0.0379608	1.933e-02	1.490e-02	0.31000
NC_000001.10:THAP3	2.017e-02	2.017e-02	2.017e-02	0.0174564	1.746e-02	1.507e-02	0.31000
NC_000017.10:ELP2P	1.714e-01	1.933e-02	1.610e-02	0.0088313	1.028e-02	1.510e-02	0.31000
NC_000012.11:ABCB9	1.614e-02	1.614e-02	3.762e-02	0.0127498	2.140e-02	1.511e-02	0.31000
NC_000010.10:LOC100288485	1.481e-02	1.481e-02	2.150e-01	0.0078830	1.600e-02	1.530e-02	0.31000
NC_000017.10:RNMTL1	2.492e-02	2.094e-02	2.248e-02	0.0147454	1.607e-02	1.541e-02	0.31000
NC_000012.11:OAS3	1.364e-02	2.952e-02	3.193e-02	0.0111545	2.136e-02	1.557e-02	0.31000
NC_000013.10:SLITRK5	6.817e-02	6.817e-02	2.225e-03	0.0191149	2.643e-02	1.558e-02	0.31000
NC_000001.10:PRPF38B	4.333e-02	1.501e-02	3.197e-02	0.0089377	1.785e-02	1.565e-02	0.31000
NC_000006.11:OR10C1	1.387e-01	1.812e-02	9.316e-03	0.0116386	1.787e-02	1.566e-02	0.31000
NC_000001.10:FAIM3	3.859e-02	1.385e-02	1.222e-02	0.0253836	1.937e-02	1.574e-02	0.31000
NC_000005.9:CLPTM1L	1.988e-02	1.624e-02	1.627e-02	0.0268440	2.267e-02	1.594e-02	0.31000
NC_000017.10:MPO	3.513e-02	1.373e-02	7.084e-03	0.0595253	1.966e-02	1.597e-02	0.31000
NC_000002.11:CACNB4	1.609e-02	1.609e-02	1.392e-02	0.0424776	2.382e-02	1.623e-02	0.31000
NC_000012.11:LOC100128392	2.353e-02	2.353e-02	1.147e-01	0.0066546	1.263e-02	1.625e-02	0.31000
NC_000010.10:JMJD1C	1.168e-01	2.715e-02	7.214e-03	0.0124444	1.948e-02	1.639e-02	0.31000
NC_000007.13:HOXA11AS	1.753e-02	1.753e-02	1.602e-02	0.0398131	1.905e-02	1.642e-02	0.31000
NC_000019.9:EML2	4.615e-02	1.491e-02	3.608e-02	0.0092484	1.796e-02	1.642e-02	0.31000
NC_000016.9:MT1B	1.862e-02	1.862e-02	1.391e-02	0.0421464	1.895e-02	1.649e-02	0.31000
NC_000006.11:RPL15P10	2.193e-02	2.276e-02	2.193e-02	0.0182953	1.830e-02	1.653e-02	0.31000
NC_000006.11:RPL15P9	2.193e-02	2.276e-02	2.193e-02	0.0182953	1.830e-02	1.653e-02	0.31000
NC_000015.9:NDUFAF1	4.664e-02	2.478e-02	2.478e-02	0.0119715	1.197e-02	1.654e-02	0.31000
NC_000008.10:MSC	3.613e-02	1.481e-02	1.481e-02	0.0298845	1.664e-02	1.659e-02	0.31000
NC_000019.9:ZNF700	1.230e-02	1.220e-01	9.521e-02	0.0077058	7.608e-03	1.669e-02	0.31000
NC_000010.10:LOC645220	2.139e-02	2.139e-02	2.139e-02	0.0148321	2.681e-02	1.673e-02	0.31000
NC_000006.11:UBD	4.317e-02	4.317e-02	4.263e-02	0.0057673	1.137e-02	1.679e-02	0.31000
NC_000002.11:EDAR	8.495e-02	1.601e-02	1.801e-02	0.0125287	1.655e-02	1.687e-02	0.31000
NC_000010.10:LRIT2	9.655e-02	1.422e-02	9.663e-02	0.0055908	1.107e-02	1.703e-02	0.31000
NC_000002.11:SULT1C4	7.294e-02	2.148e-02	1.559e-02	0.0141609	1.498e-02	1.717e-02	0.31000
NC_000006.11:C6orf122	1.389e-02	1.389e-02	2.414e-02	0.0378908	2.582e-02	1.717e-02	0.31000
NC_000013.10:LOC100130242	2.480e-02	2.480e-02	2.480e-02	0.0170106	1.701e-02	1.724e-02	0.31000
NC_000006.11:RPL21P68	2.241e-02	3.213e-02	3.705e-02	0.0229787	8.125e-03	1.734e-02	0.31000
NC_000011.9:FRAG1	1.675e-02	1.675e-02	1.676e-02	0.0460452	2.223e-02	1.737e-02	0.31000
NC_000022.10:ARFGAP3	2.821e-02	1.926e-02	2.104e-02	0.0207778	2.040e-02	1.767e-02	0.31000
NC_000014.8:SEC23A	2.176e-02	2.176e-02	2.053e-02	0.0344705	1.518e-02	1.778e-02	0.31000
NC_000022.10:RNU12P	9.909e-01	9.909e-01	9.909e-01	0.0021400	2.706e-03	1.779e-02	0.31000
NC_000014.8:SGPP1	1.906e-02	1.990e-02	1.906e-02	0.0171743	NA	1.787e-02	0.31000
NC_000003.11:ITIH4	7.210e-03	1.848e-02	1.971e-01	0.0142899	2.888e-02	1.793e-02	0.31000
NC_000006.11:CD83	2.102e-02	2.102e-02	1.432e-02	0.0422249	2.026e-02	1.793e-02	0.31000
NC_000001.10:CC2D1B	3.948e-02	1.602e-02	1.629e-02	0.0256934	2.067e-02	1.801e-02	0.31000
NC_000012.11:VWF	3.430e-02	1.263e-02	3.587e-02	0.0154231	2.356e-02	1.804e-02	0.31000
NC_000010.10:ITIH2	2.285e-02	2.285e-02	2.304e-02	0.0166510	2.690e-02	1.812e-02	0.31000
NC_000006.11:EZR	1.195e-02	2.608e-02	9.373e-03	0.0852035	2.964e-02	1.823e-02	0.31000
NC_000001.10:PLOD1	2.859e-02	2.015e-02	2.341e-02	0.0182644	2.243e-02	1.823e-02	0.31000
NC_000014.8:PLEKHG3	8.248e-03	2.432e-02	3.200e-02	0.0299529	3.215e-02	1.830e-02	0.31000
NC_000001.10:ZFYVE9	1.624e-02	2.188e-02	9.132e-02	0.0194653	1.184e-02	1.843e-02	0.31000
NC_000016.9:E4F1	2.169e-02	2.169e-02	1.582e-02	0.0422440	1.933e-02	1.847e-02	0.31000
NC_000001.10:RNU5E	3.144e-02	3.144e-02	4.361e-03	0.0716209	2.674e-02	1.848e-02	0.31000
NC_000013.10:MIPEP	2.131e-02	2.131e-02	1.353e-02	0.0330838	3.052e-02	1.859e-02	0.31000
NC_000011.9:KRTAP5-4	1.402e-02	2.628e-02	1.481e-02	0.0435048	2.740e-02	1.864e-02	0.31000
NC_000006.11:HCP5P6	1.211e-02	4.529e-02	9.592e-02	0.0093319	1.803e-02	1.865e-02	0.31000
NC_000001.10:IL24	9.651e-02	2.573e-02	1.244e-02	0.0138281	1.902e-02	1.867e-02	0.31000
NC_000001.10:RAB3B	3.980e-02	1.318e-02	2.980e-02	0.0326395	1.305e-02	1.867e-02	0.31000
NC_000005.9:C5orf53	1.754e-02	1.754e-02	1.856e-02	0.0404572	2.771e-02	1.871e-02	0.31000
NC_000005.9:TAS2R1	1.716e-02	1.716e-02	1.739e-02	0.0465696	2.788e-02	1.877e-02	0.31000
NC_000007.13:AHR	5.142e-02	5.142e-02	4.296e-02	0.0061237	1.265e-02	1.888e-02	0.31000
NC_000014.8:TRAV33	2.070e-02	2.070e-02	6.744e-02	0.0125580	2.204e-02	1.924e-02	0.31000
NC_000002.11:LOC100288893	2.253e-02	2.253e-02	1.330e-02	0.0471854	2.465e-02	1.953e-02	0.31000
NC_000005.9:PTGER4	2.840e-02	2.840e-02	1.010e-02	0.0415117	2.430e-02	1.966e-02	0.31000
NC_000001.10:NFYC	5.923e-02	1.812e-02	8.051e-03	0.0664637	1.809e-02	1.975e-02	0.31000
NC_000016.9:MARVELD3	7.103e-02	1.480e-02	1.997e-02	0.0248945	1.736e-02	1.980e-02	0.31000
NC_000012.11:FICD	1.977e-02	1.977e-02	1.456e-02	0.0417825	3.534e-02	1.987e-02	0.31000
NC_000012.11:LOC100132543	4.194e-02	1.182e-02	2.983e-02	0.0239968	2.425e-02	1.997e-02	0.31000
NC_000011.9:PTP4AP2	4.837e-02	4.837e-02	3.117e-02	0.0087187	1.552e-02	2.001e-02	0.31000
NC_000004.11:AFF1	6.010e-03	3.872e-02	9.662e-02	0.0165099	3.329e-02	2.005e-02	0.31000
NC_000018.9:TTR	2.553e-02	2.553e-02	2.553e-02	0.0221658	2.217e-02	2.008e-02	0.31000
NC_000008.10:PGCP	1.262e-01	2.163e-02	1.267e-01	0.0053028	1.120e-02	2.012e-02	0.31000
NC_000019.9:ATP4A	5.974e-02	1.450e-02	1.878e-02	0.0280664	2.042e-02	2.014e-02	0.31000
NC_000006.11:UBE2J1	6.647e-03	1.149e-02	6.397e-02	0.0692394	3.738e-02	2.017e-02	0.31000
NC_000007.13:LSM5	3.629e-02	3.243e-02	3.015e-01	0.0087338	8.805e-03	2.043e-02	0.31000
NC_000013.10:DKFZp686A1627	2.429e-02	3.220e-02	1.900e-02	0.0185800	3.287e-02	2.047e-02	0.31000
NC_000008.10:PCM1	7.180e-02	1.124e-02	4.936e-02	0.0130361	2.242e-02	2.051e-02	0.31000
NC_000010.10:CCDC7	4.124e-02	1.903e-02	1.627e-02	0.0233992	3.162e-02	2.053e-02	0.31000
NC_000009.11:LMX1B	7.548e-03	4.565e-02	3.439e-02	0.0367291	2.464e-02	2.056e-02	0.31000
NC_000003.11:LOC730109	3.411e-03	1.985e-02	6.201e-02	0.0745042	5.272e-02	2.071e-02	0.31000
NC_000001.10:LOC100128003	8.242e-03	2.289e-02	5.680e-02	0.0311792	3.347e-02	2.072e-02	0.31000
NC_000003.11:LOC100128035	5.099e-02	5.099e-02	8.508e-02	0.0059660	1.164e-02	2.076e-02	0.31000
NC_000019.9:FAM98C	3.607e-01	2.530e-02	2.239e-02	0.0096043	1.607e-02	2.086e-02	0.31000
NC_000011.9:LOC100126784	2.079e-01	2.287e-02	2.988e-02	0.0128004	1.102e-02	2.087e-02	0.31000
NC_000002.11:SLC40A1	2.732e-02	2.732e-02	2.732e-02	0.0220378	2.204e-02	2.102e-02	0.31000
NC_000003.11:SIDT1	4.043e-02	1.441e-02	7.589e-02	0.0127659	2.229e-02	2.107e-02	0.31000
NC_000001.10:WNT2B	2.364e-02	2.364e-02	1.212e-01	0.0116586	1.867e-02	2.115e-02	0.31000
NC_000001.10:MSTO2P	7.310e-02	2.072e-02	3.675e-02	0.0113347	2.039e-02	2.132e-02	0.31000
NC_000010.10:LOC100289455	3.099e-02	2.750e-02	2.627e-02	0.0247380	1.951e-02	2.144e-02	0.31000
NC_000007.13:LOC100287136	1.832e-01	2.230e-02	2.663e-02	0.0123006	1.493e-02	2.146e-02	0.31000
NC_000003.11:LOC727978	2.639e-02	2.639e-02	1.682e-02	0.0375461	2.563e-02	2.155e-02	0.31000
NC_000001.10:RPRD2	2.903e-02	2.903e-02	2.903e-02	0.0212498	2.125e-02	2.155e-02	0.31000
NC_000006.11:LOC780810	1.096e-02	1.452e-02	4.798e-02	0.0371524	4.667e-02	2.159e-02	0.31000
NC_000006.11:LOC647175	1.370e-02	2.700e-02	9.698e-02	0.0145465	2.870e-02	2.171e-02	0.31000
NC_000011.9:LOC100289415	1.371e-02	3.760e-02	2.150e-02	0.0505134	2.236e-02	2.172e-02	0.31000
NC_000006.11:MICE	3.228e-01	2.602e-02	1.493e-02	0.0142363	1.848e-02	2.180e-02	0.31000
NC_000015.9:MTMR15	8.335e-03	2.219e-02	4.741e-02	0.0386328	4.099e-02	2.184e-02	0.31000
NC_000002.11:DHX57	2.345e-02	2.345e-02	9.061e-02	0.0134386	2.274e-02	2.206e-02	0.31000
NC_000004.11:LOC285501	2.124e-02	2.124e-02	5.830e-02	0.0175169	2.899e-02	2.210e-02	0.31000
NC_000012.11:BTG1	4.734e-02	2.564e-02	2.948e-02	0.0182409	1.986e-02	2.214e-02	0.31000
NC_000017.10:EVPLL	1.657e-02	5.940e-02	2.188e-01	0.0083112	1.659e-02	2.214e-02	0.31000
NC_000005.9:RPL10AP10	7.594e-01	1.058e-01	2.955e-02	0.0051663	1.052e-02	2.221e-02	0.31000
NC_000017.10:SLC25A39	2.096e-02	2.096e-02	1.160e-01	0.0141949	2.511e-02	2.249e-02	0.31000
NC_000016.9:CHTF8	9.484e-02	1.446e-02	2.616e-02	0.0163554	2.905e-02	2.253e-02	0.31000
NC_000003.11:LOC100130135	3.655e-02	3.655e-02	1.566e-02	0.0222810	2.969e-02	2.254e-02	0.31000
NC_000016.9:CMTM4	2.110e-01	2.466e-02	2.668e-02	0.0121033	1.604e-02	2.257e-02	0.31000
NC_000002.11:TSSC1	2.674e-02	2.674e-02	1.308e-01	0.0116970	1.832e-02	2.258e-02	0.31000
NC_000010.10:NHLRC2	4.709e-02	2.121e-02	4.129e-02	0.0164721	2.160e-02	2.266e-02	0.31000
NC_000011.9:UEVLD	1.501e-02	1.070e-01	5.954e-03	0.0571192	4.374e-02	2.279e-02	0.31000
NC_000006.11:SUPT3H	1.678e-01	6.863e-02	2.359e-02	0.0074662	1.477e-02	2.293e-02	0.31000
NC_000002.11:DES	1.634e-02	4.044e-02	7.804e-02	0.0272519	1.274e-02	2.297e-02	0.31000
NC_000006.11:E2F3	2.927e-02	1.976e-02	3.085e-02	0.0299881	2.711e-02	2.301e-02	0.31000
NC_000001.10:LOC100287655	4.461e-02	2.613e-02	2.714e-02	0.0236334	2.001e-02	2.304e-02	0.31000
NC_000001.10:ZCCHC11	2.237e-02	2.949e-02	1.420e-02	0.0454932	3.721e-02	2.311e-02	0.31000
NC_000001.10:LOC729970	2.381e-02	2.381e-02	2.333e-02	0.0482219	2.460e-02	2.327e-02	0.31000
NC_000001.10:PIGR	2.900e-01	3.502e-02	1.205e-02	0.0164605	2.044e-02	2.345e-02	0.31000
NC_000002.11:ITGA6	5.352e-02	2.377e-02	1.139e-02	0.0443960	2.826e-02	2.352e-02	0.31000
NC_000003.11:VWA5B2	8.836e-02	2.531e-02	3.279e-02	0.0130992	2.077e-02	2.355e-02	0.31000
NC_000018.9:C18orf24	2.568e-02	2.568e-02	2.470e-02	0.0390389	2.532e-02	2.357e-02	0.31000
NC_000009.11:CDK5RAP2	3.695e-02	2.519e-02	2.435e-02	0.0259303	2.845e-02	2.381e-02	0.31000
NC_000011.9:LOC100127938	4.887e-02	1.687e-02	1.894e-02	0.0449939	2.605e-02	2.382e-02	0.31000
NC_000004.11:DCUN1D4	8.118e-02	1.964e-02	2.098e-02	0.0247504	2.376e-02	2.385e-02	0.31000
NC_000014.8:HSBP1P1	9.511e-03	3.023e-02	2.845e-02	0.0611549	4.084e-02	2.394e-02	0.31000
NC_000002.11:CHN1	2.541e-02	2.541e-02	2.518e-02	0.0474345	2.291e-02	2.397e-02	0.31000
NC_000012.11:EFCAB4B	1.852e-02	3.051e-02	1.798e-02	0.0458815	4.012e-02	2.408e-02	0.31000
NC_000010.10:PDZD8	2.204e-02	2.204e-02	2.803e-02	0.0357861	3.671e-02	2.412e-02	0.31000
NC_000015.9:VPS39	2.673e-02	2.673e-02	3.313e-02	0.0210877	3.609e-02	2.421e-02	0.31000
NC_000006.11:KLHL31	1.768e-02	1.768e-02	8.747e-02	0.0220166	3.826e-02	2.445e-02	0.31000
NC_000006.11:BMP6	3.273e-02	9.828e-02	7.716e-02	0.0081218	1.531e-02	2.453e-02	0.31000
NC_000020.10:ATRN	3.791e-02	1.652e-02	2.167e-02	0.0518231	2.923e-02	2.458e-02	0.31000
NC_000015.9:GREM1	4.273e-01	1.930e-02	4.700e-02	0.0104268	1.895e-02	2.475e-02	0.31000
NC_000004.11:WDR17	6.379e-02	1.448e-02	4.676e-02	0.0202941	2.690e-02	2.495e-02	0.31000
NC_000001.10:PRG4	6.071e-02	1.694e-02	2.024e-02	0.0407904	2.691e-02	2.501e-02	0.31000
NC_000005.9:FTHL10	4.545e-02	4.545e-02	1.080e-01	0.0085974	1.681e-02	2.516e-02	0.31000
NC_000008.10:LOC727677	3.802e-02	4.152e-02	1.421e-02	0.0279226	3.595e-02	2.519e-02	0.31000
NC_000003.11:PTPN23	3.597e-02	1.719e-02	6.885e-02	0.0184119	3.113e-02	2.525e-02	0.31000
NC_000002.11:MSTN	3.839e-02	2.794e-02	3.407e-02	0.0233844	2.528e-02	2.529e-02	0.31000
NC_000017.10:C17orf74	3.583e-02	3.583e-02	3.583e-02	0.0159158	3.069e-02	2.534e-02	0.31000
NC_000013.10:LOC647288	1.182e-02	4.641e-02	2.640e-02	0.0616611	2.852e-02	2.537e-02	0.31000
NC_000008.10:FBXO25	6.814e-02	7.259e-02	3.170e-02	0.0096280	1.973e-02	2.541e-02	0.31000
NC_000022.10:RASL10A	4.661e-02	4.661e-02	4.691e-02	0.0119485	2.096e-02	2.543e-02	0.31000
NC_000022.10:GSTTP1	5.634e-02	1.795e-02	2.367e-02	0.0338651	2.925e-02	2.547e-02	0.31000
NC_000020.10:C20orf71	4.912e-02	4.912e-02	1.021e-02	0.0383646	2.841e-02	2.569e-02	0.31000
NC_000001.10:MFN2	9.011e-02	7.447e-02	1.372e-01	0.0058492	1.084e-02	2.583e-02	0.31000
NC_000001.10:SKINTL	1.591e-03	7.072e-02	1.067e-01	0.0763120	8.283e-02	2.588e-02	0.31000
NC_000005.9:LOC642909	2.418e-02	2.418e-02	1.194e-01	0.0164184	2.808e-02	2.591e-02	0.31000
NC_000001.10:FMN2	5.361e-02	2.392e-02	1.081e-02	0.0574994	3.653e-02	2.602e-02	0.31000
NC_000019.9:DIRAS1	5.718e-01	2.675e-02	2.244e-02	0.0127984	2.634e-02	2.603e-02	0.31000
NC_000006.11:LOC100127900	2.278e-02	2.278e-02	5.483e-02	0.0248408	3.658e-02	2.609e-02	0.31000
NC_000017.10:ALOX15P	7.045e-02	2.821e-02	2.784e-02	0.0192326	2.570e-02	2.614e-02	0.31000
NC_000004.11:LOC100128747	6.107e-02	2.379e-02	3.423e-02	0.0184321	2.926e-02	2.616e-02	0.31000
NC_000008.10:CKS1A	3.282e-02	3.282e-02	3.282e-02	0.0267229	2.673e-02	2.634e-02	0.31000
NC_000017.10:USP32	3.581e-02	2.124e-02	5.076e-02	0.0304582	2.291e-02	2.642e-02	0.31000
NC_000022.10:BCL2L13	2.432e-02	1.157e-02	4.728e-02	0.0591292	3.885e-02	2.645e-02	0.31000
NC_000005.9:DCTN4	2.125e-02	2.125e-02	2.085e-01	0.0178397	2.915e-02	2.649e-02	0.31000
NC_000014.8:WDR89	3.899e-02	2.485e-02	4.387e-02	0.0212884	3.021e-02	2.662e-02	0.31000
NC_000008.10:TOX	1.141e-01	4.471e-02	7.026e-03	0.0447288	2.640e-02	2.666e-02	0.31000
NC_000014.8:NKX2-8	2.926e-02	2.926e-02	2.222e-02	0.0598797	2.511e-02	2.671e-02	0.31000
NC_000007.13:GRM8	2.626e-02	2.626e-02	2.285e-02	0.0498968	3.545e-02	2.671e-02	0.31000
NC_000012.11:CNTN1	5.450e-02	5.450e-02	8.111e-02	0.0089969	1.786e-02	2.672e-02	0.31000
NC_000019.9:SLC25A41	2.604e-02	2.604e-02	9.951e-02	0.0165037	3.058e-02	2.678e-02	0.31000
NC_000001.10:C1orf65	2.708e-02	2.708e-02	2.265e-02	0.0421328	4.067e-02	2.692e-02	0.31000
NC_000001.10:KCNH1	7.001e-03	3.046e-02	3.923e-02	0.1297750	4.246e-02	2.694e-02	0.31000
NC_000010.10:CUBN	4.413e-02	7.463e-02	2.781e-02	0.0139262	2.722e-02	2.725e-02	0.31000
NC_000022.10:LOC692246	3.434e-02	2.682e-02	5.164e-02	0.0228939	2.810e-02	2.731e-02	0.31000
NC_000011.9:LOC643037	2.308e-02	2.392e-02	2.597e-02	0.0587472	3.752e-02	2.733e-02	0.31000
NC_000020.10:SLC23A2	2.783e-02	2.783e-02	2.980e-02	0.0500918	2.627e-02	2.735e-02	0.31000
NC_000011.9:LOC100287943	1.704e-02	5.775e-02	1.114e-02	0.1189520	3.549e-02	2.740e-02	0.31000
NC_000003.11:TNIK	2.474e-02	2.474e-02	1.410e-01	0.0180413	2.831e-02	2.750e-02	0.31000
NC_000005.9:GHR	9.837e-03	4.196e-02	4.079e-02	0.0528208	4.292e-02	2.783e-02	0.31000
NC_000007.13:PSPHL	6.638e-02	2.373e-02	4.632e-02	0.0168149	2.964e-02	2.784e-02	0.31000
NC_000006.11:LOC100289273	3.585e-02	3.585e-02	1.723e-02	0.0531445	2.946e-02	2.795e-02	0.31000
NC_000017.10:LLGL2	6.102e-02	6.102e-02	7.914e-03	0.0295743	5.050e-02	2.796e-02	0.31000
NC_000001.10:IL20	9.894e-01	9.894e-01	9.894e-01	0.0050970	5.102e-03	2.805e-02	0.31000
NC_000007.13:LMTK2	9.544e-02	1.834e-02	1.408e-02	0.0640570	2.895e-02	2.809e-02	0.31000
NC_000019.9:ZFP112	2.499e-02	2.644e-02	4.465e-02	0.0267678	4.410e-02	2.821e-02	0.31000
NC_000010.10:SNCG	2.014e-02	2.014e-02	1.413e-01	0.0228531	3.846e-02	2.831e-02	0.31000
NC_000007.13:KLHDC10	4.275e-02	2.700e-02	7.150e-02	0.0155922	3.072e-02	2.832e-02	0.31000
NC_000001.10:HS2ST1	1.768e-01	5.909e-02	7.278e-03	0.0246396	3.758e-02	2.839e-02	0.31000
NC_000006.11:TULP4	2.259e-01	3.131e-02	3.130e-02	0.0126845	2.523e-02	2.842e-02	0.31000
NC_000017.10:LOC100287773	3.914e-02	3.990e-02	6.808e-02	0.0149057	2.551e-02	2.848e-02	0.31000
NC_000004.11:PABPCP1	2.594e-02	2.594e-02	2.816e-02	0.0533560	3.712e-02	2.868e-02	0.31000
NC_000012.11:LOC643898	5.394e-02	5.394e-02	1.974e-02	0.0217385	3.311e-02	2.892e-02	0.31000
NC_000004.11:NPY2R	4.086e-02	4.086e-02	4.086e-02	0.0175294	3.291e-02	2.892e-02	0.31000
NC_000018.9:HRH4	3.201e-02	5.122e-02	3.201e-02	0.0270523	2.704e-02	2.892e-02	0.31000
NC_000002.11:LOC100288503	1.475e-01	2.041e-02	2.295e-02	0.0245736	3.332e-02	2.909e-02	0.31000
NC_000015.9:LOC388104	2.968e-02	2.968e-02	2.822e-02	0.0544712	3.058e-02	2.942e-02	0.31000
NC_000021.8:TIAM1	1.525e-02	2.876e-02	2.470e-02	0.1464570	3.837e-02	2.944e-02	0.31000
NC_000001.10:C1orf111	1.529e-01	1.529e-01	3.063e-02	0.0093153	1.552e-02	2.947e-02	0.31000
NC_000007.13:LOC100286915	1.261e-01	2.470e-02	4.887e-02	0.0143767	2.696e-02	2.955e-02	0.31000
NC_000012.11:OR6C4	9.647e-02	8.530e-02	1.294e-01	0.0078202	1.166e-02	2.955e-02	0.31000
NC_000001.10:DDX20	3.687e-02	3.687e-02	1.485e-02	0.0479559	4.666e-02	2.960e-02	0.31000
NC_000003.11:SENP5	1.034e-01	1.124e-01	4.835e-03	0.0416946	3.728e-02	2.975e-02	0.31000
NC_000007.13:ZP3	2.235e-02	2.235e-02	4.618e-02	0.0536133	3.738e-02	2.991e-02	0.31000
NC_000001.10:OLFML2B	1.488e-02	6.212e-02	8.248e-02	0.0199870	3.646e-02	2.992e-02	0.31000
NC_000002.11:LOC100131736	2.038e-01	1.382e-02	3.271e-02	0.0294615	3.006e-02	3.007e-02	0.31000
NC_000006.11:FKBPL	2.703e-02	2.703e-02	3.328e-02	0.0357381	5.252e-02	3.012e-02	0.31000
NC_000001.10:INTS7	2.721e-02	4.208e-02	6.053e-02	0.0238990	2.890e-02	3.021e-02	0.31000
NC_000003.11:CLCN2	1.796e-01	3.298e-02	5.345e-02	0.0121245	2.144e-02	3.023e-02	0.31000
NC_000002.11:NRP2	2.424e-02	2.424e-02	4.594e-02	0.0509860	3.496e-02	3.035e-02	0.31000
NC_000004.11:C4orf14	4.884e-02	4.884e-02	8.592e-02	0.0121177	2.426e-02	3.041e-02	0.31000
NC_000003.11:LIPH	3.840e-02	3.840e-02	3.823e-02	0.0210925	3.995e-02	3.044e-02	0.31000
NC_000001.10:LOC126860	3.909e-02	3.909e-02	3.924e-02	0.0205576	3.871e-02	3.045e-02	0.31000
NC_000020.10:CSTL1	2.728e-02	2.728e-02	2.992e-02	0.0566695	3.966e-02	3.070e-02	0.31000
NC_000017.10:LRRC37B2	9.901e-01	9.900e-01	9.901e-01	0.0059175	5.924e-03	3.073e-02	0.31000
NC_000010.10:PKD2L1	4.304e-02	4.304e-02	1.986e-02	0.0327873	4.200e-02	3.078e-02	0.31000
NC_000013.10:LIG4	3.428e-02	3.428e-02	2.338e-02	0.0409234	4.418e-02	3.081e-02	0.31000
NC_000006.11:HIST1H2AL	3.040e-02	3.040e-02	2.271e-02	0.0653543	3.886e-02	3.094e-02	0.31000
NC_000003.11:SATB1	1.795e-01	2.985e-02	1.073e-02	0.0634860	2.603e-02	3.102e-02	0.31000
NC_000001.10:CFH	2.183e-02	2.183e-02	5.751e-02	0.0435684	4.611e-02	3.104e-02	0.31000
NC_000004.11:LOC285412	2.051e-02	2.051e-02	1.674e-01	0.0256667	4.529e-02	3.111e-02	0.31000
NC_000001.10:YOD1	1.294e-01	2.709e-02	1.636e-02	0.0389353	3.173e-02	3.112e-02	0.31000
NC_000010.10:LOC340900	4.072e-02	3.812e-02	4.072e-02	0.0285326	2.853e-02	3.115e-02	0.31000
NC_000001.10:LOC391012	2.711e-02	2.711e-02	1.005e-01	0.0231355	3.669e-02	3.125e-02	0.31000
NC_000001.10:LPGAT1	9.903e-02	4.389e-02	1.918e-02	0.0257208	2.990e-02	3.126e-02	0.31000
NC_000019.9:SHANK1	4.172e-02	4.172e-02	1.412e-02	0.0491436	4.865e-02	3.135e-02	0.31000
NC_000005.9:ITGA1	1.246e-02	3.430e-02	8.866e-02	0.0325973	5.483e-02	3.136e-02	0.31000
NC_000006.11:ZSCAN23	3.997e-02	3.997e-02	1.826e-02	0.0403970	4.721e-02	3.138e-02	0.31000
NC_000007.13:LOC780812	2.981e-02	9.165e-02	6.859e-02	0.0145673	2.565e-02	3.138e-02	0.31000
NC_000010.10:LDB3	8.589e-03	5.684e-02	2.740e-02	0.1062310	5.826e-02	3.146e-02	0.31000
NC_000002.11:C2orf30	3.464e-02	3.464e-02	1.481e-01	0.0160209	2.866e-02	3.170e-02	0.31000
NC_000017.10:STAT5A	2.833e-01	8.319e-02	3.897e-02	0.0100607	1.768e-02	3.171e-02	0.31000
NC_000014.8:LOC100289486	2.510e-02	2.565e-02	6.910e-02	0.0288711	4.825e-02	3.188e-02	0.31000
NC_000003.11:PLCH1	6.818e-02	3.340e-02	3.391e-02	0.0301243	2.595e-02	3.192e-02	0.31000
NC_000007.13:LOC645579	3.728e-02	3.728e-02	1.810e-01	0.0145034	2.664e-02	3.199e-02	0.31000
NC_000001.10:FGGY	2.973e-02	2.973e-02	1.361e-01	0.0199185	3.351e-02	3.212e-02	0.31000
NC_000012.11:LOC100130629	1.308e-01	2.108e-02	1.618e-01	0.0126105	2.315e-02	3.216e-02	0.31000
NC_000005.9:C7	3.824e-02	2.116e-02	2.800e-02	0.0929487	3.284e-02	3.218e-02	0.31000
NC_000004.11:UGT2B10	2.268e-01	3.226e-02	2.627e-02	0.0173400	3.404e-02	3.220e-02	0.31000
NC_000007.13:LOC100129050	5.129e-02	4.440e-02	2.475e-02	0.0449849	2.480e-02	3.233e-02	0.31000
NC_000001.10:LOC100130251	1.200e-02	7.216e-02	1.763e-02	0.0903098	6.579e-02	3.234e-02	0.31000
NC_000014.8:ZFP36L1	3.445e-02	3.445e-02	9.952e-02	0.0189541	3.244e-02	3.234e-02	0.31000
NC_000011.9:MOGAT2	4.777e-02	4.777e-02	4.825e-02	0.0177984	3.305e-02	3.235e-02	0.31000
NC_000002.11:WDR35	9.543e-02	1.506e-02	4.588e-02	0.0305094	3.786e-02	3.247e-02	0.31000
NC_000022.10:NHP2L1	2.657e-02	8.415e-02	1.525e-02	0.0442557	5.012e-02	3.256e-02	0.31000
NC_000009.11:FAM120A	2.434e-02	2.434e-02	2.316e-01	0.0219187	4.006e-02	3.259e-02	0.31000
NC_000007.13:RPL7P32	4.730e-02	4.730e-02	4.730e-02	0.0184602	3.484e-02	3.281e-02	0.31000
NC_000014.8:KIF26A	1.652e-02	2.784e-02	6.130e-02	0.0443130	5.930e-02	3.290e-02	0.31000
NC_000017.10:H3F3B	1.186e-01	3.588e-02	2.021e-02	0.0345835	2.811e-02	3.294e-02	0.31000
NC_000010.10:LOC644573	9.089e-02	9.089e-02	4.280e-02	0.0124324	2.184e-02	3.294e-02	0.31000
NC_000007.13:EIF2AK1	4.498e-02	3.460e-02	2.399e-02	0.0416797	4.251e-02	3.296e-02	0.31000
NC_000006.11:C6orf154	4.196e-02	3.542e-02	2.479e-02	0.0506569	3.563e-02	3.298e-02	0.31000
NC_000017.10:ACTG1	2.682e-03	1.015e-01	1.098e-01	0.0873149	7.547e-02	3.298e-02	0.31000
NC_000004.11:PPEF2	4.583e-02	5.083e-02	8.677e-03	0.1147890	4.321e-02	3.304e-02	0.31000
NC_000022.10:LOC440792	1.040e-01	5.960e-02	1.232e-01	0.0094855	1.768e-02	3.305e-02	0.31000
NC_000009.11:LOC347281	7.217e-03	2.557e-02	1.173e-01	0.0824405	7.047e-02	3.319e-02	0.31000
NC_000018.9:ESCO1	1.488e-02	3.853e-02	5.036e-02	0.0682585	3.923e-02	3.320e-02	0.31000
NC_000009.11:CERCAM	9.894e-01	9.894e-01	9.894e-01	0.0067324	6.733e-03	3.325e-02	0.31000
NC_000021.8:PPIAL3	2.195e-02	5.913e-02	2.516e-02	0.0627695	3.690e-02	3.332e-02	0.31000
NC_000006.11:ATF6B	4.109e-02	4.109e-02	4.109e-02	0.0320986	3.209e-02	3.375e-02	0.31000
NC_000017.10:SH3GLP2	4.684e-01	2.734e-01	3.805e-01	0.0068424	7.290e-03	3.379e-02	0.31000
NC_000001.10:PER3	2.612e-01	2.368e-02	1.798e-02	0.0463000	3.105e-02	3.395e-02	0.31000
NC_000012.11:RPL7P6	1.140e-01	3.027e-02	2.936e-02	0.0269344	3.335e-02	3.396e-02	0.31000
NC_000011.9:ZBTB3	7.737e-02	2.887e-02	3.903e-02	0.0254354	3.648e-02	3.399e-02	0.31000
NC_000019.9:FXYD3	4.583e-02	4.583e-02	4.477e-02	0.0210863	3.941e-02	3.412e-02	0.31000
NC_000001.10:ADIPOR1	2.823e-02	3.684e-02	2.899e-02	0.0700924	3.787e-02	3.414e-02	0.31000
NC_000019.9:SULT2B1	4.516e-02	4.516e-02	4.516e-02	0.0214586	4.016e-02	3.427e-02	0.31000
NC_000014.8:SERPINA3	4.007e-02	3.248e-02	7.037e-02	0.0270295	3.294e-02	3.429e-02	0.31000
NC_000019.9:ZNF557	5.334e-02	5.334e-02	5.811e-02	0.0166580	3.170e-02	3.433e-02	0.31000
NC_000015.9:AEN	2.066e-03	2.570e-01	4.893e-01	0.0574445	8.255e-02	3.443e-02	0.31000
NC_000003.11:LOC100131881	1.742e-02	8.919e-02	1.559e-02	0.0922585	5.170e-02	3.445e-02	0.31000
NC_000009.11:SMU1	8.186e-02	2.954e-02	4.452e-02	0.0247571	3.347e-02	3.462e-02	0.31000
NC_000002.11:PLEKHM3	9.656e-03	3.983e-02	7.779e-02	0.0690497	5.398e-02	3.467e-02	0.31000
NC_000019.9:ZNF285A	1.352e-01	2.422e-02	2.327e-02	0.0650189	2.363e-02	3.468e-02	0.31000
NC_000005.9:LOC100131033	3.213e-02	3.213e-02	3.226e-02	0.0534036	4.682e-02	3.482e-02	0.31000
NC_000020.10:TPM5P	4.248e-03	6.875e-02	1.003e-01	0.0669031	9.365e-02	3.487e-02	0.31000
NC_000010.10:WDR37	1.350e-01	7.136e-02	1.446e-02	0.0233023	4.038e-02	3.505e-02	0.31000
NC_000007.13:LOC100127914	4.270e-02	3.676e-02	5.047e-02	0.0260735	4.206e-02	3.518e-02	0.31000
NC_000007.13:HDAC9	4.526e-02	8.294e-02	7.588e-02	0.0147153	2.670e-02	3.520e-02	0.31000
NC_000005.9:RAI14	3.375e-02	5.899e-02	2.723e-02	0.0369267	4.460e-02	3.528e-02	0.31000
NC_000019.9:RPS4P22	4.144e-02	4.144e-02	1.403e-01	0.0164762	3.123e-02	3.531e-02	0.31000
NC_000012.11:KRT85	1.430e-02	2.530e-02	1.088e-01	0.0502235	6.212e-02	3.544e-02	0.31000
NC_000021.8:TRPM2	2.037e-02	2.225e-02	2.966e-01	0.0289982	5.508e-02	3.546e-02	0.31000
NC_000006.11:DAAM2	1.088e-01	2.649e-02	8.474e-02	0.0174853	2.967e-02	3.554e-02	0.31000
NC_000014.8:OR6J1	4.198e-01	1.349e-01	8.236e-02	0.0081284	1.438e-02	3.561e-02	0.31000
NC_000002.11:CD8BP	8.526e-01	4.173e-02	4.134e-02	0.0174210	2.365e-02	3.566e-02	0.31000
NC_000006.11:LOC100133113	2.472e-01	2.431e-02	2.973e-02	0.0272091	3.668e-02	3.568e-02	0.31000
NC_000022.10:RFPL1S	1.228e-01	2.927e-02	2.321e-02	0.0333370	4.262e-02	3.582e-02	0.31000
NC_000016.9:EXOSC6	6.568e-02	6.215e-02	6.215e-02	0.0160067	2.783e-02	3.591e-02	0.31000
NC_000007.13:ELFN1	4.066e-02	4.066e-02	2.859e-02	0.0581801	3.491e-02	3.598e-02	0.31000
NC_000022.10:CYP2D7P1	2.169e-01	4.237e-02	1.950e-02	0.0261643	3.695e-02	3.606e-02	0.31000
NC_000012.11:DYRK2	4.346e-02	4.346e-02	4.346e-02	0.0339397	3.396e-02	3.609e-02	0.31000
NC_000010.10:ITGB1	3.130e-02	3.130e-02	9.919e-02	0.0263127	4.371e-02	3.612e-02	0.31000
NC_000001.10:TRNAU1AP	1.153e-02	9.329e-02	4.714e-02	0.0449407	5.657e-02	3.618e-02	0.31000
NC_000009.11:SLC24A2	6.004e-02	1.220e-01	5.960e-02	0.0137160	2.403e-02	3.618e-02	0.31000
NC_000001.10:WDR78	2.228e-02	4.396e-02	9.554e-02	0.0264666	4.659e-02	3.625e-02	0.31000
NC_000015.9:C15orf39	2.619e-02	2.619e-02	6.466e-02	0.0425627	5.608e-02	3.630e-02	0.31000
NC_000006.11:PKHD1	9.563e-03	6.202e-02	1.122e-01	0.0344191	6.822e-02	3.644e-02	0.31000
NC_000007.13:RPS28P6	4.818e-02	4.818e-02	4.818e-02	0.0224463	4.120e-02	3.646e-02	0.31000
NC_000020.10:BPIL3	4.759e-02	4.759e-02	4.759e-02	0.0306350	3.063e-02	3.648e-02	0.31000
NC_000011.9:FDX1	4.583e-02	4.583e-02	4.583e-02	0.0240267	4.461e-02	3.656e-02	0.31000
NC_000021.8:NCRNA00110	9.895e-01	9.895e-01	9.895e-01	0.0078768	7.873e-03	3.663e-02	0.31000
NC_000022.10:CHADL	9.895e-01	9.895e-01	9.895e-01	0.0079009	7.904e-03	3.670e-02	0.31000
NC_000015.9:SECISBP2L	1.461e-02	2.500e-02	1.556e-01	0.0395709	7.706e-02	3.678e-02	0.31000
NC_000016.9:LOC653557	3.181e-02	3.181e-02	3.404e-02	0.0747241	4.263e-02	3.679e-02	0.31000
NC_000011.9:OR5D15P	3.514e-02	3.514e-02	1.577e-01	0.0219277	3.557e-02	3.697e-02	0.31000
NC_000003.11:TRIM59	7.435e-02	4.366e-02	1.882e-01	0.0214647	1.520e-02	3.699e-02	0.31000
NC_000001.10:DUSP10	4.471e-02	3.230e-02	7.737e-02	0.0273615	3.794e-02	3.713e-02	0.31000
NC_000002.11:DNAJB2	3.164e-02	3.075e-02	3.833e-02	0.0753083	4.168e-02	3.735e-02	0.31000
NC_000009.11:C9orf126	2.279e-02	2.279e-02	6.355e-02	0.0866916	4.718e-02	3.747e-02	0.31000
NC_000016.9:SCNN1G	3.273e-02	3.273e-02	2.596e-02	0.1055810	4.528e-02	3.748e-02	0.31000
NC_000008.10:LOC100131775	1.160e-01	3.847e-02	4.497e-02	0.0261450	2.650e-02	3.749e-02	0.31000
NC_000014.8:EXD2	5.747e-02	3.075e-02	1.926e-01	0.0185621	3.108e-02	3.769e-02	0.31000
NC_000017.10:RPS12P30	7.465e-02	7.465e-02	1.135e-01	0.0130947	2.207e-02	3.771e-02	0.31000
NC_000011.9:LOC100289541	2.584e-02	2.780e-02	2.893e-02	0.9335780	4.129e-02	3.785e-02	0.31000
NC_000007.13:DPY19L1P1	8.149e-01	5.403e-02	7.457e-02	0.0114049	2.367e-02	3.795e-02	0.31000
NC_000020.10:YTHDF1	7.119e-02	3.156e-02	3.493e-02	0.0446312	3.574e-02	3.809e-02	0.31000
NC_000003.11:LOC440995	5.626e-02	5.626e-02	8.516e-02	0.0177297	3.042e-02	3.810e-02	0.31000
NC_000001.10:RPS7P5	1.839e-02	7.254e-02	2.814e-01	0.0209253	3.771e-02	3.822e-02	0.31000
NC_000004.11:LOC100130995	4.564e-02	4.564e-02	3.023e-02	0.0571387	3.464e-02	3.830e-02	0.31000
NC_000022.10:CYP2D8P1	3.716e-01	3.877e-02	4.424e-02	0.0163247	3.411e-02	3.832e-02	0.31000
NC_000009.11:TDRD7	7.411e-02	6.000e-02	3.578e-02	0.0290737	2.919e-02	3.836e-02	0.31000
NC_000011.9:USH1C	3.291e-02	3.291e-02	3.229e-01	0.0213519	4.040e-02	3.839e-02	0.31000
NC_000006.11:CD109	8.860e-02	2.628e-02	4.994e-02	0.0282471	4.275e-02	3.839e-02	0.31000
NC_000006.11:TBCC	3.532e-02	3.532e-02	1.345e-01	0.0242456	3.987e-02	3.841e-02	0.31000
NC_000012.11:PDE3A	2.794e-02	4.702e-02	4.355e-02	0.0555507	4.056e-02	3.860e-02	0.31000
NC_000002.11:ARL5A	4.686e-02	4.686e-02	4.686e-02	0.0351586	3.516e-02	3.868e-02	0.31000
NC_000011.9:ADAMTS15	2.533e-02	4.815e-02	5.073e-02	0.0496411	4.290e-02	3.872e-02	0.31000
NC_000021.8:LOC100288117	2.195e-02	3.822e-02	5.877e-02	0.0678349	4.218e-02	3.878e-02	0.31000
NC_000003.11:C3orf66	1.271e-01	5.857e-02	1.403e-02	0.0538494	3.347e-02	3.884e-02	0.31000
NC_000012.11:LOC645328	9.901e-01	9.901e-01	9.901e-01	0.0086678	8.675e-03	3.887e-02	0.31000
NC_000017.10:ALDH3A2	4.767e-02	4.767e-02	4.767e-02	0.0347508	3.475e-02	3.891e-02	0.31000
NC_000010.10:SLC9A3P3	5.803e-02	5.803e-02	8.468e-02	0.0180788	3.111e-02	3.901e-02	0.31000
NC_000019.9:FBN3	1.144e-01	2.999e-02	1.950e-02	0.0553053	4.630e-02	3.904e-02	0.31000
NC_000002.11:HDLBP	3.961e-02	5.102e-02	1.880e-02	0.0604590	6.541e-02	3.910e-02	0.31000
NC_000001.10:PAX7	9.901e-01	9.901e-01	9.901e-01	0.0087747	8.775e-03	3.916e-02	0.31000
NC_000005.9:LOC100132536	4.374e-01	3.456e-02	3.481e-02	0.0244023	3.430e-02	3.944e-02	0.31000
NC_000005.9:BRD9	9.463e-02	3.618e-02	5.145e-02	0.0266151	3.452e-02	3.965e-02	0.31000
NC_000016.9:SLC9A3R2	3.214e-02	2.869e-02	5.232e-02	0.0617071	5.029e-02	3.974e-02	0.31000
NC_000021.8:COL18A1	1.503e-01	2.878e-02	6.040e-02	0.0237773	3.370e-02	3.992e-02	0.31000
NC_000005.9:LOC100289096	5.167e-02	2.675e-02	5.425e-02	0.0447714	4.460e-02	3.993e-02	0.31000
NC_000003.11:LOC100127945	9.128e-02	5.240e-02	3.442e-01	0.0168636	1.712e-02	3.993e-02	0.31000
NC_000013.10:C13orf28	5.825e-02	3.055e-02	3.570e-02	0.0523950	4.563e-02	4.008e-02	0.31000
NC_000014.8:FSCB	4.985e-02	4.985e-02	5.055e-02	0.0257738	4.735e-02	4.013e-02	0.31000
NC_000005.9:NSUN2	1.347e-01	1.347e-01	7.242e-03	0.0415843	6.163e-02	4.015e-02	0.31000
NC_000019.9:SIGLEC6	5.071e-02	5.071e-02	5.053e-02	0.0257158	4.702e-02	4.034e-02	0.31000
NC_000003.11:ARF4	3.876e-02	3.876e-02	6.002e-02	0.0323606	5.332e-02	4.035e-02	0.31000
NC_000014.8:LOC100128215	8.323e-02	5.353e-02	1.914e-02	0.0495039	4.204e-02	4.040e-02	0.31000
NC_000022.10:ZNRF3	1.726e-02	6.646e-02	2.030e-02	0.1697030	7.055e-02	4.060e-02	0.31000
NC_000004.11:LOC100288265	2.491e-02	2.491e-02	9.097e-02	0.0603749	5.699e-02	4.091e-02	0.31000
NC_000011.9:PRDM10	3.181e-02	2.879e-02	4.194e-02	0.0863256	5.430e-02	4.094e-02	0.31000
NC_000003.11:LOC402125	9.901e-01	9.901e-01	9.901e-01	0.0094386	9.464e-03	4.101e-02	0.31000
NC_000011.9:TECTA	4.676e-02	4.676e-02	3.028e-02	0.0435012	5.904e-02	4.124e-02	0.31000
NC_000010.10:MKX	3.867e-02	3.867e-02	1.719e-01	0.0243888	3.934e-02	4.125e-02	0.31000
NC_000013.10:SLITRK6	6.129e-02	4.205e-02	4.254e-02	0.0409408	3.747e-02	4.125e-02	0.31000
NC_000003.11:PLXND1	1.730e-01	2.558e-02	5.963e-02	0.0260956	3.755e-02	4.128e-02	0.31000
NC_000004.11:GABRB1	4.230e-02	4.230e-02	1.445e-01	0.0232963	3.781e-02	4.133e-02	0.31000
NC_000010.10:IFIT1L	7.441e-02	7.324e-02	7.346e-02	0.0178589	2.993e-02	4.136e-02	0.31000
NC_000020.10:SIRPD	5.184e-02	5.184e-02	5.218e-02	0.0262661	4.821e-02	4.152e-02	0.31000
NC_000020.10:C20orf166	3.616e-02	3.616e-02	5.041e-02	0.0538129	4.874e-02	4.153e-02	0.31000
NC_000007.13:C7orf70	2.325e-02	1.249e-01	4.509e-02	0.0319938	5.277e-02	4.153e-02	0.31000
NC_000008.10:GDAP1	2.792e-02	5.951e-02	2.795e-02	0.0697409	5.927e-02	4.161e-02	0.31000
NC_000012.11:P11	5.052e-02	5.052e-02	5.052e-02	0.0274271	5.046e-02	4.164e-02	0.31000
NC_000002.11:SLC4A5	8.265e-03	3.444e-02	1.378e-01	0.1253270	7.979e-02	4.180e-02	0.31000
NC_000011.9:HRAS	1.875e-01	1.875e-01	1.323e-02	0.0254670	4.164e-02	4.200e-02	0.31000
NC_000019.9:LIG1	5.649e-02	2.253e-02	4.456e-02	0.0572459	6.013e-02	4.202e-02	0.31000
NC_000019.9:WDR62	4.234e-02	6.291e-02	2.598e-02	0.0574675	4.842e-02	4.212e-02	0.31000
NC_000021.8:NRIP1	1.711e-02	3.634e-02	1.421e-01	0.0445814	6.994e-02	4.236e-02	0.31000
NC_000017.10:PTRF	7.614e-02	7.614e-02	2.000e-01	0.0131718	2.585e-02	4.244e-02	0.31000
NC_000020.10:HSPC072	4.319e-02	4.319e-02	1.149e-01	0.0259513	4.164e-02	4.267e-02	0.31000
NC_000019.9:RINL	1.555e-01	3.991e-02	8.342e-02	0.0188750	3.163e-02	4.284e-02	0.31000
NC_000002.11:LIPT1	5.005e-02	5.005e-02	5.005e-02	0.0395693	3.956e-02	4.292e-02	0.31000
NC_000006.11:CMAH	4.104e-02	4.104e-02	4.419e-02	0.0636842	4.225e-02	4.299e-02	0.31000
NC_000020.10:C20orf151	3.590e-02	5.527e-02	2.445e-02	0.0975031	4.975e-02	4.314e-02	0.31000
NC_000007.13:LOC100129276	1.232e-01	5.931e-02	1.708e-01	0.0148098	2.283e-02	4.314e-02	0.31000
NC_000006.11:RPL10P2	9.901e-01	9.901e-01	9.901e-01	0.0103172	1.031e-02	4.330e-02	0.31000
NC_000006.11:ZRF1PS	9.901e-01	9.901e-01	9.901e-01	0.0103172	1.031e-02	4.330e-02	0.31000
NC_000010.10:NEURL	3.132e-02	1.147e-01	1.869e-01	0.0180613	3.333e-02	4.335e-02	0.31000
NC_000019.9:ZSCAN18	6.757e-02	1.870e-02	5.468e-02	0.0902113	4.061e-02	4.341e-02	0.31000
NC_000002.11:SGK493	4.747e-02	4.747e-02	2.679e-02	0.0637391	5.724e-02	4.353e-02	0.31000
NC_000019.9:LOC100130932	4.995e-02	5.383e-02	6.040e-02	0.0367921	3.576e-02	4.354e-02	0.31000
NC_000002.11:SP3	6.420e-02	6.420e-02	2.968e-02	0.0319461	5.804e-02	4.357e-02	0.31000
NC_000021.8:IFNAR1	5.309e-02	5.309e-02	5.309e-02	0.0376434	3.765e-02	4.359e-02	0.31000
NC_000010.10:LOC100129604	2.803e-01	1.099e-01	2.609e-01	0.0101934	1.623e-02	4.363e-02	0.31000
NC_000013.10:ABCC4	1.232e-01	5.607e-02	4.886e-02	0.0222235	3.624e-02	4.364e-02	0.31000
NC_000017.10:LOC653653	5.441e-02	5.441e-02	1.020e-01	0.0222849	3.780e-02	4.365e-02	0.31000
NC_000001.10:ORC1L	3.129e-02	3.264e-02	4.725e-02	0.0734978	6.473e-02	4.366e-02	0.31000
NC_000009.11:DDX58	3.581e-02	3.581e-02	8.096e-02	0.0382645	5.754e-02	4.370e-02	0.31000
NC_000007.13:PRKAG2	5.041e-02	1.883e-01	8.764e-02	0.0154831	3.094e-02	4.372e-02	0.31000
NC_000022.10:TCF20	1.190e-01	3.032e-02	2.381e-02	0.0696700	4.658e-02	4.377e-02	0.31000
NC_000007.13:CLDN4	9.899e-01	9.899e-01	9.899e-01	0.0105455	1.050e-02	4.385e-02	0.31000
NC_000008.10:XKR5	9.899e-01	9.899e-01	9.899e-01	0.0105855	1.054e-02	4.395e-02	0.31000
NC_000002.11:PTPN18	9.901e-01	9.901e-01	9.901e-01	0.0105675	1.057e-02	4.396e-02	0.31000
NC_000011.9:ZBTB44	6.592e-02	6.592e-02	2.786e-01	0.0149616	2.951e-02	4.399e-02	0.31000
NC_000001.10:SLC35F3	4.019e-02	4.019e-02	1.115e-01	0.0293847	4.903e-02	4.408e-02	0.31000
NC_000002.11:SIX2	3.052e-02	4.775e-02	5.548e-02	0.0454864	6.193e-02	4.410e-02	0.31000
NC_000022.10:TEF	8.282e-02	3.510e-02	2.997e-02	0.0655609	4.301e-02	4.413e-02	0.31000
NC_000020.10:C20orf165	3.404e-02	3.404e-02	5.311e-02	0.0733793	5.215e-02	4.419e-02	0.31000
NC_000020.10:LRRN4	9.899e-01	9.899e-01	9.899e-01	0.0106671	1.067e-02	4.421e-02	0.31000
NC_000011.9:LOC643181	2.383e-02	3.642e-02	4.373e-02	0.7896990	4.210e-02	4.422e-02	0.31000
NC_000010.10:FAM175B	9.901e-01	9.901e-01	9.901e-01	0.0106762	1.068e-02	4.424e-02	0.31000
NC_000006.11:IL22RA2	9.899e-01	9.899e-01	9.899e-01	0.0106860	1.069e-02	4.427e-02	0.31000
NC_000015.9:RASL12	9.880e-02	7.229e-02	7.286e-02	0.0189533	3.041e-02	4.430e-02	0.31000
NC_000006.11:CCRL1P	9.899e-01	9.899e-01	9.899e-01	0.0107114	1.070e-02	4.432e-02	0.31000
NC_000002.11:LOC100130731	3.266e-01	1.129e-01	6.205e-02	0.0136453	2.406e-02	4.432e-02	0.31000
NC_000007.13:CCL26	4.658e-02	4.658e-02	3.382e-02	0.0615410	5.118e-02	4.441e-02	0.31000
NC_000001.10:DBT	2.865e-02	3.198e-02	3.938e-02	0.1647060	5.562e-02	4.454e-02	0.31000
NC_000012.11:GTF2H3	5.168e-02	5.168e-02	5.168e-02	0.0408638	4.086e-02	4.458e-02	0.31000
NC_000009.11:HSD17B3	9.899e-01	9.899e-01	9.899e-01	0.0108232	1.082e-02	4.461e-02	0.31000
NC_000004.11:NPNT	7.197e-02	9.241e-02	1.219e-01	0.0154443	2.983e-02	4.482e-02	0.31000
NC_000015.9:C15orf32	9.901e-01	9.901e-01	9.901e-01	0.0109000	1.091e-02	4.482e-02	0.31000
NC_000003.11:TMEM39A	5.848e-02	5.848e-02	5.879e-02	0.0263515	4.732e-02	4.483e-02	0.31000
NC_000009.11:CNTFR	5.521e-02	5.521e-02	5.521e-02	0.0380035	3.801e-02	4.497e-02	0.31000
NC_000014.8:SNAPC1	9.307e-02	4.923e-02	5.214e-02	0.0353796	3.212e-02	4.517e-02	0.31000
NC_000001.10:ADAM15	9.899e-01	9.899e-01	9.899e-01	0.0110440	1.105e-02	4.519e-02	0.31000
NC_000010.10:bA291L22.4	9.899e-01	9.899e-01	9.899e-01	0.0110627	1.106e-02	4.523e-02	0.31000
NC_000010.10:LOC100129055	9.899e-01	9.899e-01	9.899e-01	0.0110627	1.106e-02	4.523e-02	0.31000
NC_000002.11:LOC100124401	9.899e-01	9.899e-01	9.899e-01	0.0111161	1.112e-02	4.537e-02	0.31000
NC_000005.9:SLC35A4	4.000e-02	4.000e-02	4.003e-02	0.0808573	5.059e-02	4.538e-02	0.31000
NC_000003.11:CAMK2N2	5.200e-02	5.200e-02	1.253e-01	0.0237030	3.946e-02	4.539e-02	0.31000
NC_000005.9:MGC29506	6.653e-02	2.198e-02	4.242e-02	0.0917011	5.200e-02	4.542e-02	0.31000
NC_000020.10:LIME1	4.211e-02	4.211e-02	3.685e-02	0.0840196	4.875e-02	4.552e-02	0.31000
NC_000002.11:LOC100288719	4.674e-01	5.419e-01	8.054e-02	0.0105461	2.017e-02	4.555e-02	0.31000
NC_000007.13:BET1	3.597e-02	3.574e-02	4.886e-02	0.0758593	5.634e-02	4.561e-02	0.31000
NC_000010.10:RPL21P90	5.922e-02	5.922e-02	5.947e-02	0.0269593	4.801e-02	4.563e-02	0.31000
NC_000007.13:LOC100128575	9.900e-01	9.900e-01	9.900e-01	0.0112225	1.122e-02	4.563e-02	0.31000
NC_000006.11:LOC727805	1.650e-01	3.692e-01	4.299e-01	0.0111082	1.347e-02	4.565e-02	0.31000
NC_000001.10:KIAA0495	2.050e-01	2.050e-01	1.842e-01	0.0097693	1.787e-02	4.569e-02	0.31000
NC_000003.11:CYP51P1	1.126e-01	3.121e-02	1.068e-01	0.0345936	2.743e-02	4.569e-02	0.31000
NC_000011.9:SAA4	7.148e-02	4.374e-02	6.155e-02	0.0316682	4.438e-02	4.570e-02	0.31000
NC_000005.9:NDUFS6	8.959e-02	8.959e-02	1.630e-02	0.0419842	6.285e-02	4.572e-02	0.31000
NC_000005.9:ARL10	4.403e-02	4.403e-02	4.851e-02	0.0452068	6.056e-02	4.574e-02	0.31000
NC_000010.10:THNSL1	2.185e-02	4.010e-02	8.661e-02	0.0546746	7.455e-02	4.582e-02	0.31000
NC_000004.11:SFRP2	6.375e-02	6.375e-02	8.706e-02	0.0226586	3.844e-02	4.591e-02	0.31000
NC_000016.9:CRAMP1L	6.068e-02	6.068e-02	2.961e-02	0.0399537	6.371e-02	4.592e-02	0.31000
NC_000019.9:SAFB	3.571e-02	3.571e-02	2.132e-01	0.0298245	5.397e-02	4.595e-02	0.31000
NC_000001.10:SLAMF8	2.115e-01	5.767e-02	7.991e-02	0.0169868	3.122e-02	4.609e-02	0.31000
NC_000005.9:RFESD	3.268e-02	9.122e-02	3.494e-02	0.0503636	5.636e-02	4.612e-02	0.31000
NC_000002.11:LOC100288014	9.903e-01	9.903e-01	9.903e-01	0.0114629	1.144e-02	4.622e-02	0.31000
NC_000003.11:ABHD10	2.001e-02	4.765e-02	4.157e-02	0.1879030	5.920e-02	4.636e-02	0.31000
NC_000004.11:LOC100131158	9.900e-01	9.900e-01	9.900e-01	0.0115174	1.151e-02	4.638e-02	0.31000
NC_000016.9:CMTM3	5.385e-01	1.062e-01	6.211e-02	0.0147466	2.654e-02	4.642e-02	0.31000
NC_000017.10:HN1	2.351e-01	5.812e-02	3.123e-02	0.0393940	2.952e-02	4.644e-02	0.31000
NC_000019.9:LOC100131386	6.315e-02	6.315e-02	2.584e-02	0.0683101	4.289e-02	4.649e-02	0.31000
NC_000001.10:RNF11	9.903e-01	9.903e-01	9.903e-01	0.0115472	1.157e-02	4.649e-02	0.31000
NC_000001.10:RPS2P8	9.903e-01	9.903e-01	9.903e-01	0.0115472	1.157e-02	4.649e-02	0.31000
NC_000015.9:ZSCAN29	9.903e-01	9.903e-01	9.903e-01	0.0115531	1.159e-02	4.652e-02	0.31000
NC_000019.9:ZNF625	7.746e-02	7.847e-02	2.864e-02	0.0321740	5.688e-02	4.657e-02	0.31000
NC_000014.8:PRO1768	9.900e-01	9.900e-01	9.900e-01	0.0115985	1.160e-02	4.659e-02	0.31000
NC_000020.10:GFRA4	5.836e-02	5.836e-02	5.861e-02	0.0286344	5.131e-02	4.666e-02	0.31000
NC_000019.9:LOC729956	7.436e-02	4.449e-02	3.192e-02	0.0657832	4.322e-02	4.671e-02	0.31000
NC_000014.8:STYX	4.054e-02	4.054e-02	3.860e-02	0.0931026	5.187e-02	4.672e-02	0.31000
NC_000007.13:LOC646762	1.433e-01	2.345e-01	3.767e-02	0.0167257	3.376e-02	4.681e-02	0.31000
NC_000006.11:C6orf130	5.771e-02	5.771e-02	5.758e-02	0.0291413	5.299e-02	4.681e-02	0.31000
NC_000008.10:LOC100130299	5.597e-02	5.597e-02	5.597e-02	0.0303188	5.532e-02	4.683e-02	0.31000
NC_000022.10:OSM	9.043e-02	2.633e-02	5.199e-02	0.0444671	5.860e-02	4.691e-02	0.31000
NC_000019.9:ETFB	5.862e-02	5.862e-02	5.886e-02	0.0288550	5.170e-02	4.697e-02	0.31000
NC_000012.11:C12orf4	9.900e-01	9.900e-01	9.900e-01	0.0117821	1.179e-02	4.705e-02	0.31000
NC_000007.13:CARD11	4.348e-01	4.511e-02	5.521e-02	0.0227140	3.716e-02	4.706e-02	0.31000
NC_000016.9:CSNK2A2	5.482e-02	5.482e-02	3.587e-02	0.0671954	4.129e-02	4.706e-02	0.31000
NC_000017.10:RPL6P26	4.600e-02	4.600e-02	1.110e-01	0.0302536	4.791e-02	4.716e-02	0.31000
NC_000002.11:LOC653192	5.768e-02	5.768e-02	5.754e-02	0.0295937	5.386e-02	4.716e-02	0.31000
NC_000009.11:GAPVD1	4.669e-02	5.144e-02	4.938e-02	0.0415268	5.949e-02	4.716e-02	0.31000
NC_000002.11:LOC339803	5.868e-02	5.868e-02	5.846e-02	0.0291931	5.244e-02	4.723e-02	0.31000
NC_000006.11:TREML3	4.333e-02	5.940e-02	2.315e-02	0.1324630	4.916e-02	4.730e-02	0.31000
NC_000017.10:AXIN2	5.763e-02	5.763e-02	5.777e-02	0.0297997	5.421e-02	4.735e-02	0.31000
NC_000006.11:TAAR5	5.860e-02	5.860e-02	5.910e-02	0.0293292	5.261e-02	4.741e-02	0.31000
NC_000009.11:RBM18	2.553e-02	7.475e-02	7.901e-02	0.0470279	4.869e-02	4.765e-02	0.31000
NC_000005.9:LOC345576	4.068e-03	1.919e-01	1.897e-01	0.0799911	1.396e-01	4.766e-02	0.31000
NC_000019.9:ZNF763	1.814e-01	4.047e-01	4.439e-01	0.0128433	1.315e-02	4.793e-02	0.31000
NC_000010.10:ECHS1	5.834e-02	5.834e-02	5.834e-02	0.0404046	4.040e-02	4.813e-02	0.31000
NC_000008.10:GRHL2	2.292e-01	4.647e-02	9.457e-02	0.0217246	2.965e-02	4.820e-02	0.31000
NC_000022.10:IL2RB	8.917e-01	7.614e-02	1.155e-01	0.0144783	2.541e-02	4.822e-02	0.31000
NC_000019.9:SAFB2	9.282e-02	3.771e-02	1.656e-01	0.0229555	3.856e-02	4.827e-02	0.31000
NC_000014.8:BAZ1A	1.881e-01	1.881e-01	4.025e-01	0.0098237	1.992e-02	4.831e-02	0.31000
NC_000011.9:PRSS23	6.233e-02	6.233e-02	6.233e-02	0.0283628	5.030e-02	4.833e-02	0.31000
NC_000006.11:SENP6	3.231e-02	4.693e-02	4.269e-02	0.0864904	6.357e-02	4.838e-02	0.31000
NC_000009.11:PTGS1	2.133e-02	2.815e-02	1.050e-01	0.1243950	6.316e-02	4.841e-02	0.31000
NC_000003.11:EIF4G1	1.446e-01	3.049e-02	5.789e-02	0.0321808	5.301e-02	4.842e-02	0.31000
NC_000015.9:TPM1	2.253e-02	4.758e-02	4.774e-02	0.1359580	6.288e-02	4.845e-02	0.31000
NC_000014.8:CMTM5	1.284e-01	1.440e-01	2.536e-01	0.0122442	2.150e-02	4.852e-02	0.31000
NC_000006.11:COL11A2	1.846e-01	3.208e-02	2.341e-02	0.1278180	3.561e-02	4.853e-02	0.31000
NC_000011.9:GLYATL1	5.941e-02	5.941e-02	2.179e-01	0.0203880	3.789e-02	4.853e-02	0.31000
NC_000019.9:ZNF419	5.320e-02	5.320e-02	1.955e-02	0.1072550	7.123e-02	4.853e-02	0.31000
NC_000019.9:TBCB	5.852e-02	5.852e-02	5.838e-02	0.0308661	5.598e-02	4.859e-02	0.31000
NC_000017.10:TMEM106A	6.064e-02	6.064e-02	6.073e-02	0.0294672	5.335e-02	4.864e-02	0.31000
NC_000006.11:HIST1H2BJ	9.900e-01	9.900e-01	9.900e-01	0.0124354	1.242e-02	4.864e-02	0.31000
NC_000006.11:LOC100287366	9.900e-01	9.900e-01	9.900e-01	0.0124354	1.242e-02	4.864e-02	0.31000
NC_000002.11:LOC343981	2.405e-01	4.840e-02	4.310e-02	0.0322547	3.661e-02	4.868e-02	0.31000
NC_000015.9:ANKDD1A	2.209e-02	7.806e-02	3.562e-02	0.1078900	6.612e-02	4.875e-02	0.31000
NC_000015.9:LOC100289457	4.370e-02	4.370e-02	1.328e-01	0.0320943	5.145e-02	4.881e-02	0.31000
NC_000010.10:TLK2P2	9.188e-02	5.519e-02	5.367e-02	0.0391211	3.479e-02	4.882e-02	0.31000
NC_000001.10:DTL	2.929e-01	4.188e-02	5.389e-02	0.0286351	3.795e-02	4.891e-02	0.31000
NC_000001.10:YTHDF2	4.520e-02	4.520e-02	2.235e-01	0.0265817	4.796e-02	4.893e-02	0.31000
NC_000015.9:LOC441736	5.056e-02	3.974e-02	4.774e-02	0.0889961	4.269e-02	4.894e-02	0.31000
NC_000017.10:ZNF18	1.226e-01	1.226e-01	1.777e-01	0.0138271	2.369e-02	4.900e-02	0.31000
NC_000009.11:IFNA1	5.840e-02	5.997e-02	5.840e-02	0.0418934	4.191e-02	4.935e-02	0.31000
NC_000002.11:TSN	9.892e-02	5.236e-02	7.611e-02	0.0335261	3.190e-02	4.947e-02	0.31000
NC_000014.8:PAX9	5.061e-02	5.061e-02	4.153e-02	0.0661120	5.162e-02	4.953e-02	0.31000
NC_000006.11:POPDC3	4.456e-02	6.250e-02	7.088e-02	0.0337869	5.701e-02	4.961e-02	0.31000
NC_000006.11:LOC643095	4.109e-03	1.268e-01	1.583e-01	0.1306890	1.669e-01	4.963e-02	0.31000
NC_000006.11:TFAP2D	6.226e-02	6.226e-02	6.156e-02	0.0288800	5.643e-02	4.972e-02	0.31000
NC_000017.10:NF1	8.239e-02	1.349e-01	5.716e-02	0.0205978	3.983e-02	4.975e-02	0.31000
NC_000015.9:LASS3	3.662e-01	7.262e-02	1.042e-01	0.0155702	2.919e-02	4.978e-02	0.31000
NC_000005.9:ANKRD31	1.219e-01	1.550e-01	2.618e-02	0.0256928	4.919e-02	4.980e-02	0.31000
NC_000010.10:MPP7	3.314e-02	5.188e-02	5.669e-02	0.0655583	6.059e-02	4.995e-02	0.31000
NC_000015.9:LOC728477	5.501e-02	5.501e-02	5.501e-02	0.0395702	NA	4.998e-02	0.31000
NC_000010.10:LOC100129859	2.712e-01	4.881e-02	6.296e-02	0.0226476	4.086e-02	5.000e-02	0.31000
NC_000006.11:HCG2P8	3.862e-01	4.743e-02	5.765e-02	0.0251126	3.892e-02	5.003e-02	0.31000
NC_000010.10:IDI2	1.813e-01	5.432e-02	1.423e-02	0.0744787	6.457e-02	5.004e-02	0.31000
NC_000002.11:IWS1	9.901e-01	9.901e-01	9.901e-01	0.0130675	1.293e-02	5.004e-02	0.31000
NC_000019.9:KCTD15	7.975e-02	4.223e-02	3.557e-02	0.0787072	4.453e-02	5.029e-02	0.31000
NC_000006.11:HEY2	6.053e-02	6.053e-02	6.053e-02	0.0420332	4.203e-02	5.033e-02	0.31000
NC_000005.9:NNT	2.144e-01	2.144e-01	1.019e-01	0.0123943	2.478e-02	5.041e-02	0.31000
NC_000001.10:C1orf55	9.901e-01	9.901e-01	9.901e-01	0.0131919	1.320e-02	5.051e-02	0.31000
NC_000001.10:RPL34P7	9.901e-01	9.901e-01	9.901e-01	0.0131919	1.320e-02	5.051e-02	0.31000
NC_000001.10:RPL5P6	5.247e-02	5.247e-02	3.869e-02	0.0675371	5.547e-02	5.054e-02	0.31000
NC_000013.10:LOC646208	6.564e-02	6.564e-02	6.564e-02	0.0291264	5.137e-02	5.061e-02	0.31000
NC_000009.11:CTSL2	4.408e-02	4.408e-02	4.305e-02	0.0982114	5.269e-02	5.073e-02	0.31000
NC_000004.11:LOC100286946	1.044e-01	2.179e-01	2.196e-01	0.0160582	1.896e-02	5.089e-02	0.31000
NC_000012.11:ALKBH2	6.249e-02	6.249e-02	6.215e-02	0.0312566	5.599e-02	5.091e-02	0.31000
NC_000009.11:LOC644160	5.119e-02	4.460e-02	4.803e-02	0.0707423	5.346e-02	5.106e-02	0.31000
NC_000001.10:C1orf204	1.787e-01	5.183e-02	5.040e-02	0.0261842	4.957e-02	5.113e-02	0.31000
NC_000006.11:LOC100131283	4.735e-02	4.735e-02	4.887e-02	0.0695813	5.493e-02	5.122e-02	0.31000
NC_000022.10:POLR3H	3.004e-01	3.509e-02	3.678e-02	0.0540657	4.171e-02	5.128e-02	0.31000
NC_000009.11:CENPP	8.073e-02	1.059e-01	1.820e-02	0.0699374	5.158e-02	5.129e-02	0.31000
NC_000017.10:TRIM65	3.014e-02	5.458e-02	5.995e-02	0.0660676	6.847e-02	5.133e-02	0.31000
NC_000011.9:OR8A2P	4.811e-02	4.811e-02	1.803e-01	0.0281922	5.197e-02	5.133e-02	0.31000
NC_000003.11:RPL17P16	5.006e-02	5.006e-02	2.423e-01	0.0264260	4.741e-02	5.145e-02	0.31000
NC_000013.10:NDFIP2	9.110e-02	3.520e-02	1.112e-01	0.0360949	4.098e-02	5.150e-02	0.31000
NC_000008.10:LOC401463	6.232e-02	6.232e-02	6.232e-02	0.0423284	4.233e-02	5.150e-02	0.31000
NC_000009.11:NTRK2	3.181e-01	2.574e-02	3.500e-02	0.0775868	4.567e-02	5.153e-02	0.31000
NC_000004.11:SC4MOL	6.265e-02	6.265e-02	6.300e-02	0.0318889	5.738e-02	5.169e-02	0.31000
NC_000003.11:LOC100129354	1.181e-01	1.181e-01	7.120e-02	0.0200499	3.404e-02	5.191e-02	0.31000
NC_000003.11:MFSD1	6.720e-02	6.720e-02	6.661e-02	0.0299218	5.256e-02	5.195e-02	0.31000
NC_000003.11:LOC100289326	4.446e-02	4.446e-02	4.228e-02	0.0974902	5.923e-02	5.204e-02	0.31000
NC_000017.10:APPBP2	9.901e-01	9.901e-01	9.901e-01	0.0138541	1.385e-02	5.208e-02	0.31000
NC_000008.10:C8orf80	7.243e-02	7.243e-02	7.203e-02	0.0273586	4.828e-02	5.210e-02	0.31000
NC_000006.11:IGF2R	1.405e-01	7.054e-02	1.490e-02	0.0700920	6.802e-02	5.215e-02	0.31000
NC_000009.11:SYK	1.888e-02	2.248e-01	4.884e-02	0.0484351	8.617e-02	5.217e-02	0.31000
NC_000003.11:DTX3L	6.068e-02	6.068e-02	6.068e-02	0.0450333	4.503e-02	5.218e-02	0.31000
NC_000022.10:BAIAP2L2	6.323e-02	6.323e-02	3.242e-02	0.0829908	4.546e-02	5.223e-02	0.31000
NC_000001.10:CSDE1	1.098e-01	1.098e-01	2.868e-02	0.0306983	5.775e-02	5.223e-02	0.31000
NC_000007.13:LOC100128637	2.320e-01	2.483e-02	5.743e-02	0.0449465	5.390e-02	5.229e-02	0.31000
NC_000011.9:TUT1	1.666e-01	1.666e-01	1.173e-01	0.0141468	2.654e-02	5.233e-02	0.31000
NC_000007.13:OR2A15P	9.023e-02	9.106e-03	2.149e-01	0.0662809	1.040e-01	5.243e-02	0.31000
NC_000015.9:LOC735247	6.310e-02	6.261e-02	6.310e-02	0.0434812	4.348e-02	5.254e-02	0.31000
NC_000016.9:ST3GAL2	9.072e-02	1.009e-01	9.716e-02	0.0201470	3.724e-02	5.270e-02	0.31000
NC_000018.9:GATA6	6.769e-02	6.769e-02	6.769e-02	0.0304130	5.334e-02	5.271e-02	0.31000
NC_000010.10:NRBF2	6.388e-02	6.388e-02	2.695e-02	0.0691778	6.826e-02	5.278e-02	0.31000
NC_000001.10:EPHA2	1.776e-01	6.628e-02	1.137e-01	0.0180345	3.634e-02	5.280e-02	0.31000
NC_000001.10:IL23R	8.421e-02	8.421e-02	6.738e-02	0.0249231	4.735e-02	5.290e-02	0.31000
NC_000014.8:SERPINA1	9.443e-02	9.443e-02	1.766e-02	0.0600689	6.848e-02	5.293e-02	0.31000
NC_000005.9:HOMER1	6.344e-02	6.344e-02	6.344e-02	0.0330401	5.929e-02	5.296e-02	0.31000
NC_000022.10:PHF5A	7.206e-02	7.206e-02	7.168e-02	0.0285965	5.009e-02	5.306e-02	0.31000
NC_000011.9:KDM4D	6.309e-02	6.309e-02	3.131e-02	0.0547613	7.596e-02	5.311e-02	0.31000
NC_000012.11:IGF1	7.775e-02	4.536e-02	4.646e-02	0.0567610	5.352e-02	5.315e-02	0.31000
NC_000010.10:LOC100287503	4.923e-01	6.172e-02	3.258e-02	0.0326031	5.119e-02	5.319e-02	0.31000
NC_000017.10:SPATA22	4.856e-02	2.265e-01	5.798e-02	0.0298018	4.325e-02	5.322e-02	0.31000
NC_000012.11:AKAP3	1.620e-01	1.360e-01	1.158e-01	0.0148857	2.978e-02	5.327e-02	0.31000
NC_000004.11:ANXA2P1	1.130e-01	6.443e-02	8.899e-02	0.0240050	4.121e-02	5.329e-02	0.31000
NC_000020.10:MYH7B	2.578e-01	4.489e-02	5.158e-02	0.0363855	4.107e-02	5.332e-02	0.31000
NC_000012.11:CD4	1.265e-01	1.265e-01	1.299e-01	0.0160824	3.005e-02	5.333e-02	0.31000
NC_000008.10:TACC1	9.901e-01	9.901e-01	9.901e-01	0.0143942	1.440e-02	5.335e-02	0.31000
NC_000019.9:LOC100289269	4.708e-01	2.571e-01	2.457e-01	0.0109692	2.173e-02	5.367e-02	0.31000
NC_000005.9:LOC100289470	4.464e-02	1.050e-01	7.955e-02	0.0302026	5.344e-02	5.376e-02	0.31000
NC_000005.9:LOC100129186	7.632e-02	2.630e-02	5.837e-02	0.0945174	5.443e-02	5.392e-02	0.31000
NC_000005.9:CAST	7.978e-02	3.313e-02	5.192e-02	0.0889873	4.722e-02	5.394e-02	0.31000
NC_000009.11:LOC100287242	5.847e-01	5.657e-02	6.654e-02	0.0284442	3.410e-02	5.400e-02	0.31000
NC_000007.13:GABPAP	3.950e-01	3.950e-01	1.492e-01	0.0119925	2.261e-02	5.402e-02	0.31000
NC_000022.10:ST13	9.901e-01	9.901e-01	9.901e-01	0.0147094	1.470e-02	5.407e-02	0.31000
NC_000001.10:FAM151A	8.147e-02	6.630e-02	3.299e-02	0.0638217	4.964e-02	5.410e-02	0.31000
NC_000006.11:LOC100131203	2.533e-01	2.533e-01	1.675e-01	0.0129802	2.209e-02	5.426e-02	0.31000
NC_000015.9:SMAD6	6.419e-02	6.498e-02	6.419e-02	0.0449459	4.494e-02	5.428e-02	0.31000
NC_000019.9:KDELR1	6.831e-02	6.831e-02	6.776e-02	0.0321097	5.602e-02	5.435e-02	0.31000
NC_000004.11:GNRHR	1.402e-01	4.495e-02	4.958e-02	0.0328924	6.565e-02	5.435e-02	0.31000
NC_000007.13:LOC100129985	1.674e-01	5.990e-02	6.860e-02	0.0253937	4.471e-02	5.446e-02	0.31000
NC_000005.9:ZCCHC9	7.159e-02	7.159e-02	7.159e-02	0.0303017	5.294e-02	5.449e-02	0.31000
NC_000006.11:SERPINB6	7.208e-02	7.208e-02	7.208e-02	0.0301464	5.252e-02	5.454e-02	0.31000
NC_000018.9:LOC100129655	5.727e-02	3.629e-02	7.025e-02	0.0669194	5.772e-02	5.457e-02	0.31000
NC_000017.10:CNTNAP1	6.499e-02	6.499e-02	1.781e-01	0.0246147	4.497e-02	5.475e-02	0.31000
NC_000011.9:RPLP2P3	3.366e-01	8.707e-02	7.300e-02	0.0219214	3.262e-02	5.507e-02	0.31000
NC_000021.8:UMODL1	4.429e-02	3.489e-02	8.397e-02	0.0837673	5.811e-02	5.520e-02	0.31000
NC_000013.10:LOC727934	6.143e-02	9.664e-02	1.670e-02	0.0976384	8.581e-02	5.532e-02	0.31000
NC_000013.10:RPL32P28	7.433e-02	7.433e-02	2.668e-02	0.0713718	6.225e-02	5.541e-02	0.31000
NC_000010.10:CEP55	7.903e-02	7.903e-02	4.447e-02	0.0504893	4.403e-02	5.548e-02	0.31000
NC_000004.11:LOC100288492	1.625e-01	1.588e-01	1.901e-01	0.0166886	2.269e-02	5.549e-02	0.31000
NC_000008.10:ODF1	6.564e-02	6.564e-02	6.564e-02	0.0458366	4.583e-02	5.549e-02	0.31000
NC_000014.8:DIO3OS	7.259e-02	3.713e-02	5.403e-02	0.0832625	5.129e-02	5.549e-02	0.31000
NC_000011.9:SOX6	6.564e-02	6.805e-02	6.564e-02	0.0454322	4.544e-02	5.568e-02	0.31000
NC_000014.8:CBLN3	7.030e-02	7.030e-02	7.002e-02	0.0326093	5.674e-02	5.583e-02	0.31000
NC_000019.9:POLD1	1.340e-01	6.369e-02	7.948e-02	0.0265319	4.495e-02	5.615e-02	0.31000
NC_000015.9:NPM1P5	7.860e-02	7.860e-02	7.860e-02	0.0287686	5.024e-02	5.620e-02	0.31000
NC_000019.9:CNN2	1.361e-01	5.103e-02	3.285e-02	0.0701555	4.817e-02	5.626e-02	0.31000
NC_000022.10:SEPT3	1.934e-02	1.246e-01	2.364e-01	0.0359263	6.872e-02	5.630e-02	0.31000
NC_000001.10:PIK3R3	1.713e-01	1.713e-01	1.633e-02	0.0393394	7.369e-02	5.632e-02	0.31000
NC_000014.8:FOXG1	6.290e-02	6.290e-02	3.463e-02	0.0759885	6.338e-02	5.640e-02	0.31000
NC_000003.11:SLC6A20	2.549e-02	6.726e-02	9.352e-02	0.0514382	9.266e-02	5.643e-02	0.31000
NC_000006.11:DCDC2	7.340e-01	5.186e-02	6.347e-02	0.0298027	4.323e-02	5.647e-02	0.31000
NC_000003.11:TMEM158	1.425e-01	1.425e-01	2.296e-01	0.0150934	2.828e-02	5.648e-02	0.31000
NC_000001.10:STX12	1.927e-02	1.216e-01	5.442e-02	0.0782535	9.226e-02	5.677e-02	0.31000
NC_000002.11:NOSTRIN	3.985e-01	1.712e-01	2.125e-02	0.0379517	4.621e-02	5.684e-02	0.31000
NC_000020.10:PAK7	8.897e-02	4.834e-02	1.194e-01	0.0332268	4.707e-02	5.699e-02	0.31000
NC_000013.10:SETDB2	5.201e-02	5.201e-02	4.528e-02	0.1007020	5.725e-02	5.710e-02	0.31000
NC_000010.10:LOC100132987	1.002e-01	1.002e-01	3.560e-02	0.0363748	6.223e-02	5.725e-02	0.31000
NC_000006.11:RPL17P25	4.988e-02	4.988e-02	5.488e-02	0.0616444	8.183e-02	5.738e-02	0.31000
NC_000003.11:NLGN1	6.226e-02	6.226e-02	4.256e-02	0.0725109	5.818e-02	5.758e-02	0.31000
NC_000017.10:STAT5B	7.383e-02	7.383e-02	7.414e-02	0.0326066	5.628e-02	5.760e-02	0.31000
NC_000003.11:LOC401098	5.106e-01	1.879e-01	2.853e-01	0.0161065	1.921e-02	5.761e-02	0.31000
NC_000001.10:C1orf130	2.706e-02	7.240e-02	8.880e-02	0.0618531	7.360e-02	5.764e-02	0.31000
NC_000005.9:RNF180	3.821e-02	6.448e-02	4.109e-02	0.1104210	7.054e-02	5.765e-02	0.31000
NC_000011.9:B3GNT6	9.902e-01	9.902e-01	9.902e-01	0.0163011	1.630e-02	5.770e-02	0.31000
NC_000010.10:EIF4EBP2	7.372e-02	1.453e-01	1.705e-01	0.0190217	3.896e-02	5.773e-02	0.31000
NC_000002.11:GCC2	1.446e-01	3.928e-02	9.541e-02	0.0309678	5.666e-02	5.775e-02	0.31000
NC_000011.9:DKFZp686O24166	1.336e-01	4.384e-02	3.855e-02	0.0698333	5.357e-02	5.785e-02	0.31000
NC_000002.11:RIF1	9.390e-01	5.329e-01	4.088e-02	0.0202556	4.008e-02	5.788e-02	0.31000
NC_000022.10:MEI1	2.364e-01	1.399e-01	1.633e-02	0.0487364	6.514e-02	5.811e-02	0.31000
NC_000019.9:C19orf15	2.493e-01	2.563e-01	8.873e-02	0.0157889	3.160e-02	5.811e-02	0.31000
NC_000004.11:PGDS	1.262e-01	1.262e-01	4.583e-02	0.0384793	3.531e-02	5.812e-02	0.31000
NC_000010.10:LOC644459	2.802e-01	6.237e-02	7.324e-02	0.0311730	3.671e-02	5.840e-02	0.31000
NC_000001.10:TTC39A	1.867e-01	2.080e-01	2.760e-01	0.0175608	2.044e-02	5.847e-02	0.31000
NC_000001.10:QSOX1	2.079e-01	2.079e-01	7.384e-02	0.0192263	3.271e-02	5.852e-02	0.31000
NC_000002.11:RANBP2	4.066e-01	8.159e-02	8.871e-02	0.0210739	3.845e-02	5.863e-02	0.31000
NC_000002.11:CCDC74A	5.375e-02	5.375e-02	3.342e-02	0.1594040	6.355e-02	5.873e-02	0.31000
NC_000010.10:MKI67	1.457e-01	4.812e-02	2.096e-01	0.0225768	4.626e-02	5.878e-02	0.31000
NC_000014.8:ERO1L	7.122e-02	7.140e-02	7.122e-02	0.0462408	4.624e-02	5.885e-02	0.31000
NC_000010.10:C10orf92	3.332e-02	7.475e-02	1.737e-01	0.0406976	6.115e-02	5.900e-02	0.31000
NC_000013.10:KDELC1	6.429e-02	6.429e-02	3.716e-02	0.0933846	5.740e-02	5.912e-02	0.31000
NC_000011.9:LOC399950	7.503e-02	7.503e-02	3.323e-02	0.0750795	5.938e-02	5.920e-02	0.31000
NC_000009.11:GTF3C5	5.693e-02	5.693e-02	5.034e-02	0.0679037	6.992e-02	5.924e-02	0.31000
NC_000002.11:ST6GAL2	5.271e-01	7.153e-02	4.323e-02	0.0295085	5.781e-02	5.934e-02	0.31000
NC_000022.10:LOC100287247	5.500e-02	5.500e-02	1.680e-01	0.0352526	5.795e-02	5.935e-02	0.31000
NC_000013.10:EDNRB	3.896e-02	4.125e-02	7.137e-02	0.0972448	7.915e-02	5.945e-02	0.31000
NC_000014.8:GALNTL1	5.150e-02	5.150e-02	5.639e-02	0.0648122	8.368e-02	5.962e-02	0.31000
NC_000002.11:SMYD5	7.837e-02	5.377e-02	5.625e-02	0.0767959	4.510e-02	5.962e-02	0.31000
NC_000004.11:LOC100287013	3.916e-01	9.658e-02	1.004e-01	0.0212532	3.353e-02	5.985e-02	0.31000
NC_000011.9:GANAB	1.721e-01	1.721e-01	2.360e-01	0.0152334	2.902e-02	5.987e-02	0.31000
NC_000019.9:RDH8	5.365e-02	5.365e-02	4.809e-02	0.1051350	5.966e-02	5.990e-02	0.31000
NC_000004.11:LOC391657	1.136e-01	8.210e-02	4.572e-02	0.0345176	6.521e-02	5.996e-02	0.31000
NC_000016.9:DDX19A	6.205e-02	6.205e-02	4.317e-02	0.0824674	6.145e-02	6.004e-02	0.31000
NC_000006.11:TPD52L1	7.427e-02	7.427e-02	7.427e-02	0.0352173	6.082e-02	6.010e-02	0.31000
NC_000017.10:SLFN12	6.666e-02	6.666e-02	6.592e-02	0.0390789	7.507e-02	6.021e-02	0.31000
NC_000003.11:LOC647253	1.314e-01	9.804e-02	1.966e-02	0.0802744	6.046e-02	6.024e-02	0.31000
NC_000001.10:C1orf141	7.778e-02	7.778e-02	7.778e-02	0.0335783	5.774e-02	6.033e-02	0.31000
NC_000014.8:LOC644616	4.343e-02	9.157e-02	4.239e-01	0.0287442	5.201e-02	6.039e-02	0.31000
NC_000019.9:CYP4F11	1.422e-01	4.583e-02	5.990e-02	0.0508538	5.063e-02	6.040e-02	0.31000
NC_000016.9:NOD2	2.559e-02	4.170e-02	1.089e-01	0.1173550	8.629e-02	6.044e-02	0.31000
NC_000019.9:LOC100128254	1.423e-02	7.889e-02	1.293e-01	0.1013110	1.025e-01	6.064e-02	0.31000
NC_000001.10:C1orf116	8.568e-01	4.846e-02	5.358e-02	0.0422147	4.938e-02	6.072e-02	0.31000
NC_000002.11:GMPPA	7.466e-02	7.466e-02	7.518e-02	0.0357407	6.153e-02	6.081e-02	0.31000
NC_000002.11:DAPL1	5.377e-02	5.377e-02	4.692e-02	0.1148400	6.159e-02	6.095e-02	0.31000
NC_000001.10:PABPC4	6.860e-02	6.860e-02	6.860e-02	0.0521594	5.216e-02	6.096e-02	0.31000
NC_000004.11:LRAT	1.553e-01	6.186e-02	3.411e-02	0.0760640	4.751e-02	6.142e-02	0.31000
NC_000007.13:HOXA9	6.128e-02	6.128e-02	2.005e-01	0.0314549	5.729e-02	6.144e-02	0.31000
NC_000012.11:ZNF664	5.210e-02	2.103e-01	6.354e-01	0.0224669	3.962e-02	6.158e-02	0.31000
NC_000002.11:PLEK	9.932e-02	1.185e-01	1.399e-01	0.0219459	4.167e-02	6.171e-02	0.31000
NC_000004.11:REST	4.023e-02	4.023e-02	8.686e-02	0.0947841	7.904e-02	6.175e-02	0.31000
NC_000007.13:CYP3A5P2	8.187e-01	1.727e-01	1.967e-01	0.0183792	2.341e-02	6.175e-02	0.31000
NC_000019.9:ZNF8	1.098e-01	1.098e-01	3.872e-02	0.0383853	6.484e-02	6.196e-02	0.31000
NC_000010.10:ANKRD26	5.909e-02	1.266e-01	3.409e-01	0.0226672	4.573e-02	6.201e-02	0.31000
NC_000004.11:PPID	8.565e-02	8.565e-02	1.100e-01	0.0295496	4.899e-02	6.210e-02	0.31000
NC_000005.9:GABRA1	1.707e-01	4.878e-02	1.248e-01	0.0290935	5.000e-02	6.219e-02	0.31000
NC_000015.9:ZSCAN2	4.547e-02	1.467e-01	2.743e-02	0.0909987	8.032e-02	6.221e-02	0.31000
NC_000007.13:RAC1	5.275e-02	5.275e-02	1.002e-01	0.0510905	7.108e-02	6.224e-02	0.31000
NC_000006.11:KIAA1244	8.666e-02	2.900e-02	1.408e-01	0.0558209	6.350e-02	6.228e-02	0.31000
NC_000017.10:SMCR8	9.744e-02	5.578e-02	4.626e-02	0.0571531	7.153e-02	6.250e-02	0.31000
NC_000019.9:FARSA	9.432e-02	9.432e-02	9.482e-02	0.0289857	4.969e-02	6.265e-02	0.31000
NC_000022.10:POLDIP3	9.973e-02	9.973e-02	2.034e-02	0.0762767	8.840e-02	6.268e-02	0.31000
NC_000003.11:SENP2	5.013e-02	1.125e-01	4.257e-01	0.0274511	4.753e-02	6.274e-02	0.31000
NC_000004.11:PROL1	7.862e-02	7.862e-02	7.891e-02	0.0358872	6.131e-02	6.282e-02	0.31000
NC_000019.9:SEC1	6.001e-02	6.001e-02	5.411e-02	0.0795481	6.471e-02	6.289e-02	0.31000
NC_000001.10:NID1	8.473e-02	7.925e-02	3.467e-02	0.0664649	7.069e-02	6.298e-02	0.31000
NC_000004.11:ABCG2	5.278e-02	1.214e-01	2.961e-01	0.0257856	4.848e-02	6.299e-02	0.31000
NC_000007.13:LOC100288712	9.130e-01	1.566e-01	2.534e-01	0.0148037	3.100e-02	6.305e-02	0.31000
NC_000003.11:HRH1	7.022e-02	7.022e-02	7.022e-02	0.0471104	NA	6.306e-02	0.31000
NC_000012.11:LOC100190940	1.115e-01	6.772e-02	2.525e-01	0.0243165	4.513e-02	6.308e-02	0.31000
NC_000003.11:APPL1	6.817e-02	6.817e-02	1.041e-01	0.0355672	6.540e-02	6.309e-02	0.31000
NC_000020.10:ZMYND8	8.410e-02	8.410e-02	8.373e-02	0.0338129	5.677e-02	6.314e-02	0.31000
NC_000006.11:LOC100287004	1.253e-01	5.003e-02	4.591e-02	0.1010570	4.292e-02	6.319e-02	0.31000
NC_000014.8:FAM71D	9.059e-01	3.616e-01	1.358e-01	0.0154551	3.042e-02	6.321e-02	0.31000
NC_000008.10:LOC100287139	7.039e-02	7.191e-02	7.039e-02	0.0465033	NA	6.328e-02	0.31000
NC_000022.10:C22orf13	1.871e-01	2.802e-01	3.096e-01	0.0148474	2.947e-02	6.331e-02	0.31000
NC_000002.11:NOL10	7.800e-02	7.800e-02	1.520e-01	0.0289212	5.224e-02	6.336e-02	0.31000
NC_000006.11:LOC100289398	7.593e-02	7.593e-02	7.593e-02	0.0379962	6.564e-02	6.337e-02	0.31000
NC_000020.10:ZSWIM3	4.431e-02	9.924e-02	5.992e-02	0.0537386	7.848e-02	6.341e-02	0.31000
NC_000020.10:PPP1R16B	2.701e-02	7.079e-02	1.025e-01	0.0759256	8.500e-02	6.352e-02	0.31000
NC_000004.11:AFP	3.669e-02	4.817e-02	6.446e-02	0.1654300	7.390e-02	6.361e-02	0.31000
NC_000006.11:GTPBP2	4.761e-02	7.191e-02	5.749e-02	0.0857822	6.396e-02	6.363e-02	0.31000
NC_000003.11:LOC729674	9.385e-02	9.385e-02	3.171e-02	0.0757023	5.774e-02	6.365e-02	0.31000
NC_000002.11:LOC100287288	1.014e-01	8.858e-02	6.851e-02	0.0424788	4.531e-02	6.373e-02	0.31000
NC_000009.11:TPD52L3	9.401e-02	3.509e-02	8.797e-02	0.0620177	6.567e-02	6.378e-02	0.31000
NC_000015.9:GANC	2.049e-02	7.970e-02	7.828e-02	0.0996230	1.202e-01	6.388e-02	0.31000
NC_000013.10:PAN3	3.059e-01	7.333e-02	5.609e-02	0.0309565	5.720e-02	6.398e-02	0.31000
NC_000012.11:SETD8	1.886e-01	8.399e-02	1.327e-01	0.0231800	4.148e-02	6.399e-02	0.31000
NC_000021.8:MORC3	7.117e-02	7.117e-02	7.117e-02	0.0480676	NA	6.406e-02	0.31000
NC_000001.10:FMO6P	3.541e-01	6.345e-02	7.774e-02	0.0314296	4.712e-02	6.409e-02	0.31000
NC_000006.11:USP45	1.367e-01	4.186e-02	4.520e-02	0.0896139	5.763e-02	6.413e-02	0.31000
NC_000006.11:LRRC16A	1.826e-01	1.826e-01	1.389e-02	0.0597130	1.018e-01	6.419e-02	0.31000
NC_000019.9:KIAA0892	6.258e-02	3.387e-02	1.001e-01	0.0632272	9.352e-02	6.423e-02	0.31000
NC_000008.10:CA8	3.269e-01	7.260e-02	7.686e-02	0.0309119	4.381e-02	6.423e-02	0.31000
NC_000005.9:MATR3	8.828e-02	8.828e-02	2.814e-02	0.1099870	5.659e-02	6.423e-02	0.31000
NC_000006.11:CDSN	3.778e-02	1.721e-01	3.518e-02	0.0745867	9.403e-02	6.425e-02	0.31000
NC_000012.11:TCTN2	1.317e-01	4.857e-02	7.882e-02	0.0466903	5.546e-02	6.455e-02	0.31000
NC_000003.11:LOC647280	2.748e-01	6.207e-02	6.528e-02	0.0391325	4.673e-02	6.456e-02	0.31000
NC_000015.9:MYO5C	4.266e-02	6.221e-02	5.091e-02	0.1546440	6.674e-02	6.464e-02	0.31000
NC_000012.11:TXNRD1	4.996e-02	5.375e-02	6.627e-02	0.1061780	6.336e-02	6.465e-02	0.31000
NC_000009.11:LRRC19	6.126e-02	6.126e-02	6.332e-02	0.0598314	7.921e-02	6.470e-02	0.31000
NC_000017.10:CHD3	3.750e-02	7.111e-02	5.233e-02	0.1335270	7.418e-02	6.502e-02	0.31000
NC_000014.8:C14orf2	7.238e-02	7.238e-02	4.144e-02	0.0965707	5.900e-02	6.507e-02	0.31000
NC_000013.10:UGCGL2	4.758e-01	6.743e-02	2.333e-02	0.1144750	4.965e-02	6.512e-02	0.31000
NC_000010.10:LOC100287942	1.403e-01	7.597e-02	8.749e-02	0.0337498	4.817e-02	6.538e-02	0.31000
NC_000009.11:GALT	1.194e-01	4.002e-02	7.115e-02	0.0657328	5.977e-02	6.543e-02	0.31000
NC_000009.11:PIGO	1.527e-01	1.527e-01	2.137e-02	0.0478563	9.048e-02	6.549e-02	0.31000
NC_000012.11:LOC100287314	5.369e-02	5.369e-02	7.702e-02	0.0769452	7.068e-02	6.550e-02	0.31000
NC_000006.11:LOC285830	4.993e-01	1.551e-01	1.003e-01	0.0215465	3.511e-02	6.573e-02	0.31000
NC_000010.10:LOC254312	5.701e-02	5.701e-02	1.856e-01	0.0412637	6.607e-02	6.574e-02	0.31000
NC_000012.11:KRT123P	1.633e-01	6.594e-02	6.753e-02	0.0451332	4.692e-02	6.575e-02	0.31000
NC_000005.9:SOX30	6.237e-02	5.207e-02	6.341e-02	0.0845177	7.092e-02	6.586e-02	0.31000
NC_000003.11:LOC100130785	5.944e-01	1.931e-01	2.257e-01	0.0162598	3.078e-02	6.592e-02	0.31000
NC_000019.9:ANGPTL4	7.594e-02	7.594e-02	4.052e-02	0.0917277	6.127e-02	6.600e-02	0.31000
NC_000015.9:CDAN1	2.490e-01	8.779e-02	2.690e-02	0.0611627	6.393e-02	6.621e-02	0.31000
NC_000006.11:LY6G6F	6.949e-02	6.949e-02	4.568e-02	0.0924200	6.379e-02	6.625e-02	0.31000
NC_000022.10:SLC2A11	1.020e-01	6.413e-02	1.146e-01	0.0363312	5.497e-02	6.633e-02	0.31000
NC_000004.11:MAPK10	6.739e-02	6.739e-02	2.881e-01	0.0313740	5.965e-02	6.635e-02	0.31000
NC_000009.11:GPR107	3.583e-01	5.656e-02	3.808e-02	0.0584969	6.333e-02	6.642e-02	0.31000
NC_000020.10:FAM110A	8.910e-02	8.910e-02	8.950e-02	0.0347494	5.830e-02	6.646e-02	0.31000
NC_000017.10:NDEL1	5.758e-02	5.758e-02	2.171e-01	0.0409332	6.443e-02	6.648e-02	0.31000
NC_000001.10:ZZZ3	5.925e-02	2.806e-02	1.534e-01	0.0661094	1.073e-01	6.655e-02	0.31000
NC_000001.10:PCTK3	3.058e-01	4.778e-02	7.404e-02	0.0407279	5.753e-02	6.662e-02	0.31000
NC_000007.13:GPNMB	3.236e-01	4.509e-02	5.513e-02	0.0528524	6.113e-02	6.666e-02	0.31000
NC_000009.11:RABGAP1	1.535e-01	1.535e-01	3.072e-02	0.0417505	6.901e-02	6.667e-02	0.31000
NC_000001.10:NDUFS2	1.068e-01	1.068e-01	4.582e-02	0.0411458	7.047e-02	6.670e-02	0.31000
NC_000017.10:KLHL11	1.513e-01	1.513e-01	1.954e-02	0.0634290	8.211e-02	6.679e-02	0.31000
NC_000015.9:LOC100128979	5.064e-02	7.133e-01	2.751e-01	0.0294461	3.810e-02	6.680e-02	0.31000
NC_000019.9:ZNF575	1.993e-01	7.334e-02	7.933e-02	0.0314715	5.396e-02	6.683e-02	0.31000
NC_000004.11:PRKG2	1.231e-01	5.203e-02	1.439e-01	0.0361768	5.360e-02	6.692e-02	0.31000
NC_000010.10:IFIT5	1.098e-01	8.309e-02	5.305e-02	0.0404936	7.532e-02	6.701e-02	0.31000
NC_000011.9:MMP1	1.400e-01	4.406e-02	8.484e-02	0.0434809	7.211e-02	6.731e-02	0.31000
NC_000013.10:LOC100287414	5.274e-02	5.274e-02	1.750e-01	0.0473026	7.625e-02	6.732e-02	0.31000
NC_000022.10:MFNG	6.779e-02	6.779e-02	4.656e-02	0.0817754	7.900e-02	6.740e-02	0.31000
NC_000011.9:NAALAD2	6.681e-02	5.000e-02	1.047e-01	0.0619899	6.624e-02	6.763e-02	0.31000
NC_000015.9:LOC100128108	8.422e-02	8.422e-02	5.003e-02	0.0809599	5.013e-02	6.766e-02	0.31000
NC_000017.10:C17orf55	2.942e-02	9.917e-02	9.999e-02	0.0603385	9.775e-02	6.782e-02	0.31000
NC_000014.8:C14orf159	2.397e-01	1.822e-01	2.003e-02	0.0492798	8.356e-02	6.790e-02	0.31000
NC_000011.9:LOC643855	9.008e-02	9.008e-02	4.310e-01	0.0298232	4.138e-02	6.803e-02	0.31000
NC_000017.10:ALDOC	9.901e-01	9.901e-01	9.901e-01	0.0058827	NA	6.805e-02	0.31000
NC_000014.8:ADCK1	4.137e-02	4.137e-02	1.153e-01	0.1189520	7.517e-02	6.807e-02	0.31000
NC_000020.10:FDXP1	8.577e-02	8.577e-02	8.577e-02	0.0382368	6.413e-02	6.821e-02	0.31000
NC_000015.9:KLF13	1.999e-01	7.404e-02	7.403e-02	0.0326412	5.964e-02	6.838e-02	0.31000
NC_000008.10:RAB11FIP1	1.503e-01	1.503e-01	2.273e-01	0.0199420	3.896e-02	6.856e-02	0.31000
NC_000004.11:LOC100289535	8.278e-01	7.362e-02	4.077e-02	0.0440508	6.902e-02	6.857e-02	0.31000
NC_000009.11:CCIN	6.228e-02	6.228e-02	6.093e-02	0.0747113	8.246e-02	6.862e-02	0.31000
NC_000004.11:HSD17B11	8.584e-02	8.584e-02	5.770e-02	0.0568275	6.173e-02	6.864e-02	0.31000
NC_000019.9:POLR2I	1.200e-01	1.200e-01	4.080e-02	0.0649070	4.763e-02	6.868e-02	0.31000
NC_000001.10:ALX3	7.734e-02	7.734e-02	7.734e-02	0.0498311	NA	6.884e-02	0.31000
NC_000001.10:C1orf93	9.078e-02	9.078e-02	3.524e-02	0.0658573	8.759e-02	6.893e-02	0.31000
NC_000012.11:C12orf64	6.014e-02	6.014e-02	5.370e-02	0.1149710	7.131e-02	6.896e-02	0.31000
NC_000002.11:AHCTF1P	8.209e-02	8.209e-02	2.858e-02	0.1222820	7.965e-02	6.900e-02	0.31000
NC_000015.9:CYP1A1	5.624e-02	7.565e-02	5.024e-02	0.1115130	6.875e-02	6.938e-02	0.31000
NC_000003.11:LOC100287133	7.726e-01	1.122e-01	1.060e-01	0.0247099	4.216e-02	6.950e-02	0.31000
NC_000007.13:GARS	2.232e-01	4.576e-02	8.328e-02	0.0437807	6.409e-02	6.952e-02	0.31000
NC_000011.9:UBXN1	8.519e-02	8.519e-02	8.564e-02	0.0393529	6.818e-02	6.955e-02	0.31000
NC_000017.10:SCRN2	4.340e-02	4.340e-02	1.350e-01	0.0912284	8.188e-02	6.955e-02	0.31000
NC_000009.11:IFNW1	5.358e-02	9.242e-02	1.080e-01	0.0547324	5.783e-02	6.970e-02	0.31000
NC_000002.11:FAM119A	8.918e-02	8.918e-02	3.824e-01	0.0318727	4.305e-02	6.977e-02	0.31000
NC_000017.10:MSL1	2.259e-02	8.217e-02	1.772e-01	0.0813925	9.451e-02	6.981e-02	0.31000
NC_000013.10:HSP90AB6P	4.600e-02	1.111e-01	5.406e-02	0.0685809	9.323e-02	7.003e-02	0.31000
NC_000009.11:LOC347119	3.955e-02	1.891e-01	5.001e-02	0.0584459	1.078e-01	7.014e-02	0.31000
NC_000019.9:PRKD2	8.003e-02	8.003e-02	8.045e-02	0.0417187	7.892e-02	7.021e-02	0.31000
NC_000010.10:GSTO2	2.881e-01	8.265e-02	5.909e-02	0.0493446	4.326e-02	7.027e-02	0.31000
NC_000008.10:TDGF5	8.661e-02	8.661e-02	8.661e-02	0.0401721	6.732e-02	7.039e-02	0.31000
NC_000015.9:DIS3L	4.946e-02	6.130e-02	8.107e-02	0.0739924	9.295e-02	7.043e-02	0.31000
NC_000010.10:ZNF37A	9.806e-01	7.687e-02	7.695e-02	0.0315340	5.693e-02	7.047e-02	0.31000
NC_000006.11:BRPF3	3.401e-02	4.298e-02	1.814e-01	0.0840498	1.176e-01	7.088e-02	0.31000
NC_000010.10:DUXAP3	2.890e-01	2.890e-01	2.921e-02	0.0371854	6.993e-02	7.107e-02	0.31000
NC_000007.13:LOC285954	1.848e-01	9.550e-02	3.611e-02	0.0461061	8.557e-02	7.119e-02	0.31000
NC_000019.9:CC2D1A	9.183e-02	9.183e-02	9.146e-02	0.0387439	6.403e-02	7.131e-02	0.31000
NC_000003.11:SEC22C	8.966e-02	8.966e-02	8.871e-02	0.0399599	6.615e-02	7.135e-02	0.31000
NC_000001.10:EEF1AL12	8.563e-02	8.917e-02	8.563e-02	0.0526954	5.270e-02	7.139e-02	0.31000
NC_000021.8:KRTAP10-5	1.717e-02	7.028e-02	2.473e-01	0.1156920	1.251e-01	7.146e-02	0.31000
NC_000004.11:LOC100288955	9.076e-02	9.076e-02	2.645e-01	0.0295346	5.256e-02	7.158e-02	0.31000
NC_000006.11:KRT18P30	3.892e-01	6.501e-02	7.754e-02	0.0347474	6.409e-02	7.180e-02	0.31000
NC_000015.9:PPCDC	6.622e-02	6.622e-02	9.796e-02	0.0533013	8.018e-02	7.188e-02	0.31000
NC_000012.11:GLT8D3	7.170e-01	1.815e-01	1.328e-01	0.0209417	3.925e-02	7.189e-02	0.31000
NC_000003.11:TNK2	2.134e-01	4.786e-02	1.005e-01	0.0405010	6.668e-02	7.193e-02	0.31000
NC_000019.9:MATK	9.915e-02	6.693e-02	9.489e-02	0.0477973	6.346e-02	7.195e-02	0.31000
NC_000003.11:CPB1	2.783e-02	1.195e-01	1.116e-01	0.0616167	1.075e-01	7.199e-02	0.31000
NC_000011.9:HBB	9.894e-01	9.894e-01	9.894e-01	0.0068218	NA	7.202e-02	0.31000
NC_000011.9:CREBZF	9.049e-02	4.114e-02	5.098e-02	0.1957960	6.958e-02	7.214e-02	0.31000
NC_000007.13:LAMB4	6.210e-02	5.183e-02	9.004e-02	0.1114260	6.064e-02	7.219e-02	0.31000
NC_000019.9:PSG4	6.985e-02	6.985e-02	9.872e-02	0.0685118	5.640e-02	7.228e-02	0.31000
NC_000010.10:ABLIM1	1.843e-02	1.313e-01	3.790e-01	0.0617495	1.142e-01	7.248e-02	0.31000
NC_000002.11:GPR39	9.894e-01	9.894e-01	9.894e-01	0.0069551	NA	7.255e-02	0.31000
NC_000010.10:C10orf68	7.958e-02	7.958e-02	1.452e-01	0.0386063	6.369e-02	7.256e-02	0.31000
NC_000011.9:POU2AF1	6.278e-02	6.278e-02	2.134e-01	0.0444373	7.141e-02	7.258e-02	0.31000
NC_000016.9:LOC100287156	3.589e-01	5.749e-02	7.757e-02	0.0462372	5.525e-02	7.269e-02	0.31000
NC_000012.11:SART3	6.307e-02	6.307e-02	1.663e-01	0.0471735	7.455e-02	7.277e-02	0.31000
NC_000014.8:OR4T1P	1.057e-01	1.057e-01	3.926e-02	0.0804219	6.145e-02	7.284e-02	0.31000
NC_000006.11:RARS2	8.651e-02	8.651e-02	8.651e-02	0.0550068	5.501e-02	7.285e-02	0.31000
NC_000016.9:ACSM3	9.201e-02	9.201e-02	8.967e-02	0.0408429	6.715e-02	7.298e-02	0.31000
NC_000001.10:FMO3	6.995e-02	6.995e-02	2.928e-01	0.0377014	6.584e-02	7.300e-02	0.31000
NC_000001.10:ZC3H12A	2.258e-01	6.618e-02	6.700e-02	0.0468535	6.013e-02	7.303e-02	0.31000
NC_000020.10:LOC100132358	5.678e-02	3.861e-02	8.720e-02	0.2319960	6.833e-02	7.304e-02	0.31000
NC_000006.11:NCOA7	1.437e-01	1.437e-01	3.346e-02	0.0487183	8.372e-02	7.309e-02	0.31000
NC_000011.9:KCNJ1	7.731e-02	7.731e-02	1.469e-01	0.0409793	6.502e-02	7.335e-02	0.31000
NC_000010.10:MARCH8	9.776e-02	9.776e-02	1.331e-01	0.0344196	5.689e-02	7.337e-02	0.31000
NC_000021.8:PFKL	3.408e-02	6.544e-02	1.173e-01	0.0796621	1.162e-01	7.340e-02	0.31000
NC_000011.9:C11orf30	1.606e-01	1.606e-01	4.102e-02	0.0541664	5.235e-02	7.346e-02	0.31000
NC_000008.10:LOC100129367	4.331e-02	7.136e-02	1.045e-01	0.0964047	6.905e-02	7.352e-02	0.31000
NC_000017.10:SMARCD2	1.079e-01	1.079e-01	5.779e-02	0.0438669	7.551e-02	7.353e-02	0.31000
NC_000004.11:HNRPDL	9.550e-02	7.631e-02	5.404e-02	0.0632162	8.140e-02	7.360e-02	0.31000
NC_000011.9:LOC283104	1.382e-01	7.837e-02	7.509e-02	0.0532465	5.227e-02	7.364e-02	0.31000
NC_000003.11:SNTN	6.100e-02	6.100e-02	2.074e-01	0.0473057	7.661e-02	7.379e-02	0.31000
NC_000003.11:TCTA	9.461e-02	9.461e-02	9.461e-02	0.0402236	6.533e-02	7.381e-02	0.31000
NC_000012.11:ASSP14	5.339e-02	5.339e-02	1.014e-01	0.1013890	7.432e-02	7.396e-02	0.31000
NC_000012.11:ASSP3	5.339e-02	5.339e-02	1.014e-01	0.1013890	7.432e-02	7.396e-02	0.31000
NC_000017.10:ABCA9	3.126e-01	6.559e-02	1.655e-01	0.0296728	5.204e-02	7.398e-02	0.31000
NC_000001.10:A3GALT2	3.190e-01	8.857e-02	5.696e-02	0.0551379	4.544e-02	7.401e-02	0.31000
NC_000012.11:CCDC60	2.049e-01	5.765e-02	4.702e-02	0.0850050	6.055e-02	7.408e-02	0.31000
NC_000001.10:CAPN9	1.084e-01	1.551e-01	2.030e-01	0.0256477	4.739e-02	7.410e-02	0.31000
NC_000003.11:LOC100129005	2.999e-02	5.162e-02	9.945e-02	0.1951200	1.116e-01	7.411e-02	0.31000
NC_000004.11:F11	6.466e-02	6.466e-02	7.265e-02	0.0868632	7.686e-02	7.414e-02	0.31000
NC_000003.11:ZNF501	1.212e-01	9.411e-02	4.195e-02	0.0601335	8.184e-02	7.425e-02	0.31000
NC_000002.11:LOC100289203	7.867e-02	6.293e-02	6.690e-02	0.0923798	6.744e-02	7.430e-02	0.31000
NC_000006.11:GUSBL2	1.032e-01	1.032e-01	1.032e-01	0.0366093	6.109e-02	7.434e-02	0.31000
NC_000019.9:MPND	1.237e-01	4.961e-02	5.056e-02	0.1242380	6.471e-02	7.435e-02	0.31000
NC_000009.11:LOC100129251	6.826e-02	6.826e-02	6.565e-02	0.1123540	6.299e-02	7.454e-02	0.31000
NC_000002.11:LOC100288941	1.172e-01	8.679e-02	8.798e-02	0.0531031	4.923e-02	7.464e-02	0.31000
NC_000006.11:PPIL6	4.920e-02	1.227e-01	4.061e-02	0.1071610	9.955e-02	7.471e-02	0.31000
NC_000010.10:C10orf125	8.375e-02	8.375e-02	8.375e-02	0.0545106	NA	7.492e-02	0.31000
NC_000001.10:SEC16B	9.461e-02	9.461e-02	9.501e-02	0.0412617	6.732e-02	7.496e-02	0.31000
NC_000005.9:TMEM171	5.351e-01	5.351e-01	3.499e-02	0.0385714	6.160e-02	7.510e-02	0.31000
NC_000007.13:LOC100131285	4.916e-02	1.222e-01	4.550e-02	0.0869605	1.085e-01	7.515e-02	0.31000
NC_000002.11:CWC22	4.997e-01	5.109e-01	2.188e-01	0.0185814	3.673e-02	7.523e-02	0.31000
NC_000019.9:PLAC2	7.694e-02	8.779e-02	3.384e-01	0.0336030	6.279e-02	7.538e-02	0.31000
NC_000014.8:LOC644295	9.665e-02	9.665e-02	9.594e-02	0.0411694	6.617e-02	7.538e-02	0.31000
NC_000019.9:HAUS5	7.422e-02	4.326e-02	8.776e-02	0.1282370	6.955e-02	7.553e-02	0.31000
NC_000004.11:LOC402175	1.354e-01	1.354e-01	3.293e-02	0.0726454	6.860e-02	7.554e-02	0.31000
NC_000022.10:MAFF	1.383e-01	1.383e-01	2.069e-01	0.0250309	4.752e-02	7.554e-02	0.31000
NC_000017.10:ERN1	7.560e-02	7.560e-02	2.783e-01	0.0377988	6.608e-02	7.563e-02	0.31000
NC_000011.9:CABP4	1.899e-01	1.899e-01	1.899e-01	0.0234534	3.990e-02	7.573e-02	0.31000
NC_000005.9:KCNMB1	9.701e-02	9.701e-02	9.771e-02	0.0386237	7.231e-02	7.598e-02	0.31000
NC_000007.13:AVL9	1.131e-01	1.622e-01	2.996e-02	0.0581816	1.063e-01	7.599e-02	0.31000
NC_000021.8:PRSS7	1.996e-01	1.214e-01	1.214e-01	0.0316043	4.451e-02	7.630e-02	0.31000
NC_000010.10:LOC646348	9.214e-02	9.214e-02	9.214e-02	0.0558587	5.586e-02	7.639e-02	0.31000
NC_000019.9:SLC35E1	5.042e-02	5.758e-02	1.782e-01	0.0601910	9.733e-02	7.641e-02	0.31000
NC_000002.11:LOC100289242	1.109e-01	5.806e-02	7.044e-02	0.0754389	7.071e-02	7.650e-02	0.31000
NC_000004.11:C4orf38	1.015e-01	9.734e-02	2.939e-02	0.1317300	8.119e-02	7.650e-02	0.31000
NC_000004.11:LOC100128823	1.015e-01	9.734e-02	2.939e-02	0.1317300	8.119e-02	7.650e-02	0.31000
NC_000017.10:TEX2	2.107e-02	1.094e-01	2.967e-01	0.0723498	1.205e-01	7.652e-02	0.31000
NC_000004.11:CC2D2A	5.182e-02	7.659e-02	9.586e-02	0.0911421	6.999e-02	7.655e-02	0.31000
NC_000004.11:ZFP42	2.503e-01	8.281e-02	7.935e-02	0.0369920	6.455e-02	7.666e-02	0.31000
NC_000001.10:NLRP3	4.952e-02	4.952e-02	2.016e-01	0.0645769	1.070e-01	7.671e-02	0.31000
NC_000002.11:DCTN1	8.684e-02	8.684e-02	4.343e-02	0.0909407	8.514e-02	7.675e-02	0.31000
NC_000020.10:NRSN2	9.686e-02	9.686e-02	9.722e-02	0.0420924	6.867e-02	7.682e-02	0.31000
NC_000001.10:TBX15	4.984e-02	1.351e-01	4.978e-02	0.0832264	1.013e-01	7.684e-02	0.31000
NC_000003.11:LOC100287401	8.519e-02	8.519e-02	1.495e-01	0.0407003	6.690e-02	7.714e-02	0.31000
NC_000002.11:IRS1	1.111e-01	1.111e-01	5.663e-02	0.0478408	8.215e-02	7.720e-02	0.31000
NC_000006.11:BTN3A3	1.267e-01	6.286e-02	6.276e-02	0.0716120	7.264e-02	7.722e-02	0.31000
NC_000009.11:FNBP1	1.552e-01	7.162e-02	6.908e-02	0.0523249	7.067e-02	7.722e-02	0.31000
NC_000003.11:RAP2B	8.634e-01	9.853e-02	1.037e-01	0.0304253	5.488e-02	7.741e-02	0.31000
NC_000002.11:GTDC1	1.136e-01	1.136e-01	5.739e-02	0.0470430	8.083e-02	7.746e-02	0.31000
NC_000020.10:SPINT3	9.219e-02	9.219e-02	9.219e-02	0.0573917	5.738e-02	7.750e-02	0.31000
NC_000005.9:PCDHGA6	2.100e-01	3.536e-01	5.416e-01	0.0195739	3.934e-02	7.757e-02	0.31000
NC_000001.10:OR10J9P	1.085e-01	1.085e-01	1.095e-01	0.0379798	6.205e-02	7.775e-02	0.31000
NC_000007.13:LOC100287165	9.964e-02	9.964e-02	1.001e-01	0.0420325	6.807e-02	7.794e-02	0.31000
NC_000016.9:FLJ36208	8.692e-02	8.692e-02	8.692e-02	0.0569880	NA	7.800e-02	0.31000
NC_000022.10:LOC150197	2.226e-01	6.196e-02	5.706e-02	0.0714725	6.415e-02	7.807e-02	0.31000
NC_000003.11:SHQ1	1.040e-01	1.040e-01	1.044e-01	0.0402838	6.515e-02	7.808e-02	0.31000
NC_000019.9:PRKCG	1.017e-01	1.017e-01	1.021e-01	0.0414069	6.702e-02	7.825e-02	0.31000
NC_000002.11:PGAP1	1.021e-01	5.986e-02	7.031e-02	0.0856983	7.147e-02	7.827e-02	0.31000
NC_000010.10:LOC441666	3.108e-02	1.489e-01	2.205e-01	0.0520626	9.270e-02	7.845e-02	0.31000
NC_000008.10:WISP1	2.927e-02	1.213e-01	7.547e-02	0.1496810	9.318e-02	7.846e-02	0.31000
NC_000006.11:DDX18P3	1.108e-01	1.108e-01	6.000e-02	0.0482594	8.237e-02	7.853e-02	0.31000
NC_000016.9:FOXL1	1.250e-01	1.250e-01	2.870e-02	0.1053440	7.781e-02	7.865e-02	0.31000
NC_000016.9:ZFP1	3.076e-02	6.594e-02	1.809e-01	0.0889796	1.251e-01	7.868e-02	0.31000
NC_000005.9:PLCXD3	2.158e-01	8.676e-02	2.192e-01	0.0277515	5.452e-02	7.879e-02	0.31000
NC_000011.9:OR7E145P	7.413e-02	7.413e-02	6.649e-02	0.0853350	8.439e-02	7.883e-02	0.31000
NC_000010.10:DOCK1	2.875e-02	8.537e-02	1.149e-01	0.1254150	1.032e-01	7.890e-02	0.31000
NC_000003.11:C3orf21	9.272e-02	9.272e-02	9.226e-02	0.0459427	7.855e-02	7.899e-02	0.31000
NC_000011.9:GPR152	1.190e-01	6.728e-02	3.950e-02	0.0977133	1.028e-01	7.901e-02	0.31000
NC_000012.11:LEMD3	9.901e-01	9.901e-01	9.901e-01	0.0086678	NA	7.902e-02	0.31000
NC_000006.11:HLA-P	1.977e-01	6.660e-02	9.440e-02	0.0443230	6.875e-02	7.943e-02	0.31000
NC_000014.8:TRAV13-2	8.519e-02	8.519e-02	5.096e-02	0.1055700	7.473e-02	7.963e-02	0.31000
NC_000013.10:RPL7P44	9.901e-01	9.901e-01	9.901e-01	0.0088449	NA	7.964e-02	0.31000
NC_000007.13:IGF2BP3	1.781e-01	8.177e-02	7.414e-02	0.0456669	7.186e-02	7.966e-02	0.31000
NC_000014.8:CLEC14A	1.506e-01	1.506e-01	4.564e-02	0.0474083	8.018e-02	7.972e-02	0.31000
NC_000002.11:LOC100288662	4.849e-02	1.374e-01	4.301e-01	0.0404011	7.143e-02	7.973e-02	0.31000
NC_000008.10:LOC100128126	1.036e-01	1.149e-01	4.041e-02	0.0746268	8.973e-02	7.975e-02	0.31000
NC_000003.11:MRAS	2.903e-01	8.996e-02	9.931e-02	0.0353163	5.970e-02	7.978e-02	0.31000
NC_000003.11:ATXN7	5.583e-01	1.365e-01	9.613e-02	0.0314669	5.052e-02	7.986e-02	0.31000
NC_000004.11:SRD5A2L2	2.417e-01	9.343e-02	5.101e-02	0.0604627	6.240e-02	7.988e-02	0.31000
NC_000010.10:LOC100130992	8.698e-02	1.260e-01	4.830e-02	0.0868024	6.819e-02	7.993e-02	0.31000
NC_000005.9:LOC100286948	9.571e-02	9.571e-02	9.571e-02	0.0583651	5.836e-02	8.002e-02	0.31000
NC_000017.10:FASN	3.631e-01	4.871e-01	5.351e-01	0.0200992	3.814e-02	8.009e-02	0.31000
NC_000001.10:SLC25A24	1.627e-01	1.825e-01	9.420e-02	0.0311221	5.725e-02	8.026e-02	0.31000
NC_000019.9:XRCC1	1.177e-01	1.177e-01	7.953e-02	0.0546405	5.448e-02	8.031e-02	0.31000
NC_000016.9:LOC100289329	1.059e-01	1.059e-01	1.079e-01	0.0390211	7.205e-02	8.036e-02	0.31000
NC_000002.11:PCGEM1	2.695e-01	3.129e-01	1.101e-01	0.0265812	4.551e-02	8.045e-02	0.31000
NC_000020.10:RBBP9	4.618e-01	7.865e-02	1.538e-01	0.0360439	4.924e-02	8.052e-02	0.31000
NC_000016.9:KCTD19	7.854e-02	7.854e-02	5.633e-02	0.0933071	9.197e-02	8.059e-02	0.31000
NC_000012.11:LOC400026	5.582e-01	6.286e-02	1.134e-01	0.0430616	5.955e-02	8.060e-02	0.31000
NC_000008.10:HNRNPA1P4	4.818e-02	9.000e-02	4.448e-01	0.0478572	8.587e-02	8.062e-02	0.31000
NC_000006.11:ABT1	7.091e-02	7.091e-02	4.840e-02	0.1933000	8.300e-02	8.086e-02	0.31000
NC_000017.10:CBX4	6.298e-02	6.298e-02	8.853e-02	0.1081360	8.119e-02	8.094e-02	0.31000
NC_000011.9:LOC100128386	4.382e-01	8.051e-01	3.767e-01	0.0219737	3.582e-02	8.102e-02	0.31000
NC_000002.11:LOC647996	8.490e-02	2.363e-01	4.778e-02	0.0535473	9.031e-02	8.104e-02	0.31000
NC_000022.10:ZC3H7B	9.980e-01	1.350e-01	6.472e-02	0.0348824	6.733e-02	8.107e-02	0.31000
NC_000010.10:CCDC3	2.121e-01	7.895e-02	2.410e-01	0.0358138	4.783e-02	8.108e-02	0.31000
NC_000020.10:HRH3	7.014e-02	7.014e-02	1.325e-01	0.0542598	9.463e-02	8.120e-02	0.31000
NC_000007.13:LOC642006	2.302e-02	2.898e-01	5.959e-01	0.0629713	8.948e-02	8.124e-02	0.31000
NC_000005.9:OXCT1	7.039e-02	7.039e-02	1.839e-01	0.0526403	7.978e-02	8.129e-02	0.31000
NC_000019.9:RSHL1	3.240e-01	3.401e-01	2.768e-01	0.0208950	4.117e-02	8.134e-02	0.31000
NC_000010.10:LOC729023	4.164e-01	6.156e-02	9.814e-02	0.0532948	5.706e-02	8.174e-02	0.31000
NC_000001.10:PARK7	1.148e-01	1.148e-01	1.135e-01	0.0374356	6.925e-02	8.179e-02	0.31000
NC_000014.8:C14orf83	1.222e-01	5.875e-02	4.861e-02	0.1384200	7.847e-02	8.181e-02	0.31000
NC_000012.11:PCTK2	5.893e-02	5.893e-02	1.309e-01	0.0908853	8.348e-02	8.187e-02	0.31000
NC_000019.9:EMR3	1.880e-01	1.880e-01	1.462e-01	0.0287158	4.741e-02	8.204e-02	0.31000
NC_000006.11:PPT2	1.276e-01	6.600e-02	1.255e-01	0.0484695	7.305e-02	8.211e-02	0.31000
NC_000007.13:LOC644667	9.226e-02	9.226e-02	5.138e-02	0.1032630	7.435e-02	8.215e-02	0.31000
NC_000022.10:FLJ23584	1.836e-01	1.582e-01	3.372e-02	0.0610729	8.867e-02	8.238e-02	0.31000
NC_000019.9:MAP4K1	3.018e-01	9.714e-02	1.559e-01	0.0314695	5.436e-02	8.254e-02	0.31000
NC_000006.11:BTN3A2	4.373e-02	8.959e-02	7.977e-02	0.1243790	9.529e-02	8.262e-02	0.31000
NC_000001.10:IGSF21	1.407e-01	1.407e-01	2.912e-02	0.0782745	1.084e-01	8.265e-02	0.31000
NC_000013.10:LOC100130029	1.047e-01	9.380e-02	1.047e-01	0.0584395	5.844e-02	8.268e-02	0.31000
NC_000020.10:HSPA12B	9.293e-01	3.163e-01	7.000e-02	0.0309837	5.715e-02	8.277e-02	0.31000
NC_000019.9:FAM71E1	1.101e-01	1.101e-01	6.603e-02	0.0515411	8.734e-02	8.280e-02	0.31000
NC_000001.10:KIF2C	3.635e-01	6.777e-02	6.412e-02	0.0489065	9.143e-02	8.290e-02	0.31000
NC_000010.10:CYP2E1	6.927e-02	7.057e-02	7.308e-02	0.1183840	8.109e-02	8.298e-02	0.31000
NC_000022.10:LOC400891	9.894e-01	3.471e-01	6.962e-02	0.0312295	5.725e-02	8.314e-02	0.31000
NC_000002.11:GPR45	1.104e-01	1.104e-01	6.719e-02	0.0517203	8.651e-02	8.316e-02	0.31000
NC_000007.13:LOC100287663	4.242e-01	8.881e-02	8.584e-02	0.0395450	6.771e-02	8.321e-02	0.31000
NC_000003.11:5-HT3c2	3.739e-02	1.172e-01	1.397e-01	0.0650289	1.117e-01	8.326e-02	0.31000
NC_000001.10:LOC128136	4.811e-02	2.779e-01	8.162e-01	0.0370758	7.093e-02	8.330e-02	0.31000
NC_000019.9:KPTN	1.440e-01	1.440e-01	7.238e-02	0.0400540	7.497e-02	8.334e-02	0.31000
NC_000005.9:HNRNPAB	9.529e-02	9.529e-02	9.529e-02	0.0494371	8.455e-02	8.350e-02	0.31000
NC_000019.9:SGTA	1.099e-01	1.099e-01	1.099e-01	0.0408328	7.467e-02	8.359e-02	0.31000
NC_000015.9:THBS1	7.141e-02	8.473e-02	5.553e-01	0.0435237	7.690e-02	8.381e-02	0.31000
NC_000018.9:LOC100288877	7.888e-02	7.888e-02	1.588e-01	0.0525975	7.821e-02	8.387e-02	0.31000
NC_000018.9:NAPG	8.409e-02	8.409e-02	2.491e-01	0.0421469	7.465e-02	8.390e-02	0.31000
NC_000021.8:RIPK4	6.727e-01	2.883e-01	8.432e-01	0.0213681	4.259e-02	8.393e-02	0.31000
NC_000012.11:C12orf35	1.162e-01	1.162e-01	4.298e-02	0.0907998	7.704e-02	8.398e-02	0.31000
NC_000001.10:LOC100128094	5.012e-01	8.407e-02	3.873e-01	0.0288457	5.501e-02	8.399e-02	0.31000
NC_000011.9:ROBO3	6.269e-01	9.926e-02	8.706e-02	0.0372783	6.784e-02	8.409e-02	0.31000
NC_000001.10:MACF1	1.359e-02	1.018e-01	2.599e-01	0.2679970	2.038e-01	8.412e-02	0.31000
NC_000001.10:ASB17	6.517e-02	6.517e-02	2.076e-01	0.0582111	9.275e-02	8.415e-02	0.31000
NC_000013.10:OR7E33P	9.840e-02	9.840e-02	9.840e-02	0.0485016	8.207e-02	8.416e-02	0.31000
NC_000017.10:GGNBP2	9.865e-02	9.865e-02	9.865e-02	0.0620362	6.204e-02	8.416e-02	0.31000
NC_000003.11:ALCAM	4.839e-01	1.108e-01	1.088e-01	0.0321337	6.270e-02	8.418e-02	0.31000
NC_000006.11:LOC100128379	9.901e-01	9.901e-01	9.901e-01	0.0103172	NA	8.461e-02	0.31000
NC_000019.9:LOC100287986	5.865e-02	7.629e-02	6.500e-02	0.1077430	1.273e-01	8.466e-02	0.31000
NC_000008.10:LOC100289342	1.217e-01	5.422e-02	9.249e-02	0.0775861	8.208e-02	8.469e-02	0.31000
NC_000016.9:HAS3	3.327e-01	5.472e-01	2.452e-01	0.0226697	4.315e-02	8.470e-02	0.31000
NC_000016.9:SEPT12	9.889e-02	9.889e-02	9.889e-02	0.0489494	8.269e-02	8.478e-02	0.31000
NC_000013.10:CCDC122	4.661e-01	1.122e-01	1.378e-01	0.0307817	5.750e-02	8.479e-02	0.31000
NC_000001.10:SLC2A7	1.224e-01	1.224e-01	6.507e-02	0.0503641	8.559e-02	8.481e-02	0.31000
NC_000008.10:LOC100130095	1.921e-01	5.937e-02	4.283e-02	0.1460750	7.780e-02	8.483e-02	0.31000
NC_000012.11:LOC100287838	6.374e-02	5.336e-02	1.168e-01	0.0952623	1.073e-01	8.492e-02	0.31000
NC_000001.10:TRIT1	3.385e-01	8.848e-02	2.886e-01	0.0303146	5.461e-02	8.499e-02	0.31000
NC_000005.9:SPZ1	9.785e-02	9.785e-02	5.073e-02	0.1066930	7.676e-02	8.509e-02	0.31000
NC_000017.10:BCAS3	9.899e-01	9.899e-01	9.899e-01	0.0104717	NA	8.510e-02	0.31000
NC_000001.10:GJC2	9.270e-02	9.270e-02	9.270e-02	0.0684687	6.846e-02	8.511e-02	0.31000
NC_000001.10:IGSF2	2.798e-02	8.673e-02	1.037e-01	0.1828630	1.344e-01	8.515e-02	0.31000
NC_000022.10:ZBED4	1.016e-01	9.915e-02	7.916e-02	0.0643652	7.382e-02	8.517e-02	0.31000
NC_000019.9:STAP2	9.890e-02	9.890e-02	9.890e-02	0.0633488	6.335e-02	8.522e-02	0.31000
NC_000022.10:BMP6P1	2.178e-01	6.614e-02	7.380e-02	0.0573765	8.409e-02	8.530e-02	0.31000
NC_000005.9:ERCC8	5.207e-02	7.858e-02	8.854e-02	0.1180770	9.417e-02	8.531e-02	0.31000
NC_000011.9:RRP8	2.908e-01	7.688e-02	2.876e-01	0.0323124	5.929e-02	8.540e-02	0.31000
NC_000001.10:SYDE2	4.740e-01	7.373e-02	1.097e-01	0.0479694	5.822e-02	8.545e-02	0.31000
NC_000002.11:LOC389053	1.092e-01	1.095e-01	1.092e-01	0.0568955	5.689e-02	8.546e-02	0.31000
NC_000022.10:IGLV1-40	9.899e-01	9.899e-01	9.899e-01	0.0105908	NA	8.548e-02	0.31000
NC_000006.11:GSTA2	1.887e-01	1.887e-01	3.549e-02	0.0664153	7.950e-02	8.555e-02	0.31000
NC_000010.10:ANUBL1	1.072e-01	1.298e-01	1.739e-01	0.0367088	6.325e-02	8.560e-02	0.31000
NC_000014.8:FAM12A	9.836e-02	9.836e-02	9.836e-02	0.0500769	8.519e-02	8.563e-02	0.31000
NC_000021.8:C21orf58	1.401e-01	1.401e-01	5.487e-02	0.0515819	8.691e-02	8.566e-02	0.31000
NC_000005.9:OR2Y1	1.066e-01	1.203e-01	1.066e-01	0.0563962	5.639e-02	8.576e-02	0.31000
NC_000017.10:NLRP1	1.180e-01	9.505e-02	6.136e-02	0.0626371	9.501e-02	8.577e-02	0.31000
NC_000018.9:ZADH2	7.001e-02	7.001e-02	1.075e-01	0.0907013	8.142e-02	8.579e-02	0.31000
NC_000004.11:UGT2A3	1.149e-01	1.149e-01	1.149e-01	0.0409042	7.483e-02	8.584e-02	0.31000
NC_000005.9:IPO11	1.013e-01	1.013e-01	1.013e-01	0.0625054	6.257e-02	8.588e-02	0.31000
NC_000008.10:FZD6	7.128e-02	7.128e-02	2.096e-01	0.0555833	8.830e-02	8.609e-02	0.31000
NC_000019.9:ZNF549	9.475e-02	9.475e-02	5.970e-02	0.0916310	8.126e-02	8.621e-02	0.31000
NC_000012.11:CALCOCO1	1.408e-01	7.025e-02	1.406e-01	0.0692792	5.072e-02	8.632e-02	0.31000
NC_000003.11:HLTF	4.484e-02	1.456e-01	5.433e-02	0.1117670	1.359e-01	8.654e-02	0.31000
NC_000012.11:LOC100128678	4.170e-02	1.096e-01	1.544e-01	0.0687584	1.067e-01	8.672e-02	0.31000
NC_000003.11:ZNF589	1.810e-01	1.810e-01	4.554e-02	0.0516201	8.500e-02	8.674e-02	0.31000
NC_000021.8:C21orf54	9.298e-02	9.298e-02	9.298e-02	0.0695833	NA	8.677e-02	0.31000
NC_000013.10:FGF9	1.256e-01	1.256e-01	6.710e-02	0.0511846	8.628e-02	8.681e-02	0.31000
NC_000007.13:FAM3C	2.804e-01	8.424e-02	7.244e-02	0.0494170	8.068e-02	8.705e-02	0.31000
NC_000017.10:TTC19	6.238e-02	8.297e-02	1.238e-01	0.0849838	7.904e-02	8.717e-02	0.31000
NC_000021.8:MRPS6	1.469e-01	1.469e-01	6.421e-02	0.0483772	7.976e-02	8.728e-02	0.31000
NC_000002.11:IL1F8	1.053e-01	1.053e-01	5.541e-02	0.0863883	8.252e-02	8.742e-02	0.31000
NC_000017.10:OR3A1	1.868e-01	1.868e-01	5.012e-02	0.0491946	8.033e-02	8.745e-02	0.31000
NC_000001.10:SLC2A3P2	7.676e-02	7.676e-02	7.287e-02	0.1053120	9.343e-02	8.760e-02	0.31000
NC_000011.9:CRY2	1.039e-01	1.039e-01	1.039e-01	0.0495627	8.255e-02	8.764e-02	0.31000
NC_000003.11:CCDC50	6.020e-02	1.321e-01	1.872e-01	0.0484519	8.259e-02	8.786e-02	0.31000
NC_000003.11:LOC285216	6.410e-01	1.016e-01	1.663e-01	0.0336470	5.725e-02	8.788e-02	0.31000
NC_000007.13:CALN1	5.659e-01	1.022e-01	7.825e-02	0.0410808	7.775e-02	8.791e-02	0.31000
NC_000002.11:LOC100128203	1.006e-01	1.071e-01	1.006e-01	0.0645413	6.454e-02	8.807e-02	0.31000
NC_000012.11:RFC5	1.036e-01	1.036e-01	1.036e-01	0.0502581	8.398e-02	8.821e-02	0.31000
NC_000003.11:OR5AC4P	4.904e-01	4.904e-01	4.288e-02	0.0474045	7.245e-02	8.822e-02	0.31000
NC_000010.10:CDH23	1.035e-01	6.365e-02	7.780e-02	0.0959873	9.001e-02	8.830e-02	0.31000
NC_000010.10:LOC100288345	1.773e-01	8.772e-02	6.801e-02	0.0698120	7.079e-02	8.846e-02	0.31000
NC_000012.11:ANO4	2.824e-02	6.872e-02	4.063e-01	0.1067600	1.771e-01	8.849e-02	0.31000
NC_000006.11:C6orf208	1.670e-01	2.846e-01	5.872e-02	0.0625745	5.123e-02	8.861e-02	0.31000
NC_000014.8:LOC729153	8.192e-02	8.192e-02	1.681e-01	0.0558696	8.284e-02	8.866e-02	0.31000
NC_000003.11:STXBP5L	4.096e-02	5.839e-02	1.532e-01	0.1651340	1.091e-01	8.866e-02	0.31000
NC_000005.9:C5orf23	1.008e-01	1.008e-01	1.020e-01	0.0519552	8.786e-02	8.868e-02	0.31000
NC_000011.9:LOC100288439	1.504e-01	2.666e-01	4.355e-01	0.0272807	5.062e-02	8.870e-02	0.31000
NC_000019.9:CA11	9.900e-01	9.900e-01	9.900e-01	0.0116790	NA	8.887e-02	0.31000
NC_000019.9:FLJ40235	9.900e-01	9.900e-01	9.900e-01	0.0116967	NA	8.892e-02	0.31000
NC_000003.11:HSP90AB5P	1.516e-01	2.164e-01	2.860e-01	0.0287784	5.244e-02	8.898e-02	0.31000
NC_000014.8:ADSSL1	9.399e-02	9.399e-02	9.399e-02	0.0735419	7.352e-02	8.899e-02	0.31000
NC_000011.9:ACP2	6.462e-01	8.687e-01	4.366e-01	0.0246702	4.278e-02	8.921e-02	0.31000
NC_000015.9:HAPLN3	8.079e-02	8.079e-02	2.518e-01	0.0492723	8.686e-02	8.939e-02	0.31000
NC_000012.11:KRT121P	7.934e-02	1.018e-01	1.151e-01	0.0590723	8.823e-02	8.949e-02	0.31000
NC_000011.9:SYTL2	6.546e-02	5.865e-02	7.340e-02	0.4177620	9.091e-02	8.950e-02	0.31000
NC_000001.10:CGN	9.740e-02	5.041e-02	3.492e-01	0.0567820	9.915e-02	8.952e-02	0.31000
NC_000006.11:LOC729088	8.479e-02	8.479e-02	1.953e-01	0.0513272	8.292e-02	8.955e-02	0.31000
NC_000017.10:DBF4B	1.863e-01	1.863e-01	3.976e-02	0.0602583	9.463e-02	8.959e-02	0.31000
NC_000008.10:LOC643228	5.905e-02	1.209e-01	2.648e-01	0.0537549	7.643e-02	8.964e-02	0.31000
NC_000007.13:KCND2	7.674e-02	7.674e-02	7.578e-02	0.1353760	8.124e-02	8.971e-02	0.31000
NC_000016.9:LOC100132068	6.191e-02	1.191e-01	1.179e-01	0.0761970	7.618e-02	8.983e-02	0.31000
NC_000007.13:LOC647415	1.232e-01	1.232e-01	6.934e-02	0.0548049	9.213e-02	8.995e-02	0.31000
NC_000019.9:SLC39A3	1.222e-01	5.127e-02	1.193e-01	0.0811274	8.736e-02	8.999e-02	0.31000
NC_000006.11:TBC1D22B	1.188e-01	1.188e-01	4.418e-02	0.0957116	9.252e-02	9.005e-02	0.31000
NC_000006.11:DEF6	1.101e-01	1.101e-01	5.164e-02	0.0806397	1.042e-01	9.033e-02	0.31000
NC_000001.10:SMPDL3B	6.052e-02	1.415e-01	7.223e-02	0.1216320	7.325e-02	9.039e-02	0.31000
NC_000001.10:OSBPL9	1.113e-01	1.409e-01	1.066e-01	0.0454308	7.682e-02	9.046e-02	0.31000
NC_000022.10:TRMU	1.042e-01	1.042e-01	1.039e-01	0.0524659	8.830e-02	9.061e-02	0.31000
NC_000008.10:LRP12	6.939e-02	6.939e-02	1.015e-01	0.1182680	8.783e-02	9.065e-02	0.31000
NC_000003.11:PSMD2	1.550e-01	1.550e-01	3.390e-01	0.0316425	5.609e-02	9.088e-02	0.31000
NC_000008.10:NCALD	8.584e-02	8.584e-02	5.284e-02	0.1824180	8.640e-02	9.098e-02	0.31000
NC_000012.11:ULK1	6.978e-02	6.978e-02	8.477e-02	0.1374940	9.405e-02	9.109e-02	0.31000
NC_000006.11:RBMXP1	9.900e-01	9.900e-01	9.900e-01	0.0124354	NA	9.112e-02	0.31000
NC_000014.8:ACIN1	7.765e-02	7.765e-02	1.252e-01	0.0713498	9.622e-02	9.113e-02	0.31000
NC_000010.10:INPP5F	4.685e-01	4.685e-01	4.911e-01	0.0238490	4.786e-02	9.114e-02	0.31000
NC_000008.10:ADCK5	1.051e-01	1.051e-01	1.051e-01	0.0527819	8.856e-02	9.134e-02	0.31000
NC_000004.11:ANKRD50	6.651e-02	7.530e-02	1.853e-01	0.0647830	1.043e-01	9.141e-02	0.31000
NC_000012.11:AVPR1A	9.104e-01	1.099e-01	4.542e-02	0.0670421	8.999e-02	9.154e-02	0.31000
NC_000010.10:AKR1C3	5.280e-01	1.396e-01	7.666e-02	0.0414908	7.340e-02	9.161e-02	0.31000
NC_000016.9:LOC646810	1.470e-01	6.994e-02	7.425e-02	0.0847152	8.615e-02	9.173e-02	0.31000
NC_000019.9:PRSSL1	3.193e-01	3.193e-01	2.873e-02	0.0681608	1.032e-01	9.176e-02	0.31000
NC_000004.11:LOC100288683	1.164e-01	1.164e-01	1.164e-01	0.0607124	6.071e-02	9.180e-02	0.31000
NC_000017.10:DNAI2	8.059e-02	8.059e-02	3.868e-01	0.0511999	8.730e-02	9.190e-02	0.31000
NC_000006.11:ESR1	4.016e-02	5.639e-02	1.822e-01	0.1312270	1.588e-01	9.191e-02	0.31000
NC_000016.9:LOC729887	7.663e-02	7.663e-02	2.523e-01	0.0575831	9.044e-02	9.194e-02	0.31000
NC_000022.10:GSTT2B	2.340e-01	6.573e-02	7.247e-02	0.0854417	7.565e-02	9.196e-02	0.31000
NC_000002.11:EMILIN1	6.252e-02	1.348e-01	4.479e-01	0.0456966	8.445e-02	9.201e-02	0.31000
NC_000021.8:LOC100288196	5.669e-02	1.055e-01	9.176e-02	0.0801819	1.289e-01	9.203e-02	0.31000
NC_000003.11:PODXL2	1.058e-01	1.058e-01	1.053e-01	0.0533139	8.937e-02	9.210e-02	0.31000
NC_000010.10:C10orf2	5.769e-02	1.266e-01	4.138e-01	0.0528999	8.160e-02	9.214e-02	0.31000
NC_000016.9:C16orf57	7.034e-01	2.081e-01	9.346e-02	0.0358432	6.176e-02	9.226e-02	0.31000
NC_000005.9:KRT18P16	1.239e-01	1.239e-01	1.266e-01	0.0459637	7.270e-02	9.235e-02	0.31000
NC_000009.11:FKBP15	5.432e-02	1.381e-01	1.148e-01	0.0639754	1.163e-01	9.279e-02	0.31000
NC_000016.9:SNTB2	4.229e-01	6.511e-01	2.341e-01	0.0262990	4.937e-02	9.286e-02	0.31000
NC_000011.9:LOC729492	2.157e-01	2.157e-01	2.157e-01	0.0311438	5.140e-02	9.289e-02	0.31000
NC_000005.9:RPL29P12	6.347e-02	6.347e-02	1.291e-01	0.1200070	9.739e-02	9.295e-02	0.31000
NC_000011.9:OR52L1	9.304e-02	9.304e-02	1.680e-01	0.0536283	8.320e-02	9.297e-02	0.31000
NC_000006.11:IPCEF1	2.658e-02	9.117e-01	9.277e-01	0.0796146	9.654e-02	9.297e-02	0.31000
NC_000004.11:LOC100289568	1.300e-01	1.300e-01	8.098e-02	0.0504399	9.299e-02	9.322e-02	0.31000
NC_000014.8:VTI1B	9.497e-01	3.901e-01	1.274e-01	0.0325063	5.141e-02	9.329e-02	0.31000
NC_000010.10:NMT2	1.082e-01	4.556e-01	3.738e-01	0.0336900	5.551e-02	9.340e-02	0.31000
NC_000009.11:LOC100133030	1.214e-01	1.214e-01	7.657e-02	0.0615257	8.694e-02	9.348e-02	0.31000
NC_000011.9:INTS5	1.651e-01	1.651e-01	6.401e-02	0.0513838	8.629e-02	9.348e-02	0.31000
NC_000009.11:SLC27A4	3.675e-01	3.675e-01	3.538e-02	0.0574892	9.746e-02	9.349e-02	0.31000
NC_000005.9:LOC100128382	1.602e-01	7.668e-02	1.578e-01	0.0501635	7.654e-02	9.351e-02	0.31000
NC_000017.10:LOC100129123	7.719e-02	7.569e-02	1.065e-01	0.1018630	8.989e-02	9.382e-02	0.31000
NC_000016.9:XPO6	1.381e-01	8.345e-02	9.627e-02	0.0659445	8.310e-02	9.392e-02	0.31000
NC_000006.11:PGK2	9.901e-01	9.901e-01	9.901e-01	0.0134880	NA	9.413e-02	0.31000
NC_000009.11:USP20	8.439e-01	1.212e-01	8.505e-02	0.0458055	7.237e-02	9.415e-02	0.31000
NC_000020.10:PTMAP3	6.367e-02	1.121e-01	8.682e-02	0.0912798	1.051e-01	9.415e-02	0.31000
NC_000019.9:ZNF564	1.534e-01	1.534e-01	6.702e-02	0.0532223	8.844e-02	9.416e-02	0.31000
NC_000010.10:PLEKHA1	1.076e-01	1.076e-01	1.070e-01	0.0526834	9.600e-02	9.419e-02	0.31000
NC_000009.11:LOC100288035	3.741e-01	9.634e-02	1.422e-01	0.0432854	6.364e-02	9.431e-02	0.31000
NC_000007.13:ZNF853	1.095e-01	1.095e-01	1.095e-01	0.0539151	8.943e-02	9.444e-02	0.31000
NC_000011.9:LOC494141	3.208e-01	8.504e-02	1.666e-01	0.0411217	7.029e-02	9.444e-02	0.31000
NC_000014.8:RNASE9	2.100e-01	2.100e-01	5.534e-02	0.0511553	8.573e-02	9.470e-02	0.31000
NC_000005.9:TARS	5.513e-02	1.060e-01	6.556e-02	0.1469180	1.267e-01	9.472e-02	0.31000
NC_000004.11:LOC644248	1.090e-01	1.215e-01	4.917e-01	0.0393052	7.239e-02	9.481e-02	0.31000
NC_000019.9:C19orf50	1.093e-01	1.182e-01	1.093e-01	0.0671457	6.712e-02	9.481e-02	0.31000
NC_000009.11:PSIP1P	5.809e-02	1.166e-01	8.922e-02	0.1132070	9.274e-02	9.485e-02	0.31000
NC_000013.10:SLC25A15	9.120e-02	9.120e-02	7.709e-02	0.0869637	1.058e-01	9.486e-02	0.31000
NC_000014.8:PSMA6	1.485e-01	1.485e-01	7.232e-02	0.0527750	8.837e-02	9.486e-02	0.31000
NC_000006.11:HLA-V	6.501e-02	1.063e-01	2.129e-01	0.0592609	9.270e-02	9.490e-02	0.31000
NC_000007.13:AKR1B1	8.775e-01	4.795e-01	8.828e-02	0.0354996	6.415e-02	9.497e-02	0.31000
NC_000016.9:LOC100130958	5.366e-01	1.819e-01	1.819e-01	0.0328654	5.343e-02	9.522e-02	0.31000
NC_000016.9:RHBDL1	9.901e-01	9.901e-01	9.901e-01	0.0138833	NA	9.524e-02	0.31000
NC_000017.10:GLOD4	2.146e-01	1.529e-01	7.935e-02	0.0495087	7.196e-02	9.527e-02	0.31000
NC_000003.11:IMPG2	1.126e-01	1.126e-01	1.129e-01	0.0534377	8.802e-02	9.547e-02	0.31000
NC_000001.10:SLAMF9	1.791e-01	1.791e-01	5.924e-02	0.0537038	8.948e-02	9.549e-02	0.31000
NC_000022.10:RRP7B	2.318e-01	7.973e-02	7.968e-02	0.0817481	6.924e-02	9.562e-02	0.31000
NC_000021.8:CRYZL1	1.122e-01	1.122e-01	5.883e-02	0.1112320	8.046e-02	9.563e-02	0.31000
NC_000001.10:HAO2	9.901e-01	9.901e-01	9.901e-01	0.0142216	NA	9.616e-02	0.31000
NC_000004.11:LOC344967	1.654e-01	9.742e-02	7.372e-02	0.0734971	8.176e-02	9.618e-02	0.31000
NC_000013.10:SERP2	8.179e-02	8.179e-02	2.102e-01	0.0616292	9.430e-02	9.618e-02	0.31000
NC_000002.11:SOS1	3.001e-02	9.355e-02	1.772e-01	0.1513790	1.514e-01	9.626e-02	0.31000
NC_000017.10:SCARNA20	9.901e-01	9.901e-01	9.901e-01	0.0143460	NA	9.650e-02	0.31000
NC_000003.11:ITGB5	6.980e-01	6.625e-01	5.446e-02	0.0460086	8.099e-02	9.654e-02	0.31000
NC_000003.11:RBM5	1.119e-01	1.119e-01	1.113e-01	0.0550950	9.101e-02	9.657e-02	0.31000
NC_000002.11:ADI1	1.444e-01	1.444e-01	7.352e-02	0.0553343	9.195e-02	9.661e-02	0.31000
NC_000020.10:LOC441938	3.045e-01	1.734e-01	6.748e-02	0.0444240	8.831e-02	9.689e-02	0.31000
NC_000001.10:RPL27AP2	5.130e-01	1.229e-01	7.730e-02	0.0469107	8.664e-02	9.707e-02	0.31000
NC_000016.9:TEPP	1.988e-01	1.988e-01	5.941e-02	0.0535030	8.699e-02	9.714e-02	0.31000
NC_000009.11:DDX31	6.018e-01	2.237e-01	1.557e-01	0.0321654	5.863e-02	9.715e-02	0.31000
NC_000003.11:GPR128	2.947e-02	2.325e-01	2.266e-01	0.0878163	1.161e-01	9.715e-02	0.31000
NC_000002.11:CCDC138	1.415e-01	1.978e-01	2.827e-01	0.0355576	6.057e-02	9.743e-02	0.31000
NC_000001.10:TCTEX1D4	4.663e-02	1.159e-01	4.337e-01	0.0669854	1.120e-01	9.756e-02	0.31000
NC_000005.9:TRIM36	1.444e-01	8.392e-02	7.101e-02	0.0881116	9.467e-02	9.759e-02	0.31000
NC_000004.11:PPM1K	1.382e-01	7.010e-02	2.397e-01	0.0524085	8.700e-02	9.774e-02	0.31000
NC_000010.10:LOC731789	8.450e-02	1.782e-01	2.555e-01	0.0483068	6.756e-02	9.782e-02	0.31000
NC_000016.9:SULT1A1	4.503e-01	7.957e-02	7.955e-02	0.0733938	7.645e-02	9.783e-02	0.31000
NC_000006.11:LOC442215	1.415e-01	1.415e-01	4.326e-02	0.0849764	1.214e-01	9.788e-02	0.31000
NC_000016.9:FOXF1	1.441e-01	2.589e-01	1.390e-01	0.0394569	6.619e-02	9.817e-02	0.31000
NC_000020.10:SPATA2	1.109e-01	1.643e-01	4.382e-02	0.1027720	1.090e-01	9.827e-02	0.31000
NC_000016.9:BCAR4	1.202e-01	1.202e-01	1.202e-01	0.0569201	NA	9.831e-02	0.31000
NC_000006.11:GJB7	1.264e-01	1.264e-01	1.240e-01	0.0488698	8.592e-02	9.838e-02	0.31000
NC_000002.11:LOC150622	1.001e-01	1.656e-01	3.358e-01	0.0389876	7.643e-02	9.852e-02	0.31000
NC_000018.9:TMX3	8.828e-02	8.828e-02	4.288e-01	0.0524242	9.500e-02	9.866e-02	0.31000
NC_000016.9:CHST6	3.941e-01	7.864e-02	8.396e-02	0.0702175	8.005e-02	9.869e-02	0.31000
NC_000022.10:TCN2	3.885e-01	7.601e-02	8.043e-02	0.0711676	8.576e-02	9.880e-02	0.31000
NC_000001.10:C1orf94	2.023e-01	2.023e-01	6.420e-02	0.0522134	8.679e-02	9.887e-02	0.31000
NC_000001.10:C1orf96	1.045e-01	1.045e-01	4.479e-01	0.0463784	8.153e-02	9.891e-02	0.31000
NC_000022.10:RAB36	3.291e-02	1.255e-01	1.883e-01	0.1167670	1.302e-01	9.909e-02	0.31000
NC_000008.10:EYA1	6.699e-02	3.919e-01	6.884e-02	0.0737558	1.174e-01	9.925e-02	0.31000
NC_000003.11:HRASLS	1.331e-01	1.331e-01	1.334e-01	0.0464384	8.355e-02	9.928e-02	0.31000
NC_000016.9:ZNF629	1.102e-01	1.102e-01	1.096e-01	0.0571914	1.031e-01	9.942e-02	0.31000
NC_000010.10:C10orf12	5.144e-01	1.749e-01	4.452e-02	0.0697344	9.098e-02	9.950e-02	0.31000
NC_000016.9:NUTF2	1.490e-01	1.490e-01	7.815e-02	0.0558740	9.248e-02	9.952e-02	0.31000
NC_000006.11:ULBP2	1.135e-01	1.135e-01	6.362e-02	0.1137630	8.346e-02	9.955e-02	0.31000
NC_000007.13:LOC389602	8.939e-02	8.939e-02	1.490e-01	0.0650765	1.037e-01	9.956e-02	0.31000
NC_000017.10:KRT41P	7.874e-02	1.397e-01	5.713e-02	0.1092980	1.229e-01	9.960e-02	0.31000
NC_000003.11:SGOL1	1.331e-01	1.066e-01	2.315e-01	0.0497077	7.046e-02	9.988e-02	0.31000
NC_000005.9:FAF2	5.544e-01	1.312e-01	1.234e-01	0.0422927	6.984e-02	9.992e-02	0.31000
NC_000002.11:C2orf71	1.905e-01	3.710e-01	6.276e-01	0.0299708	5.861e-02	9.993e-02	0.31000
NC_000005.9:RASA1	4.012e-02	1.694e-01	1.985e-01	0.0803368	1.124e-01	9.993e-02	0.31000
NC_000019.9:NPAS1	1.094e-01	1.094e-01	1.094e-01	0.0581065	1.055e-01	1.000e-01	0.31000
NC_000013.10:C13orf31	8.139e-02	1.195e-01	1.135e-01	0.0728128	9.637e-02	1.000e-01	0.31000
NC_000007.13:ZNF282	1.656e-01	1.656e-01	4.549e-02	0.0704947	1.253e-01	1.001e-01	0.31000
NC_000011.9:CNGA4	5.033e-02	1.119e-01	7.784e-02	0.1648760	1.342e-01	1.002e-01	0.31000
NC_000011.9:OR4A4P	8.668e-02	8.668e-02	1.505e-01	0.0661267	1.129e-01	1.005e-01	0.31000
NC_000013.10:IPO5	1.119e-01	1.119e-01	1.119e-01	0.0571175	1.036e-01	1.006e-01	0.31000
NC_000022.10:GAS2L1	1.463e-01	1.463e-01	2.511e-01	0.0392925	7.116e-02	1.008e-01	0.31000
NC_000009.11:PBX3	1.535e-01	3.568e-01	3.995e-01	0.0337660	5.875e-02	1.009e-01	0.31000
NC_000001.10:TMEM63A	2.212e-01	4.916e-02	7.347e-02	0.1628610	9.485e-02	1.009e-01	0.31000
NC_000003.11:B3GAT3P	2.992e-01	9.743e-02	6.502e-02	0.0684718	1.002e-01	1.010e-01	0.31000
NC_000018.9:SERPINB2	9.734e-02	1.394e-01	4.442e-01	0.0446855	7.988e-02	1.012e-01	0.31000
NC_000003.11:IFT57	1.030e-01	1.030e-01	6.646e-02	0.1054190	1.094e-01	1.012e-01	0.31000
NC_000006.11:TMEM14A	9.902e-01	9.902e-01	9.902e-01	0.0162026	NA	1.014e-01	0.31000
NC_000002.11:LOC728537	9.902e-01	9.902e-01	9.902e-01	0.0162273	NA	1.015e-01	0.31000
NC_000014.8:ZNF219	9.902e-01	9.902e-01	9.902e-01	0.0163462	NA	1.018e-01	0.31000
NC_000016.9:GNG13	2.148e-01	2.148e-01	6.629e-02	0.0532275	8.759e-02	1.018e-01	0.31000
NC_000006.11:PSORS1C3	1.237e-01	1.237e-01	1.237e-01	0.0689178	6.892e-02	1.018e-01	0.31000
NC_000016.9:NDRG4	5.073e-02	3.047e-01	3.534e-01	0.0669702	7.460e-02	1.018e-01	0.31000
NC_000016.9:PMFBP1	3.021e-01	1.794e-01	3.819e-02	0.0852021	1.031e-01	1.019e-01	0.31000
NC_000006.11:LOC100287272	2.073e-01	1.400e-01	8.714e-02	0.0513610	8.831e-02	1.019e-01	0.31000
NC_000016.9:FAM96B	2.064e-01	2.064e-01	6.945e-02	0.0528327	8.725e-02	1.019e-01	0.31000
NC_000012.11:HCFC2	1.161e-01	1.161e-01	1.156e-01	0.0564410	1.016e-01	1.019e-01	0.31000
NC_000009.11:SIGMAR1	1.198e-01	1.198e-01	1.191e-01	0.0572851	9.209e-02	1.020e-01	0.31000
NC_000016.9:LOC648774	4.720e-01	1.678e-01	8.071e-02	0.0465288	8.338e-02	1.020e-01	0.31000
NC_000010.10:RGR	1.152e-01	1.152e-01	1.152e-01	0.0711844	NA	1.022e-01	0.31000
NC_000002.11:ZSWIM2	1.876e-01	1.876e-01	6.850e-02	0.0558384	9.186e-02	1.023e-01	0.31000
NC_000003.11:ROBO2	2.653e-01	4.509e-01	3.392e-01	0.0310096	5.617e-02	1.025e-01	0.31000
NC_000010.10:C10orf40	3.556e-01	1.176e-01	1.496e-01	0.0445879	7.008e-02	1.026e-01	0.31000
NC_000002.11:LOC100133059	1.206e-01	1.405e-01	8.994e-02	0.0767969	7.743e-02	1.028e-01	0.31000
NC_000004.11:FLJ16686	9.076e-02	4.705e-02	1.550e-01	0.1590750	1.071e-01	1.029e-01	0.31000
NC_000016.9:HTA	1.170e-01	1.170e-01	1.170e-01	0.0703532	NA	1.030e-01	0.31000
NC_000007.13:MTPN-LUZP6	9.217e-01	1.070e-01	1.004e-01	0.0526370	8.340e-02	1.031e-01	0.31000
NC_000007.13:LOC647123	1.183e-01	1.183e-01	1.183e-01	0.0741405	7.414e-02	1.032e-01	0.31000
NC_000014.8:NFATC4	1.008e-01	1.049e-01	1.327e-01	0.0594485	1.124e-01	1.032e-01	0.31000
NC_000019.9:ZNF225	6.380e-02	1.036e-01	1.154e-01	0.0999095	1.195e-01	1.033e-01	0.31000
NC_000010.10:BA393J16.4	1.953e-01	1.953e-01	6.642e-02	0.0567565	9.368e-02	1.034e-01	0.31000
NC_000001.10:KCNA2	6.595e-02	7.739e-02	1.417e-01	0.1139390	1.166e-01	1.034e-01	0.31000
NC_000001.10:ZNF687	8.521e-02	8.521e-02	9.908e-02	0.0917502	1.343e-01	1.034e-01	0.31000
NC_000001.10:CD58	9.560e-02	9.560e-02	1.407e-01	0.0694452	1.029e-01	1.034e-01	0.31000
NC_000002.11:STK36	1.020e-01	6.948e-02	1.421e-01	0.0827318	1.121e-01	1.034e-01	0.31000
NC_000015.9:C15orf21	3.591e-01	1.061e-01	6.300e-02	0.0947063	7.492e-02	1.038e-01	0.31000
NC_000002.11:ADCY3	1.447e-01	1.943e-01	8.104e-02	0.0536990	9.785e-02	1.038e-01	0.31000
NC_000002.11:LOC100289256	5.016e-01	2.425e-01	6.231e-02	0.0518033	8.878e-02	1.040e-01	0.31000
NC_000003.11:NPHP3	6.363e-02	7.055e-02	2.240e-01	0.1060970	1.147e-01	1.041e-01	0.31000
NC_000007.13:STAG3L4	2.086e-01	9.530e-02	1.075e-01	0.0627243	8.516e-02	1.041e-01	0.31000
NC_000001.10:EIF4G3	3.147e-01	1.251e-01	3.260e-01	0.0366510	6.968e-02	1.042e-01	0.31000
NC_000007.13:LOC442707	9.287e-02	9.287e-02	9.383e-02	0.1348420	8.417e-02	1.043e-01	0.31000
NC_000009.11:PSMD5	2.131e-01	8.978e-02	5.774e-02	0.1073450	1.006e-01	1.044e-01	0.31000
NC_000002.11:PRKAG3	1.122e-01	1.122e-01	1.122e-01	0.0634463	1.066e-01	1.044e-01	0.31000
NC_000017.10:MTMR4	7.682e-02	2.306e-01	5.267e-01	0.0477941	8.095e-02	1.045e-01	0.31000
NC_000007.13:TRPV5	9.979e-02	9.979e-02	7.747e-02	0.1405240	8.760e-02	1.046e-01	0.31000
NC_000018.9:ANKRD12	9.934e-02	2.948e-01	3.389e-02	0.1194910	1.828e-01	1.047e-01	0.31000
NC_000020.10:PSMA7	1.339e-01	1.339e-01	1.343e-01	0.0549285	8.327e-02	1.048e-01	0.31000
NC_000022.10:CYP2D6	7.368e-01	7.933e-01	2.459e-01	0.0307202	6.136e-02	1.050e-01	0.31000
NC_000015.9:FSIP1	8.968e-02	8.968e-02	1.905e-01	0.0679876	1.067e-01	1.051e-01	0.31000
NC_000012.11:KIAA0748	4.424e-01	1.038e-01	2.406e-01	0.0542394	5.483e-02	1.051e-01	0.31000
NC_000007.13:TRGVA	1.261e-01	1.158e-01	1.261e-01	0.0740642	7.406e-02	1.052e-01	0.31000
NC_000001.10:GALNT2	7.971e-02	9.145e-02	1.223e-01	0.1066430	9.958e-02	1.053e-01	0.31000
NC_000020.10:FER1L4	3.278e-01	3.278e-01	3.689e-02	0.0697164	1.294e-01	1.053e-01	0.31000
NC_000005.9:C5orf13	1.104e-01	1.650e-01	3.793e-01	0.0424973	8.123e-02	1.053e-01	0.31000
NC_000001.10:RYR2	6.637e-01	6.243e-01	9.447e-01	0.0299853	5.943e-02	1.055e-01	0.31000
NC_000016.9:PHKB	8.139e-02	6.435e-02	1.573e-01	0.1233910	1.070e-01	1.055e-01	0.31000
NC_000011.9:LDLRAD3	1.235e-01	1.235e-01	1.232e-01	0.0563592	1.010e-01	1.056e-01	0.31000
NC_000009.11:IGHEP2	2.291e-01	9.058e-02	1.105e-01	0.0619886	9.041e-02	1.056e-01	0.31000
NC_000002.11:CCDC108	1.220e-01	1.220e-01	1.220e-01	0.0749928	7.499e-02	1.057e-01	0.31000
NC_000011.9:DSCAML1	3.056e-02	8.866e-02	4.183e-01	0.1459800	2.423e-01	1.059e-01	0.31000
NC_000006.11:HCG22	3.896e-02	3.125e-01	1.010e-01	0.1017070	1.733e-01	1.061e-01	0.31000
NC_000008.10:LONRF1	9.902e-01	9.902e-01	9.902e-01	0.0181323	NA	1.062e-01	0.31000
NC_000020.10:CHMP4B	1.582e-01	1.582e-01	8.438e-02	0.0590065	9.696e-02	1.062e-01	0.31000
NC_000015.9:WHAMM	2.062e-01	1.761e-01	2.653e-02	0.2368450	1.182e-01	1.062e-01	0.31000
NC_000007.13:RHBDD2	2.218e-01	2.218e-01	3.318e-02	0.1370590	9.760e-02	1.064e-01	0.31000
NC_000002.11:DIRC3	8.628e-02	8.628e-02	1.065e-01	0.1119290	1.113e-01	1.065e-01	0.31000
NC_000022.10:IGLV3-1	1.189e-01	1.189e-01	1.187e-01	0.0622415	1.020e-01	1.066e-01	0.31000
NC_000004.11:FGA	9.842e-02	9.842e-02	1.638e-01	0.0662686	1.056e-01	1.066e-01	0.31000
NC_000020.10:ZHX3	7.886e-01	3.673e-01	6.251e-02	0.0519879	8.976e-02	1.066e-01	0.31000
NC_000022.10:TRIOBP	7.712e-01	1.294e-01	9.747e-02	0.0568450	7.724e-02	1.068e-01	0.31000
NC_000017.10:OR1D3P	1.588e-01	1.588e-01	8.680e-02	0.0588523	9.645e-02	1.068e-01	0.31000
NC_000006.11:PSORS1C1	1.316e-01	1.316e-01	1.330e-01	0.0540029	9.561e-02	1.069e-01	0.31000
NC_000007.13:SND1	2.075e-01	2.075e-01	7.342e-02	0.0562500	9.212e-02	1.069e-01	0.31000
NC_000014.8:LOC100287557	2.852e-01	2.852e-01	5.844e-02	0.0585088	9.345e-02	1.070e-01	0.31000
NC_000017.10:CASC3	1.260e-01	1.260e-01	6.586e-02	0.0820361	1.301e-01	1.070e-01	0.31000
NC_000007.13:DBF4	2.212e-01	9.477e-01	9.289e-01	0.0391345	5.123e-02	1.072e-01	0.31000
NC_000010.10:LOC645360	1.205e-01	1.205e-01	1.205e-01	0.0750846	NA	1.073e-01	0.31000
NC_000011.9:OR4C10P	1.602e-01	1.602e-01	8.618e-02	0.0592923	9.725e-02	1.074e-01	0.31000
NC_000006.11:TOMM6	1.269e-01	1.269e-01	1.273e-01	0.0597065	9.383e-02	1.074e-01	0.31000
NC_000013.10:LOC100133016	2.823e-01	1.296e-01	1.818e-01	0.0456138	7.033e-02	1.074e-01	0.31000
NC_000016.9:COQ9	1.377e-01	1.377e-01	9.756e-02	0.0589267	1.078e-01	1.075e-01	0.31000
NC_000019.9:C19orf63	1.043e-01	2.197e-01	6.565e-02	0.0731878	1.270e-01	1.076e-01	0.31000
NC_000006.11:C6orf1	2.275e-01	2.275e-01	7.187e-02	0.0559071	9.109e-02	1.078e-01	0.31000
NC_000019.9:PGLS	1.212e-01	1.212e-01	1.212e-01	0.0755776	NA	1.079e-01	0.31000
NC_000012.11:EPYC	1.217e-01	6.251e-02	8.442e-02	0.2593390	9.357e-02	1.080e-01	0.31000
NC_000020.10:LOC100270804	4.834e-02	7.813e-02	1.669e-01	0.1960580	1.300e-01	1.080e-01	0.31000
NC_000008.10:CHMP4C	2.353e-01	2.353e-01	2.328e-01	0.0373241	6.501e-02	1.081e-01	0.31000
NC_000012.11:PTHLH	2.589e-01	1.316e-01	8.063e-02	0.0795696	7.189e-02	1.082e-01	0.31000
NC_000022.10:PLA2G6	6.849e-01	3.177e-01	2.346e-01	0.0334237	6.389e-02	1.082e-01	0.31000
NC_000004.11:LOC100289505	9.153e-01	9.557e-02	8.407e-02	0.0602914	1.163e-01	1.083e-01	0.31000
NC_000016.9:DNAJA3	1.359e-01	1.359e-01	6.167e-02	0.0871761	1.227e-01	1.084e-01	0.31000
NC_000004.11:DDX60	2.193e-01	1.126e-01	5.366e-02	0.1195180	9.480e-02	1.087e-01	0.31000
NC_000019.9:NLRP12	1.212e-01	1.212e-01	1.199e-01	0.0613546	1.092e-01	1.088e-01	0.31000
NC_000002.11:LOC729348	1.291e-01	1.291e-01	1.291e-01	0.0672038	NA	1.088e-01	0.31000
NC_000006.11:TPMT	5.307e-02	1.052e-01	1.568e-01	0.1344390	1.126e-01	1.088e-01	0.31000
NC_000015.9:MAPKBP1	1.427e-01	1.427e-01	9.224e-02	0.0605911	1.111e-01	1.090e-01	0.31000
NC_000006.11:VARS2	3.254e-01	9.774e-02	5.485e-02	0.1122320	1.013e-01	1.091e-01	0.31000
NC_000006.11:RNF8	1.431e-01	2.352e-01	3.876e-02	0.1161450	1.285e-01	1.093e-01	0.31000
NC_000012.11:USP44	1.187e-01	2.228e-01	4.775e-01	0.0420041	7.750e-02	1.093e-01	0.31000
NC_000010.10:CTGLF11P	1.825e-01	1.585e-01	3.687e-01	0.0404804	7.379e-02	1.094e-01	0.31000
NC_000007.13:ZNF679	1.429e-01	1.429e-01	5.118e-02	0.1110420	1.182e-01	1.095e-01	0.31000
NC_000011.9:GNG3	8.769e-02	1.601e-01	8.448e-02	0.1337340	7.884e-02	1.095e-01	0.31000
NC_000009.11:ABCA1	4.778e-01	1.138e-01	5.103e-02	0.1074340	9.990e-02	1.096e-01	0.31000
NC_000002.11:LOC375295	9.939e-02	9.939e-02	1.470e-01	0.0715906	1.158e-01	1.097e-01	0.31000
NC_000004.11:MTNR1A	6.519e-02	1.099e-01	1.716e-01	0.0846637	1.277e-01	1.097e-01	0.31000
NC_000003.11:PTPRG	1.601e-01	1.271e-01	1.060e-01	0.0783012	7.513e-02	1.098e-01	0.31000
NC_000021.8:LOC100288303	1.903e-01	2.184e-01	4.479e-01	0.0373501	6.933e-02	1.098e-01	0.31000
NC_000014.8:KCNK10	3.132e-01	3.255e-01	3.302e-02	0.0863354	1.510e-01	1.098e-01	0.31000
NC_000005.9:SFXN1	8.662e-02	8.662e-02	2.207e-01	0.0754299	1.161e-01	1.099e-01	0.31000
NC_000009.11:TMEM2	1.764e-01	1.131e-01	1.558e-01	0.0598072	7.998e-02	1.103e-01	0.31000
NC_000002.11:TFCP2L1	6.785e-02	1.024e-01	2.954e-01	0.0711261	1.313e-01	1.103e-01	0.31000
NC_000007.13:LOC442304	1.259e-01	1.259e-01	1.259e-01	0.0786382	7.864e-02	1.104e-01	0.31000
NC_000002.11:ESPNL	1.050e-01	7.424e-02	1.938e-01	0.0765453	1.221e-01	1.105e-01	0.31000
NC_000006.11:ELF2P2	2.873e-01	8.754e-02	8.029e-02	0.0910594	9.516e-02	1.106e-01	0.31000
NC_000003.11:CCDC52	3.602e-01	9.043e-02	8.638e-02	0.0820831	9.172e-02	1.107e-01	0.31000
NC_000003.11:SETD5	6.618e-02	1.551e-01	3.925e-01	0.0660950	1.004e-01	1.109e-01	0.31000
NC_000022.10:ISX	1.199e-01	1.199e-01	1.210e-01	0.0639103	1.146e-01	1.109e-01	0.31000
NC_000017.10:LOC441784	9.176e-01	1.707e-01	7.898e-02	0.0561587	9.348e-02	1.109e-01	0.31000
NC_000002.11:ALK	1.673e-01	7.570e-02	1.415e-01	0.0717190	1.093e-01	1.110e-01	0.31000
NC_000007.13:LOC100288217	3.641e-01	3.641e-01	7.255e-02	0.0539301	8.678e-02	1.110e-01	0.31000
NC_000016.9:RNF40	2.524e-01	2.524e-01	7.206e-02	0.0576891	9.229e-02	1.111e-01	0.31000
NC_000001.10:NBPF3	7.171e-02	8.194e-02	2.011e-01	0.1134160	1.093e-01	1.112e-01	0.31000
NC_000020.10:DLGAP4	1.925e-01	9.576e-02	8.225e-02	0.0844244	1.096e-01	1.115e-01	0.31000
NC_000009.11:GOLGA2	2.145e-01	6.633e-01	4.724e-01	0.0374755	6.196e-02	1.116e-01	0.31000
NC_000015.9:PRTG	8.891e-02	1.345e-01	1.303e-01	0.0932090	8.689e-02	1.116e-01	0.31000
NC_000001.10:LOC100289212	5.517e-02	1.414e-01	3.723e-01	0.0721741	1.285e-01	1.116e-01	0.31000
NC_000009.11:CARM1L	2.850e-02	1.019e-01	2.551e-01	0.3503450	2.025e-01	1.118e-01	0.31000
NC_000010.10:LOC219752	5.700e-01	1.896e-01	5.596e-01	0.0364838	6.754e-02	1.118e-01	0.31000
NC_000017.10:SLC39A11	3.909e-01	1.183e-01	6.120e-02	0.0839783	1.076e-01	1.118e-01	0.31000
NC_000006.11:LIN28B	1.024e-01	1.024e-01	1.585e-01	0.0711809	1.139e-01	1.120e-01	0.31000
NC_000009.11:IGFBPL1	1.031e-01	1.031e-01	2.202e-01	0.0663034	1.022e-01	1.120e-01	0.31000
NC_000005.9:LOC728931	1.456e-01	1.456e-01	1.456e-01	0.0698437	6.984e-02	1.121e-01	0.31000
NC_000010.10:ZNF438	7.736e-01	7.850e-01	5.861e-02	0.0569200	1.060e-01	1.122e-01	0.31000
NC_000003.11:SERPINI2	1.063e-01	1.063e-01	1.696e-01	0.0732648	9.833e-02	1.123e-01	0.31000
NC_000014.8:SNX6	6.573e-01	6.573e-01	7.771e-02	0.0532323	8.334e-02	1.124e-01	0.31000
NC_000014.8:RANBP20P	1.392e-01	1.392e-01	1.387e-01	0.0605095	9.207e-02	1.128e-01	0.31000
NC_000020.10:UBE2C	1.978e-01	9.814e-02	6.665e-02	0.1605920	8.143e-02	1.129e-01	0.31000
NC_000010.10:FAM24B	2.680e-01	1.297e-01	1.261e-01	0.0557347	8.435e-02	1.129e-01	0.31000
NC_000004.11:LOC285550	1.046e-01	1.046e-01	1.432e-01	0.0733395	1.188e-01	1.132e-01	0.31000
NC_000005.9:TRIM7	2.603e-01	2.603e-01	6.771e-02	0.0610585	9.887e-02	1.134e-01	0.31000
NC_000002.11:DYNC2LI1	7.563e-02	8.384e-02	1.186e-01	0.1888910	1.081e-01	1.135e-01	0.31000
NC_000005.9:LOC642781	1.995e-01	1.995e-01	7.599e-02	0.0629275	1.027e-01	1.135e-01	0.31000
NC_000001.10:CASP9	3.024e-01	3.024e-01	8.140e-02	0.0543495	8.731e-02	1.136e-01	0.31000
NC_000003.11:C3orf64	4.640e-02	1.163e-01	1.742e-01	0.1337770	1.460e-01	1.136e-01	0.31000
NC_000009.11:OR13C5	2.138e-01	2.138e-01	7.342e-02	0.0624742	1.017e-01	1.137e-01	0.31000
NC_000009.11:CDC14B	1.034e-01	1.034e-01	1.723e-01	0.0731675	1.090e-01	1.137e-01	0.31000
NC_000004.11:CCDC110	1.284e-01	1.754e-01	5.027e-01	0.0447422	8.692e-02	1.137e-01	0.31000
NC_000020.10:APCDD1L	9.403e-01	9.403e-01	1.098e-01	0.0463254	7.536e-02	1.139e-01	0.31000
NC_000017.10:LOC390800	2.741e-01	2.741e-01	7.381e-02	0.0581392	9.436e-02	1.139e-01	0.31000
NC_000005.9:FLJ43080	4.594e-01	1.176e-01	1.147e-01	0.0643549	8.119e-02	1.142e-01	0.31000
NC_000006.11:MCM3	6.078e-02	1.279e-01	1.113e-01	0.1687250	1.086e-01	1.142e-01	0.31000
NC_000006.11:HCG4	8.051e-02	1.467e-01	2.656e-01	0.0649660	1.025e-01	1.143e-01	0.31000
NC_000001.10:ZYG11A	1.309e-01	1.309e-01	1.290e-01	0.0624939	1.095e-01	1.144e-01	0.31000
NC_000003.11:MFI2	7.199e-02	1.794e-01	1.374e-01	0.0725191	1.304e-01	1.144e-01	0.31000
NC_000001.10:AKT3	1.338e-01	1.338e-01	1.338e-01	0.0730505	NA	1.144e-01	0.31000
NC_000011.9:PPP2R5B	1.051e-01	1.051e-01	1.754e-01	0.0730512	1.081e-01	1.146e-01	0.31000
NC_000016.9:C16orf55	1.456e-01	1.456e-01	1.456e-01	0.0727053	7.270e-02	1.146e-01	0.31000
NC_000007.13:CRYGN	1.400e-01	1.400e-01	1.404e-01	0.0619198	9.391e-02	1.146e-01	0.31000
NC_000004.11:LOC646954	3.835e-01	1.054e-01	9.918e-02	0.0734730	9.001e-02	1.148e-01	0.31000
NC_000006.11:HCP5P14	7.456e-02	1.124e-01	2.750e-01	0.0748901	1.209e-01	1.150e-01	0.31000
NC_000011.9:LOC100289572	1.998e-01	1.998e-01	8.213e-02	0.0621780	1.011e-01	1.151e-01	0.31000
NC_000007.13:LOC100287604	6.535e-01	1.380e-01	4.879e-01	0.0407539	7.781e-02	1.151e-01	0.31000
NC_000001.10:DHCR24	8.764e-01	1.026e-01	1.032e-01	0.0687302	9.597e-02	1.152e-01	0.31000
NC_000005.9:LOC100288979	1.083e-01	9.437e-01	6.178e-01	0.0505729	7.187e-02	1.153e-01	0.31000
NC_000017.10:EVI2B	6.748e-02	1.271e-01	3.936e-01	0.0746761	1.175e-01	1.154e-01	0.31000
NC_000019.9:LOC100287585	9.741e-02	9.971e-02	9.574e-02	0.1646530	9.782e-02	1.156e-01	0.31000
NC_000019.9:SIRT6	9.741e-02	9.971e-02	9.574e-02	0.1646530	9.782e-02	1.156e-01	0.31000
NC_000001.10:C1orf220	1.471e-01	1.471e-01	1.060e-01	0.0695666	1.002e-01	1.158e-01	0.31000
NC_000004.11:KLKB1	1.271e-01	1.271e-01	1.271e-01	0.0656732	1.157e-01	1.158e-01	0.31000
NC_000001.10:OR2W3	1.108e-01	1.108e-01	4.073e-01	0.0600458	1.021e-01	1.159e-01	0.31000
NC_000019.9:EPS8L1	7.309e-02	1.315e-01	1.114e-01	0.1231350	1.141e-01	1.159e-01	0.31000
NC_000017.10:RARA	1.352e-01	1.352e-01	1.352e-01	0.0743644	NA	1.159e-01	0.31000
NC_000007.13:LOC730382	1.957e-02	7.963e-01	9.435e-01	0.2158470	3.054e-01	1.160e-01	0.31000
NC_000011.9:TYR	1.285e-01	1.285e-01	1.282e-01	0.0653118	1.143e-01	1.160e-01	0.31000
NC_000004.11:KIAA0114	1.715e-01	1.715e-01	9.430e-02	0.0637055	1.035e-01	1.161e-01	0.31000
NC_000002.11:SLC11A1	3.668e-01	1.088e-01	5.853e-02	0.1386470	9.046e-02	1.161e-01	0.31000
NC_000017.10:LOC100287525	1.352e-01	1.368e-01	1.352e-01	0.0743644	NA	1.163e-01	0.31000
NC_000002.11:SCN3A	1.131e-01	1.131e-01	3.206e-01	0.0577237	1.082e-01	1.164e-01	0.31000
NC_000014.8:TMED8	1.079e-01	1.079e-01	2.498e-01	0.0666316	1.046e-01	1.164e-01	0.31000
NC_000006.11:PNPLA1	1.337e-01	1.337e-01	1.337e-01	0.0653556	1.046e-01	1.165e-01	0.31000
NC_000002.11:LOC129522	9.801e-02	1.033e-01	1.036e-01	0.1744690	8.730e-02	1.166e-01	0.31000
NC_000017.10:RPL7AP65	8.715e-01	3.330e-01	1.131e-01	0.0473391	8.035e-02	1.167e-01	0.31000
NC_000005.9:SAP30L	5.552e-01	5.552e-01	3.667e-01	0.0355958	6.913e-02	1.168e-01	0.31000
NC_000011.9:LOC399900	9.781e-02	9.781e-02	2.478e-01	0.0742591	1.137e-01	1.168e-01	0.31000
NC_000007.13:SP4	2.419e-01	5.917e-02	1.578e-01	0.1074070	9.208e-02	1.169e-01	0.31000
NC_000013.10:LOC341689	1.258e-01	1.258e-01	1.258e-01	0.0696097	1.147e-01	1.169e-01	0.31000
NC_000001.10:PEA15	2.425e-01	2.425e-01	7.907e-02	0.0609788	9.817e-02	1.169e-01	0.31000
NC_000019.9:GIPC1	1.872e-01	9.470e-02	1.582e-01	0.0668275	9.998e-02	1.169e-01	0.31000
NC_000020.10:RAE1	7.453e-01	1.944e-01	1.428e-01	0.0499364	7.442e-02	1.170e-01	0.31000
NC_000013.10:MRPS31	4.682e-01	4.682e-01	7.339e-02	0.0599366	9.015e-02	1.170e-01	0.31000
NC_000012.11:DDX55	1.511e-01	5.860e-02	2.224e-01	0.0821953	1.358e-01	1.170e-01	0.31000
NC_000017.10:OR1E1	1.069e-01	1.069e-01	1.621e-01	0.0749564	1.175e-01	1.171e-01	0.31000
NC_000019.9:ATP5SL	1.735e-01	1.735e-01	7.637e-02	0.0745690	1.102e-01	1.171e-01	0.31000
NC_000006.11:LOC100128495	5.217e-01	1.392e-01	1.591e-01	0.0559510	7.392e-02	1.172e-01	0.31000
NC_000001.10:NOL9	9.397e-02	1.450e-01	4.327e-01	0.0585242	1.043e-01	1.174e-01	0.31000
NC_000003.11:LOC647299	8.832e-02	2.404e-01	1.565e-01	0.0649835	1.029e-01	1.176e-01	0.31000
NC_000005.9:FLJ10404	1.324e-01	1.324e-01	1.324e-01	0.0819906	NA	1.178e-01	0.31000
NC_000002.11:TMEM214	5.785e-01	1.520e-01	7.928e-02	0.0644946	1.087e-01	1.179e-01	0.31000
NC_000011.9:BATF2	8.614e-02	9.186e-02	2.175e-01	0.0815102	1.407e-01	1.179e-01	0.31000
NC_000015.9:HSP90AB4P	1.340e-01	1.340e-01	1.337e-01	0.0652024	1.109e-01	1.181e-01	0.31000
NC_000002.11:C2orf65	1.746e-01	1.746e-01	9.579e-02	0.0646578	1.050e-01	1.181e-01	0.31000
NC_000020.10:LOC284798	1.220e-01	1.220e-01	2.913e-01	0.0583788	1.009e-01	1.181e-01	0.31000
NC_000016.9:CDH11	2.374e-01	2.374e-01	7.922e-02	0.0623117	1.011e-01	1.182e-01	0.31000
NC_000007.13:RNF216L	1.843e-01	1.843e-01	1.033e-01	0.0585109	1.043e-01	1.182e-01	0.31000
NC_000007.13:WBSCR17	1.266e-01	1.266e-01	1.109e-01	0.0973905	9.141e-02	1.183e-01	0.31000
NC_000020.10:SPO11	2.221e-01	2.221e-01	8.003e-02	0.0638523	1.027e-01	1.184e-01	0.31000
NC_000009.11:CREB3	1.455e-01	1.455e-01	1.051e-01	0.0665451	1.206e-01	1.185e-01	0.31000
NC_000015.9:DPP8	3.900e-01	1.852e-01	8.499e-02	0.0753162	7.753e-02	1.185e-01	0.31000
NC_000002.11:SPDYA	3.222e-01	3.222e-01	8.580e-02	0.0568176	9.069e-02	1.185e-01	0.31000
NC_000017.10:FADS6	9.406e-02	1.244e-01	1.431e-01	0.1014790	9.613e-02	1.187e-01	0.31000
NC_000010.10:LOC100287472	1.269e-01	1.269e-01	1.269e-01	0.0711084	1.171e-01	1.187e-01	0.31000
NC_000001.10:CLCC1	8.450e-02	1.298e-01	1.106e-01	0.1108420	1.204e-01	1.188e-01	0.31000
NC_000017.10:NEK8	1.077e-01	1.077e-01	1.643e-01	0.0747740	1.235e-01	1.189e-01	0.31000
NC_000017.10:GAS7	2.840e-02	3.499e-01	1.668e-01	0.1710200	2.257e-01	1.189e-01	0.31000
NC_000007.13:ACCN3	1.229e-01	1.337e-01	6.206e-02	0.1650450	1.127e-01	1.189e-01	0.31000
NC_000001.10:CFHR4	1.314e-01	1.314e-01	2.307e-01	0.0599595	9.541e-02	1.191e-01	0.31000
NC_000008.10:LOC100129512	4.210e-01	1.226e-01	6.855e-02	0.1023540	9.556e-02	1.192e-01	0.31000
NC_000001.10:PRKACB	1.474e-01	1.474e-01	7.342e-02	0.1167100	9.677e-02	1.192e-01	0.31000
NC_000017.10:ITGB4	2.746e-01	8.081e-02	7.389e-02	0.1379840	1.086e-01	1.192e-01	0.31000
NC_000016.9:ATXN2L	2.187e-01	2.187e-01	1.806e-01	0.0486160	7.768e-02	1.193e-01	0.31000
NC_000018.9:CLUL1	1.331e-01	1.331e-01	1.339e-01	0.0658007	1.163e-01	1.193e-01	0.31000
NC_000008.10:C8orf34	6.091e-02	7.290e-02	1.511e-01	0.3422890	1.471e-01	1.194e-01	0.31000
NC_000007.13:HEPACAM2	1.424e-01	1.424e-01	1.439e-01	0.0632162	1.042e-01	1.196e-01	0.31000
NC_000004.11:KLHL2	1.084e-01	1.084e-01	2.776e-01	0.0757380	9.699e-02	1.198e-01	0.31000
NC_000006.11:TAF11	2.845e-01	2.845e-01	5.571e-02	0.0750272	1.207e-01	1.200e-01	0.31000
NC_000012.11:MARS	1.548e-01	1.548e-01	1.044e-01	0.0657819	1.192e-01	1.201e-01	0.31000
NC_000012.11:LOH12CR2	1.975e-01	1.205e-01	1.475e-01	0.0676717	9.010e-02	1.203e-01	0.31000
NC_000003.11:LOC100129045	2.176e-01	1.162e-01	1.094e-01	0.0732675	1.034e-01	1.203e-01	0.31000
NC_000019.9:RYR1	8.317e-01	2.591e-01	3.940e-01	0.0386938	7.336e-02	1.203e-01	0.31000
NC_000007.13:MUC17	5.134e-01	1.682e-01	9.903e-02	0.0571153	1.026e-01	1.205e-01	0.31000
NC_000002.11:LOC100287216	2.402e-01	2.402e-01	9.306e-02	0.0597150	9.654e-02	1.206e-01	0.31000
NC_000006.11:PPIL1	8.676e-01	8.676e-01	1.161e-01	0.0504152	8.001e-02	1.206e-01	0.31000
NC_000002.11:SNAI1L1	1.323e-01	1.323e-01	1.363e-01	0.0671756	1.179e-01	1.206e-01	0.31000
NC_000011.9:OR4C16	1.640e-01	1.640e-01	1.022e-01	0.0650183	1.169e-01	1.208e-01	0.31000
NC_000009.11:NIPSNAP3A	1.589e-01	1.589e-01	6.599e-02	0.1102900	1.110e-01	1.209e-01	0.31000
NC_000018.9:LOC729391	3.312e-01	2.520e-01	5.736e-02	0.0718412	1.285e-01	1.210e-01	0.31000
NC_000019.9:LONP1	1.426e-01	9.930e-02	9.142e-02	0.1258170	1.094e-01	1.211e-01	0.31000
NC_000010.10:GATA3	6.366e-02	1.343e-01	1.251e-01	0.1274590	1.474e-01	1.213e-01	0.31000
NC_000019.9:CILP2	4.085e-02	9.364e-02	4.453e-01	0.1582270	2.569e-01	1.213e-01	0.31000
NC_000008.10:CYP7A1	7.243e-02	7.243e-02	2.796e-01	0.1316080	1.478e-01	1.214e-01	0.31000
NC_000003.11:KRT18P15	3.049e-01	1.584e-01	1.699e-01	0.0527071	8.316e-02	1.215e-01	0.31000
NC_000012.11:LOC144742	1.490e-01	3.421e-01	7.536e-02	0.1014840	8.250e-02	1.216e-01	0.31000
NC_000017.10:ATAD5	8.147e-02	1.027e-01	1.472e-01	0.1322160	1.154e-01	1.218e-01	0.31000
NC_000001.10:HECTD3	2.008e-01	1.003e-01	1.019e-01	0.1146950	8.764e-02	1.219e-01	0.31000
NC_000006.11:HCG27	1.118e-01	1.513e-01	7.636e-02	0.1033130	1.479e-01	1.220e-01	0.31000
NC_000010.10:CALML3	1.164e-01	2.215e-01	2.365e-01	0.0571855	8.970e-02	1.220e-01	0.31000
NC_000001.10:DNAJC11	3.049e-01	9.301e-02	1.504e-01	0.0643685	1.110e-01	1.220e-01	0.31000
NC_000009.11:RPL18AP11	1.408e-01	1.434e-01	1.408e-01	0.0836287	8.363e-02	1.220e-01	0.31000
NC_000019.9:CABP5	2.677e-01	1.237e-01	1.077e-01	0.0708777	1.027e-01	1.222e-01	0.31000
NC_000011.9:ZNF202	2.939e-01	1.078e-01	1.918e-01	0.0650221	8.323e-02	1.222e-01	0.31000
NC_000019.9:CGB5	1.404e-01	1.404e-01	1.404e-01	0.0809860	NA	1.223e-01	0.31000
NC_000001.10:KIAA0090	9.746e-02	1.603e-01	8.818e-02	0.1115400	1.254e-01	1.223e-01	0.31000
NC_000019.9:BCAM	4.837e-01	1.186e-01	1.426e-01	0.0696037	8.142e-02	1.224e-01	0.31000
NC_000001.10:LOC100287877	8.249e-01	1.485e-01	2.769e-01	0.0498331	7.640e-02	1.225e-01	0.31000
NC_000022.10:NAGA	9.636e-02	9.636e-02	1.311e-01	0.1030730	1.522e-01	1.226e-01	0.31000
NC_000012.11:CLEC2D	3.007e-01	1.586e-01	7.031e-02	0.0832091	1.112e-01	1.227e-01	0.31000
NC_000011.9:MPPED2	1.185e-01	1.207e-01	4.281e-01	0.0620765	1.079e-01	1.227e-01	0.31000
NC_000009.11:LOC100131180	3.635e-01	1.305e-01	1.317e-01	0.0675762	8.512e-02	1.229e-01	0.31000
NC_000013.10:UTP14C	3.434e-01	3.434e-01	3.651e-01	0.0405081	7.308e-02	1.230e-01	0.31000
NC_000014.8:OR4E1	2.657e-01	9.791e-02	1.075e-01	0.0931263	9.683e-02	1.230e-01	0.31000
NC_000001.10:MIER1	2.413e-01	1.423e-01	2.397e-01	0.0623995	7.016e-02	1.231e-01	0.31000
NC_000012.11:LEPREL2	8.041e-02	1.556e-01	4.956e-01	0.0675361	1.201e-01	1.231e-01	0.31000
NC_000005.9:IL6ST	7.603e-02	7.603e-02	2.908e-01	0.1260660	1.418e-01	1.231e-01	0.31000
NC_000019.9:PHF5CP	1.487e-01	1.227e-01	1.487e-01	0.0848225	NA	1.232e-01	0.31000
NC_000002.11:MAL	1.991e-01	1.276e-01	1.302e-01	0.0832008	8.224e-02	1.232e-01	0.31000
NC_000004.11:DMP1	1.107e-01	8.943e-02	1.404e-01	0.1283700	1.077e-01	1.233e-01	0.31000
NC_000008.10:LOC100289047	8.208e-02	1.028e-01	2.830e-01	0.0823775	1.460e-01	1.234e-01	0.31000
NC_000011.9:C1QTNF5	1.550e-01	1.550e-01	8.545e-02	0.0782226	1.370e-01	1.236e-01	0.31000
NC_000011.9:MFRP	1.550e-01	1.550e-01	8.545e-02	0.0782226	1.370e-01	1.236e-01	0.31000
NC_000010.10:C10orf111	1.380e-01	1.380e-01	1.380e-01	0.0882259	8.822e-02	1.238e-01	0.31000
NC_000010.10:C10orf11	1.453e-01	1.453e-01	2.604e-01	0.0571044	9.814e-02	1.239e-01	0.31000
NC_000004.11:LOC84740	4.420e-01	2.394e-01	4.918e-02	0.0949110	1.264e-01	1.239e-01	0.31000
NC_000022.10:KIAA1671	3.985e-02	2.150e-01	2.414e-01	0.1131850	1.876e-01	1.239e-01	0.31000
NC_000002.11:FAP	2.422e-01	3.219e-01	5.372e-02	0.0809987	1.389e-01	1.239e-01	0.31000
NC_000020.10:EIF6	2.292e-01	2.292e-01	1.018e-01	0.0588602	1.044e-01	1.241e-01	0.31000
NC_000011.9:UBQLN3	6.686e-01	6.686e-01	9.933e-02	0.0562831	8.905e-02	1.241e-01	0.31000
NC_000005.9:UGT3A2	3.004e-02	2.819e-01	7.555e-01	0.1494780	1.946e-01	1.242e-01	0.31000
NC_000015.9:SNORD115-20	1.116e-01	1.116e-01	1.666e-01	0.0803031	1.286e-01	1.246e-01	0.31000
NC_000007.13:LOC442661	5.185e-01	5.854e-01	4.172e-01	0.0390020	7.652e-02	1.247e-01	0.31000
NC_000012.11:TRHDE	1.514e-01	1.514e-01	1.514e-01	0.0647737	1.059e-01	1.247e-01	0.31000
NC_000002.11:TANC1	1.483e-01	1.484e-01	6.476e-02	0.1145060	1.428e-01	1.247e-01	0.31000
NC_000016.9:KCNG4	5.992e-01	5.992e-01	4.198e-01	0.0403572	7.379e-02	1.249e-01	0.31000
NC_000017.10:RPL12P38	3.003e-01	3.003e-01	5.938e-02	0.0837445	1.120e-01	1.250e-01	0.31000
NC_000014.8:INF2	1.823e-01	9.651e-02	1.161e-01	0.1147440	9.338e-02	1.250e-01	0.31000
NC_000022.10:APOBEC3C	1.108e-01	1.108e-01	2.172e-01	0.0788324	1.157e-01	1.251e-01	0.31000
NC_000003.11:TRIM42	2.144e-01	2.144e-01	8.759e-02	0.0656837	1.170e-01	1.251e-01	0.31000
NC_000001.10:FAM159A	2.535e-01	2.535e-01	6.336e-02	0.0982787	9.523e-02	1.252e-01	0.31000
NC_000007.13:ADCK2	1.479e-01	1.479e-01	1.489e-01	0.0665672	1.092e-01	1.253e-01	0.31000
NC_000019.9:PPP2R1A	7.265e-02	1.566e-01	4.341e-01	0.0766836	1.255e-01	1.253e-01	0.31000
NC_000019.9:VN2R18P	1.340e-01	1.340e-01	1.346e-01	0.0743712	1.213e-01	1.254e-01	0.31000
NC_000014.8:ZNF405P	2.179e-01	1.083e-01	1.422e-01	0.0708089	1.093e-01	1.254e-01	0.31000
NC_000003.11:PRICKLE2	8.955e-02	4.907e-01	3.115e-01	0.0572185	1.056e-01	1.256e-01	0.31000
NC_000019.9:ZNF283	1.098e-01	1.098e-01	2.779e-01	0.0754816	1.164e-01	1.257e-01	0.31000
NC_000017.10:MGC16275	2.965e-01	1.302e-01	5.562e-02	0.1594500	1.068e-01	1.257e-01	0.31000
NC_000009.11:BAG1	1.425e-01	1.425e-01	1.422e-01	0.0688339	1.171e-01	1.258e-01	0.31000
NC_000020.10:LOC391247	5.497e-02	2.917e-01	2.792e-01	0.0804040	1.415e-01	1.258e-01	0.31000
NC_000005.9:ZFYVE16	1.173e-01	1.173e-01	1.877e-01	0.0774169	1.176e-01	1.259e-01	0.31000
NC_000015.9:CSNK1G1	3.607e-02	3.033e-01	2.787e-01	0.1195420	1.937e-01	1.260e-01	0.31000
NC_000003.11:ZNF852	6.287e-01	2.392e-01	8.375e-02	0.0624778	1.104e-01	1.261e-01	0.31000
NC_000001.10:PUSL1	1.916e-01	1.916e-01	7.228e-02	0.0924349	1.124e-01	1.261e-01	0.31000
NC_000020.10:LOC100287095	2.536e-01	8.720e-02	6.709e-02	0.2237220	1.084e-01	1.262e-01	0.31000
NC_000001.10:UBL4B	5.969e-02	2.317e-01	2.326e-01	0.0847640	1.365e-01	1.263e-01	0.31000
NC_000014.8:MIPOL1	1.359e-01	1.359e-01	1.359e-01	0.0745404	1.212e-01	1.263e-01	0.31000
NC_000015.9:HEXA	1.736e-01	2.107e-01	5.988e-02	0.1065620	1.274e-01	1.264e-01	0.31000
NC_000001.10:RALGPS2	9.478e-02	9.478e-02	2.530e-01	0.0991041	1.226e-01	1.265e-01	0.31000
NC_000015.9:LOC100287243	5.781e-02	1.341e-01	1.623e-01	0.1405650	1.530e-01	1.266e-01	0.31000
NC_000001.10:LOC100287437	5.409e-01	1.273e-01	1.260e-01	0.0810846	8.110e-02	1.267e-01	0.31000
NC_000009.11:LOC100287067	4.949e-01	1.705e-01	1.017e-01	0.0646977	1.033e-01	1.267e-01	0.31000
NC_000006.11:WASF1	4.265e-01	1.038e-01	1.684e-01	0.0679043	9.688e-02	1.268e-01	0.31000
NC_000009.11:TNC	2.870e-01	9.097e-01	8.795e-01	0.0420546	7.711e-02	1.269e-01	0.31000
NC_000003.11:KLF7P	5.320e-01	1.073e-01	7.452e-02	0.1104820	1.175e-01	1.269e-01	0.31000
NC_000008.10:NBN	1.815e-01	1.120e-01	1.255e-01	0.0754173	1.270e-01	1.270e-01	0.31000
NC_000005.9:LOC100130088	4.440e-01	1.107e-01	7.453e-02	0.1170760	1.083e-01	1.271e-01	0.31000
NC_000022.10:KREMEN1	8.047e-01	1.494e-01	1.257e-01	0.0656994	9.275e-02	1.273e-01	0.31000
NC_000004.11:COX18	3.170e-01	3.170e-01	4.525e-01	0.0426560	7.782e-02	1.273e-01	0.31000
NC_000008.10:LOC100287748	8.276e-02	8.045e-02	2.525e-01	0.1253710	1.447e-01	1.273e-01	0.31000
NC_000020.10:CSTP2	4.281e-01	1.082e-01	1.076e-01	0.0732927	1.258e-01	1.275e-01	0.31000
NC_000008.10:LOC100288890	1.366e-01	1.028e-01	8.879e-02	0.1306670	1.392e-01	1.275e-01	0.31000
NC_000021.8:DONSON	1.084e-01	1.084e-01	1.488e-01	0.1234150	1.025e-01	1.275e-01	0.31000
NC_000002.11:C2orf85	1.342e-01	3.478e-01	3.716e-01	0.0525046	8.693e-02	1.277e-01	0.31000
NC_000016.9:RABEP2	1.483e-01	1.483e-01	1.488e-01	0.0682722	1.145e-01	1.277e-01	0.31000
NC_000004.11:PRDM8	6.494e-01	6.494e-01	1.035e-01	0.0587978	9.101e-02	1.279e-01	0.31000
NC_000013.10:ALG11	3.564e-01	3.564e-01	3.956e-01	0.0428272	7.723e-02	1.280e-01	0.31000
NC_000001.10:BMP8B	5.409e-01	1.305e-01	1.260e-01	0.0819636	8.196e-02	1.281e-01	0.31000
NC_000019.9:RPL36	1.484e-01	1.484e-01	1.484e-01	0.0832630	NA	1.281e-01	0.31000
NC_000021.8:COL6A2	1.955e-01	1.893e-01	5.190e-02	0.1526950	1.180e-01	1.282e-01	0.31000
NC_000002.11:LOC391343	1.476e-01	1.476e-01	1.484e-01	0.0694932	1.146e-01	1.282e-01	0.31000
NC_000001.10:CD53	1.183e-01	1.183e-01	1.657e-01	0.0829861	1.249e-01	1.282e-01	0.31000
NC_000003.11:IL17RB	3.571e-01	3.571e-01	8.360e-02	0.0612250	1.139e-01	1.283e-01	0.31000
NC_000001.10:CATSPER4	1.564e-01	1.564e-01	1.561e-01	0.0653141	1.102e-01	1.283e-01	0.31000
NC_000001.10:RGS7	1.157e-01	1.157e-01	1.860e-01	0.0790199	1.306e-01	1.285e-01	0.31000
NC_000006.11:BAT3	6.384e-02	1.329e-01	1.752e-01	0.1179620	1.615e-01	1.286e-01	0.31000
NC_000011.9:OR51L1	6.441e-01	6.441e-01	1.026e-01	0.0587341	9.360e-02	1.286e-01	0.31000
NC_000008.10:IKBKB	1.007e-01	1.197e-01	1.011e-01	0.1661150	1.178e-01	1.288e-01	0.31000
NC_000006.11:AIF1	9.726e-02	9.726e-02	1.009e-01	0.2434460	1.251e-01	1.289e-01	0.31000
NC_000013.10:RNF219	1.182e-01	1.182e-01	1.767e-01	0.0805612	1.276e-01	1.289e-01	0.31000
NC_000004.11:RPS3AP17	1.452e-01	1.154e-01	1.823e-01	0.0826636	1.035e-01	1.291e-01	0.31000
NC_000009.11:LOC100128367	3.945e-01	9.636e-02	1.115e-01	0.1061690	9.478e-02	1.291e-01	0.31000
NC_000010.10:LOC728064	4.105e-01	4.105e-01	8.473e-02	0.0659332	1.025e-01	1.293e-01	0.31000
NC_000001.10:CCDC76	6.650e-02	1.011e-01	2.055e-01	0.1652050	1.362e-01	1.294e-01	0.31000
NC_000004.11:FLJ38576	2.295e-01	2.295e-01	1.082e-01	0.0654802	1.025e-01	1.297e-01	0.31000
NC_000016.9:LOC100130566	1.483e-01	1.506e-01	1.483e-01	0.0888551	8.885e-02	1.297e-01	0.31000
NC_000016.9:PRSS21	1.483e-01	1.506e-01	1.483e-01	0.0888551	8.885e-02	1.297e-01	0.31000
NC_000009.11:IL11RA	1.223e-01	1.361e-01	8.777e-02	0.1176730	1.430e-01	1.300e-01	0.31000
NC_000001.10:RFWD2	5.352e-01	5.352e-01	9.508e-02	0.0625237	9.740e-02	1.300e-01	0.31000
NC_000006.11:LOC153910	4.343e-01	1.192e-01	1.249e-01	0.0722322	1.090e-01	1.300e-01	0.31000
NC_000006.11:C6orf89	3.661e-01	1.685e-01	8.914e-02	0.0710162	1.216e-01	1.301e-01	0.31000
NC_000008.10:PLEC1	3.205e-01	9.863e-01	5.799e-01	0.0446192	7.667e-02	1.302e-01	0.31000
NC_000011.9:OR51Q1	5.654e-01	1.870e-01	1.279e-01	0.0565735	1.054e-01	1.302e-01	0.31000
NC_000002.11:ELP1P	1.428e-01	1.428e-01	1.428e-01	0.0964578	NA	1.305e-01	0.31000
NC_000017.10:TMEM100	1.612e-01	1.612e-01	1.595e-01	0.0667721	1.087e-01	1.306e-01	0.31000
NC_000007.13:LOC100132328	3.554e-01	3.554e-01	1.020e-01	0.0621706	9.712e-02	1.307e-01	0.31000
NC_000009.11:PHF19	1.194e-01	1.194e-01	2.052e-01	0.0778944	1.275e-01	1.308e-01	0.31000
NC_000006.11:HIST1H4C	1.514e-01	1.514e-01	1.521e-01	0.0709251	1.159e-01	1.311e-01	0.31000
NC_000014.8:MYH6	1.028e-01	8.609e-02	2.076e-01	0.1298510	1.221e-01	1.313e-01	0.31000
NC_000022.10:C22orf39	7.704e-01	7.704e-01	1.096e-01	0.0598803	9.363e-02	1.315e-01	0.31000
NC_000015.9:LOC100289126	1.730e-01	2.532e-01	5.132e-02	0.1182940	1.674e-01	1.315e-01	0.31000
NC_000013.10:AKAP11	4.366e-01	1.033e-01	9.341e-02	0.1054980	1.143e-01	1.316e-01	0.31000
NC_000002.11:COL6A3	2.730e-01	6.515e-01	1.636e-01	0.0499459	9.365e-02	1.318e-01	0.31000
NC_000013.10:MRPS31P2	3.236e-01	1.468e-01	9.608e-02	0.0911287	9.825e-02	1.319e-01	0.31000
NC_000005.9:SSBP2	7.227e-01	7.227e-01	9.704e-02	0.0637706	9.863e-02	1.320e-01	0.31000
NC_000012.11:ALX1	1.174e-01	1.174e-01	1.822e-01	0.0830455	1.366e-01	1.321e-01	0.31000
NC_000019.9:MEGF8	1.559e-01	1.559e-01	5.193e-01	0.0579931	1.045e-01	1.323e-01	0.31000
NC_000012.11:ACVRL1	9.096e-01	3.043e-01	1.061e-01	0.0577612	1.085e-01	1.324e-01	0.31000
NC_000020.10:KRT18P3	9.586e-02	9.586e-02	1.846e-01	0.1392250	1.212e-01	1.324e-01	0.31000
NC_000015.9:NDN	1.492e-01	1.492e-01	1.492e-01	0.0914715	NA	1.325e-01	0.31000
NC_000001.10:MKNK1	1.545e-01	1.545e-01	1.049e-01	0.0877633	1.269e-01	1.325e-01	0.31000
NC_000001.10:C1orf175	4.060e-02	1.542e-01	2.354e-01	0.1984160	2.008e-01	1.325e-01	0.31000
NC_000014.8:EVL	1.230e-01	1.230e-01	1.909e-01	0.0818964	1.241e-01	1.325e-01	0.31000
NC_000014.8:FUT8	1.004e-01	1.803e-01	8.611e-02	0.1245360	1.518e-01	1.326e-01	0.31000
NC_000019.9:PLK5P	1.248e-01	1.248e-01	3.870e-01	0.0691512	1.215e-01	1.327e-01	0.31000
NC_000001.10:FOXE3	1.385e-01	1.385e-01	3.560e-01	0.0646566	1.115e-01	1.327e-01	0.31000
NC_000005.9:NUDT12	1.250e-01	1.250e-01	2.199e-01	0.0758629	1.241e-01	1.327e-01	0.31000
NC_000004.11:LOC100128865	4.158e-01	1.388e-01	1.493e-01	0.0758345	8.630e-02	1.328e-01	0.31000
NC_000009.11:SSNA1	1.531e-01	1.531e-01	1.531e-01	0.0876359	NA	1.330e-01	0.31000
NC_000005.9:RPL10P8	1.222e-01	1.222e-01	1.954e-01	0.0821723	1.258e-01	1.331e-01	0.31000
NC_000012.11:LOC643339	6.986e-01	1.235e-01	2.615e-01	0.0632917	8.945e-02	1.332e-01	0.31000
NC_000001.10:PTPRC	3.787e-01	1.329e-01	1.407e-01	0.0734958	9.809e-02	1.333e-01	0.31000
NC_000011.9:LOC645015	1.387e-01	1.344e-01	4.724e-01	0.0639280	1.163e-01	1.333e-01	0.31000
NC_000008.10:LOC100287332	1.112e-01	1.112e-01	2.883e-01	0.0829176	1.297e-01	1.333e-01	0.31000
NC_000009.11:PRPF4	1.425e-01	1.425e-01	1.421e-01	0.0786929	1.275e-01	1.334e-01	0.31000
NC_000002.11:MYEOV2	1.927e-01	1.927e-01	1.463e-01	0.0626165	1.104e-01	1.335e-01	0.31000
NC_000010.10:LOC100128811	1.722e-01	1.370e-01	1.367e-01	0.0948569	9.537e-02	1.335e-01	0.31000
NC_000022.10:POM121L10P	1.035e-01	1.825e-01	2.692e-01	0.0726388	1.125e-01	1.336e-01	0.31000
NC_000004.11:CCNA2	1.365e-01	1.387e-01	1.240e-01	0.1300710	9.048e-02	1.337e-01	0.31000
NC_000017.10:ADAM11	7.175e-02	1.938e-01	1.759e-01	0.1013100	1.407e-01	1.338e-01	0.31000
NC_000011.9:RIC3	4.684e-02	2.546e-01	4.613e-01	0.1046740	1.809e-01	1.339e-01	0.31000
NC_000001.10:C1orf126	1.069e-01	2.913e-01	9.897e-02	0.0879562	1.481e-01	1.340e-01	0.31000
NC_000001.10:LOC100127936	1.549e-01	1.549e-01	1.549e-01	0.0909408	9.094e-02	1.341e-01	0.31000
NC_000005.9:LOC100130748	1.241e-01	1.241e-01	1.881e-01	0.0823048	1.292e-01	1.341e-01	0.31000
NC_000002.11:RPL28P2	6.776e-01	6.776e-01	9.657e-02	0.0654251	1.022e-01	1.342e-01	0.31000
NC_000005.9:ANKRD55	7.131e-02	1.247e-01	1.809e-01	0.1413350	1.450e-01	1.345e-01	0.31000
NC_000018.9:RPS2P6	5.329e-01	5.329e-01	1.002e-01	0.0665159	9.872e-02	1.349e-01	0.31000
NC_000001.10:PEX19	5.813e-02	1.422e-01	1.188e-01	0.3982120	1.631e-01	1.350e-01	0.31000
NC_000001.10:PODN	4.327e-01	1.437e-01	2.454e-01	0.0595735	9.241e-02	1.351e-01	0.31000
NC_000006.11:CYP21A2	3.770e-01	1.470e-01	3.080e-01	0.0568651	9.226e-02	1.352e-01	0.31000
NC_000003.11:PPM1M	8.318e-02	1.377e-01	3.224e-01	0.0956940	1.286e-01	1.352e-01	0.31000
NC_000003.11:LOC100288115	9.736e-02	9.736e-02	1.344e-01	0.1788240	1.365e-01	1.353e-01	0.31000
NC_000003.11:CRBN	1.810e-01	8.986e-02	1.497e-01	0.1006730	1.303e-01	1.354e-01	0.31000
NC_000006.11:C6orf185	8.321e-02	3.682e-01	2.186e-01	0.0761084	1.236e-01	1.355e-01	0.31000
NC_000019.9:ZNF223	1.488e-01	1.488e-01	5.347e-01	0.0632463	1.099e-01	1.356e-01	0.31000
NC_000001.10:PIK3C2B	8.364e-01	3.713e-01	6.696e-01	0.0452498	8.529e-02	1.357e-01	0.31000
NC_000006.11:RPL7AP7	6.501e-02	2.684e-01	5.578e-01	0.0878479	1.314e-01	1.358e-01	0.31000
NC_000001.10:ALG14	1.530e-01	1.530e-01	3.060e-01	0.0642293	1.083e-01	1.358e-01	0.31000
NC_000009.11:KIAA1797	1.777e-01	1.448e-01	2.935e-01	0.0599313	1.132e-01	1.358e-01	0.31000
NC_000014.8:LOC100287558	9.951e-02	1.112e-01	2.874e-01	0.0867315	1.540e-01	1.359e-01	0.31000
NC_000001.10:LOC100128789	1.514e-01	1.541e-01	1.514e-01	0.0948445	NA	1.359e-01	0.31000
NC_000001.10:PLEKHO1	1.569e-01	1.569e-01	1.585e-01	0.0729710	1.195e-01	1.359e-01	0.31000
NC_000016.9:GBL	6.244e-01	6.244e-01	9.755e-02	0.0646467	1.089e-01	1.362e-01	0.31000
NC_000010.10:ZNF33B	8.001e-02	1.578e-01	9.555e-02	0.1623070	1.842e-01	1.363e-01	0.31000
NC_000007.13:CALD1	1.091e-01	1.091e-01	2.593e-01	0.0901801	1.397e-01	1.364e-01	0.31000
NC_000003.11:PVRL3	4.575e-01	4.575e-01	1.009e-01	0.0660046	1.038e-01	1.364e-01	0.31000
NC_000009.11:LOC415056	1.840e-01	1.840e-01	1.163e-01	0.0772613	1.204e-01	1.369e-01	0.31000
NC_000011.9:NUDT22	6.941e-02	1.144e-01	1.968e-01	0.1647040	1.498e-01	1.369e-01	0.31000
NC_000017.10:EXOC7	7.726e-02	2.084e-01	2.084e-01	0.0856741	1.517e-01	1.370e-01	0.31000
NC_000011.9:OR52N2	1.772e-01	1.772e-01	1.202e-01	0.0738587	1.312e-01	1.371e-01	0.31000
NC_000007.13:TRIM56	2.516e-01	1.085e-01	1.137e-01	0.1104970	1.102e-01	1.373e-01	0.31000
NC_000005.9:RPL7P23	1.725e-01	1.770e-01	1.378e-01	0.0915892	9.204e-02	1.373e-01	0.31000
NC_000009.11:FPGS	1.219e-01	2.249e-01	7.402e-02	0.1176260	1.681e-01	1.374e-01	0.31000
NC_000018.9:LOC100287082	1.056e-01	1.284e-01	1.430e-01	0.1156010	1.369e-01	1.376e-01	0.31000
NC_000002.11:IGFBP5	1.310e-01	1.310e-01	2.082e-01	0.0810753	1.253e-01	1.376e-01	0.31000
NC_000016.9:KCTD5	1.589e-01	1.589e-01	1.589e-01	0.0901744	NA	1.377e-01	0.31000
NC_000012.11:TAS2R14	1.115e-01	1.115e-01	1.098e-01	0.1959020	1.253e-01	1.378e-01	0.31000
NC_000014.8:ZBTB42	1.325e-01	1.325e-01	2.007e-01	0.0852437	1.183e-01	1.379e-01	0.31000
NC_000003.11:PHLDB2	1.650e-01	2.361e-01	5.095e-02	0.1461340	1.899e-01	1.379e-01	0.31000
NC_000016.9:SOCS1	1.257e-01	1.257e-01	2.015e-01	0.0836477	1.345e-01	1.380e-01	0.31000
NC_000013.10:LOC100128764	1.851e-01	1.851e-01	7.597e-02	0.1269500	1.164e-01	1.381e-01	0.31000
NC_000003.11:LOC246135	1.504e-01	1.504e-01	1.500e-01	0.0796213	1.274e-01	1.381e-01	0.31000
NC_000018.9:LOC100289263	9.584e-02	1.205e-01	1.734e-01	0.1559370	1.085e-01	1.381e-01	0.31000
NC_000018.9:TUBB6	9.584e-02	1.205e-01	1.734e-01	0.1559370	1.085e-01	1.381e-01	0.31000
NC_000002.11:LOC100131316	1.850e-01	1.850e-01	1.292e-01	0.0738621	1.194e-01	1.382e-01	0.31000
NC_000006.11:HIST1H1B	4.659e-02	1.209e-01	2.946e-01	0.2613980	1.933e-01	1.382e-01	0.31000
NC_000013.10:SLC15A1	3.976e-01	1.646e-01	2.051e-01	0.0592173	1.001e-01	1.383e-01	0.31000
NC_000001.10:TMEM59	2.943e-01	1.233e-01	9.037e-02	0.1263980	1.079e-01	1.384e-01	0.31000
NC_000009.11:LOC100288437	1.089e-01	1.928e-01	1.844e-01	0.0839562	1.183e-01	1.385e-01	0.31000
NC_000002.11:RBM44	6.840e-02	2.406e-01	2.406e-01	0.0930606	1.487e-01	1.386e-01	0.31000
NC_000006.11:TAF8	3.464e-01	3.282e-01	7.181e-02	0.0837365	1.300e-01	1.387e-01	0.31000
NC_000001.10:HEYL	3.310e-01	2.571e-01	4.510e-01	0.0489584	9.148e-02	1.387e-01	0.31000
NC_000006.11:RTN4IP1	3.284e-01	3.284e-01	1.092e-01	0.0672832	1.059e-01	1.388e-01	0.31000
NC_000006.11:ECT2L	1.453e-01	2.118e-01	9.281e-02	0.1062380	1.234e-01	1.390e-01	0.31000
NC_000011.9:LOC729960	1.208e-01	1.029e-01	9.435e-02	0.3504290	1.289e-01	1.393e-01	0.31000
NC_000012.11:FAM186B	5.875e-01	9.877e-01	7.621e-01	0.0473610	8.701e-02	1.394e-01	0.31000
NC_000001.10:RNPEP	1.771e-01	1.771e-01	8.688e-02	0.0914667	1.596e-01	1.395e-01	0.31000
NC_000004.11:UNC5C	2.104e-01	2.689e-01	4.350e-01	0.0528832	9.474e-02	1.396e-01	0.31000
NC_000007.13:KLHL7	1.525e-01	1.525e-01	1.514e-01	0.0792416	1.309e-01	1.397e-01	0.31000
NC_000003.11:TMPPE	5.014e-01	2.301e-01	8.160e-02	0.0811772	1.277e-01	1.397e-01	0.31000
NC_000003.11:SMC4	8.295e-01	2.177e-01	1.377e-01	0.0609714	1.099e-01	1.398e-01	0.31000
NC_000022.10:DGCR11	4.701e-02	2.119e-01	2.559e-01	0.1506990	1.833e-01	1.399e-01	0.31000
NC_000013.10:LOC122335	1.641e-01	1.641e-01	1.642e-01	0.0743091	1.205e-01	1.400e-01	0.31000
NC_000010.10:GRID1	5.862e-02	3.941e-01	3.748e-01	0.1000050	1.443e-01	1.403e-01	0.31000
NC_000003.11:LOC100288506	1.576e-01	6.891e-02	2.339e-01	0.1735710	1.092e-01	1.403e-01	0.31000
NC_000005.9:LOC644659	4.808e-02	2.145e-01	1.157e-01	1.0000000	2.285e-01	1.404e-01	0.31000
NC_000011.9:MS4A6E	2.307e-01	2.307e-01	7.946e-02	0.1023240	1.168e-01	1.404e-01	0.31000
NC_000003.11:IQSEC1	3.957e-01	3.263e-01	1.792e-01	0.0534857	1.003e-01	1.405e-01	0.31000
NC_000005.9:SKIV2L2	1.506e-01	1.506e-01	1.495e-01	0.0795805	1.387e-01	1.405e-01	0.31000
NC_000006.11:ALDH5A1	2.186e-01	1.741e-01	2.477e-01	0.0605929	1.056e-01	1.405e-01	0.31000
NC_000001.10:ELAVL4	1.570e-01	1.340e-01	2.038e-01	0.0878293	1.058e-01	1.406e-01	0.31000
NC_000001.10:LEPR	1.696e-01	1.796e-01	5.713e-01	0.0598175	1.098e-01	1.407e-01	0.31000
NC_000001.10:CNKSR1	1.474e-01	1.474e-01	1.469e-01	0.0838337	1.368e-01	1.407e-01	0.31000
NC_000022.10:LOC388906	1.400e-01	1.400e-01	1.735e-01	0.0933907	1.146e-01	1.407e-01	0.31000
NC_000011.9:ALKBH8	8.961e-02	2.272e-01	6.054e-01	0.0753289	1.311e-01	1.410e-01	0.31000
NC_000020.10:C20orf79	2.112e-01	2.112e-01	7.379e-02	0.1261720	1.152e-01	1.412e-01	0.31000
NC_000006.11:POU3F2	4.573e-01	4.573e-01	9.938e-02	0.0713185	1.100e-01	1.414e-01	0.31000
NC_000005.9:TGFBI	1.549e-01	1.549e-01	1.553e-01	0.0808742	1.284e-01	1.414e-01	0.31000
NC_000009.11:SURF4	1.627e-01	1.627e-01	1.627e-01	0.0955183	9.552e-02	1.415e-01	0.31000
NC_000009.11:PTCH1	3.461e-01	2.334e-01	5.298e-02	0.1152390	1.812e-01	1.416e-01	0.31000
NC_000001.10:LEFTY1	5.326e-01	1.117e-01	1.115e-01	0.1270880	9.861e-02	1.416e-01	0.31000
NC_000005.9:TXNDC15	1.086e-01	1.984e-01	9.229e-02	0.1339680	1.493e-01	1.417e-01	0.31000
NC_000002.11:LOC100131284	5.746e-01	1.393e-01	8.781e-02	0.0965537	1.404e-01	1.418e-01	0.31000
NC_000012.11:C12orf27	7.668e-02	1.608e-01	1.190e-01	0.2047160	1.447e-01	1.418e-01	0.31000
NC_000010.10:RPP30	1.799e-01	1.319e-01	1.862e-01	0.0837314	1.127e-01	1.418e-01	0.31000
NC_000005.9:TMEM174	1.843e-01	1.843e-01	1.238e-01	0.0761198	1.353e-01	1.419e-01	0.31000
NC_000013.10:LOC100129452	9.967e-01	9.581e-01	1.575e-01	0.0602216	9.270e-02	1.420e-01	0.31000
NC_000008.10:PBK	1.112e-01	1.484e-01	2.883e-01	0.0829176	1.297e-01	1.420e-01	0.31000
NC_000002.11:LOC401010	2.169e-01	6.147e-01	9.049e-02	0.0869734	1.131e-01	1.420e-01	0.31000
NC_000014.8:SPTLC2	8.228e-02	1.807e-01	1.231e-01	0.1203510	1.937e-01	1.420e-01	0.31000
NC_000018.9:OSBPL1A	8.901e-02	1.377e-01	2.258e-01	0.1069720	1.457e-01	1.420e-01	0.31000
NC_000013.10:DKFZp451A211	1.193e-01	1.420e-01	1.091e-01	0.1405740	1.360e-01	1.421e-01	0.31000
NC_000012.11:ACAD10	1.346e-01	1.346e-01	1.816e-01	0.0906682	1.293e-01	1.422e-01	0.31000
NC_000010.10:COX15	8.914e-02	1.592e-01	5.486e-01	0.0850679	1.470e-01	1.423e-01	0.31000
NC_000014.8:FLJ44817	2.713e-01	2.713e-01	6.603e-02	0.0975049	1.529e-01	1.423e-01	0.31000
NC_000017.10:HS3ST3A1	3.803e-01	1.545e-01	7.394e-02	0.1229240	1.269e-01	1.424e-01	0.31000
NC_000007.13:DNAJB9	2.488e-01	1.193e-01	1.135e-01	0.1269260	1.027e-01	1.424e-01	0.31000
NC_000001.10:ZNF695	3.729e-01	2.300e-01	9.648e-02	0.0780818	1.207e-01	1.425e-01	0.31000
NC_000012.11:LOC100127973	2.456e-01	1.694e-01	1.285e-01	0.0779486	1.178e-01	1.427e-01	0.31000
NC_000016.9:LOC100288780	1.024e-01	7.133e-02	2.838e-01	0.1710440	1.667e-01	1.428e-01	0.31000
NC_000010.10:FAM24A	1.524e-01	1.524e-01	1.524e-01	0.0834820	1.343e-01	1.428e-01	0.31000
NC_000010.10:LOC100128586	1.270e-01	1.270e-01	2.701e-01	0.0864440	1.291e-01	1.429e-01	0.31000
NC_000006.11:LOC100287733	3.446e-01	1.475e-01	1.301e-01	0.0762578	1.228e-01	1.429e-01	0.31000
NC_000001.10:C1orf173	1.575e-01	2.581e-01	8.573e-02	0.1010410	1.408e-01	1.429e-01	0.31000
NC_000003.11:LOC100130484	1.688e-01	1.688e-01	1.688e-01	0.0941301	9.413e-02	1.430e-01	0.31000
NC_000017.10:RAD51L3	1.071e-01	1.597e-01	1.067e-01	0.1860810	1.174e-01	1.430e-01	0.31000
NC_000017.10:ZNF286A	3.102e-01	1.425e-01	1.694e-01	0.0766956	1.049e-01	1.433e-01	0.31000
NC_000010.10:LOC100130539	3.055e-01	1.517e-01	1.312e-01	0.0736168	1.299e-01	1.434e-01	0.31000
NC_000019.9:NCAN	9.246e-02	1.982e-01	1.975e-01	0.0874530	1.517e-01	1.434e-01	0.31000
NC_000010.10:C10orf88	9.150e-01	2.941e-01	1.504e-01	0.0632657	9.802e-02	1.434e-01	0.31000
NC_000010.10:C10orf118	2.778e-01	2.778e-01	2.807e-01	0.0549943	9.622e-02	1.441e-01	0.31000
NC_000007.13:FLJ23834	6.257e-02	1.026e-01	6.489e-01	0.1525060	2.659e-01	1.441e-01	0.31000
NC_000019.9:UPK1A	2.040e-01	2.040e-01	1.254e-01	0.0779228	1.222e-01	1.442e-01	0.31000
NC_000022.10:NPTXR	8.805e-01	8.662e-01	7.175e-01	0.0491899	9.327e-02	1.442e-01	0.31000
NC_000002.11:LOC100289192	5.993e-02	1.583e-01	4.343e-01	0.1177820	2.084e-01	1.443e-01	0.31000
NC_000010.10:LOC100129731	9.780e-01	2.161e-01	1.436e-01	0.0734670	9.556e-02	1.444e-01	0.31000
NC_000002.11:ERCC3	3.751e-01	3.751e-01	7.880e-02	0.0806430	1.406e-01	1.445e-01	0.31000
NC_000013.10:LOC642395	9.178e-02	1.209e-01	1.131e-01	0.6004030	1.376e-01	1.445e-01	0.31000
NC_000018.9:RNF125	2.813e-01	1.705e-01	9.809e-02	0.0857301	1.405e-01	1.445e-01	0.31000
NC_000019.9:ADCK4	8.381e-01	6.273e-01	9.365e-01	0.0513891	8.894e-02	1.446e-01	0.31000
NC_000020.10:RGS19	5.045e-01	5.045e-01	1.190e-01	0.0690424	1.043e-01	1.446e-01	0.31000
NC_000015.9:CATSPER2	1.550e-01	1.550e-01	1.554e-01	0.0841551	1.346e-01	1.447e-01	0.31000
NC_000014.8:NID2	7.230e-02	8.363e-02	2.048e-01	0.6829640	1.963e-01	1.448e-01	0.31000
NC_000008.10:PRDM14	9.314e-02	1.311e-01	1.396e-01	0.1534340	1.556e-01	1.449e-01	0.31000
NC_000017.10:CALCOCO2	3.149e-01	3.149e-01	4.858e-01	0.0523601	9.410e-02	1.450e-01	0.31000
NC_000006.11:TREML4	2.377e-01	1.053e-01	1.330e-01	0.1170950	1.181e-01	1.450e-01	0.31000
NC_000016.9:CYLD	1.877e-01	1.779e-01	7.621e-02	0.1293320	1.452e-01	1.451e-01	0.31000
NC_000001.10:LOC100288177	3.671e-02	2.694e-01	1.826e-01	1.0000000	3.399e-01	1.451e-01	0.31000
NC_000012.11:GLIPR1L2	2.795e-01	2.795e-01	8.152e-02	0.0995291	1.175e-01	1.453e-01	0.31000
NC_000001.10:LOC100129690	3.128e-02	8.616e-01	9.269e-01	0.2748600	3.921e-01	1.453e-01	0.31000
NC_000014.8:PDLIM1P	1.271e-01	1.271e-01	3.762e-01	0.0860194	1.311e-01	1.454e-01	0.31000
NC_000009.11:ZNF510	6.305e-01	1.597e-01	1.700e-01	0.0806667	9.300e-02	1.456e-01	0.31000
NC_000002.11:GBX2	3.030e-01	3.030e-01	1.128e-01	0.0732752	1.150e-01	1.458e-01	0.31000
NC_000014.8:DYNC1H1	2.698e-01	4.407e-01	4.897e-01	0.0522620	9.678e-02	1.460e-01	0.31000
NC_000002.11:LOC100288409	1.178e-01	1.178e-01	1.230e-01	0.2024220	1.246e-01	1.460e-01	0.31000
NC_000003.11:TRPC1	1.418e-01	1.634e-01	4.104e-01	0.0715255	1.229e-01	1.460e-01	0.31000
NC_000011.9:GLULL3	1.615e-01	1.380e-01	1.985e-01	0.0953285	1.087e-01	1.461e-01	0.31000
NC_000001.10:LOC724060	2.907e-01	1.389e-01	9.794e-02	0.1219080	1.144e-01	1.461e-01	0.31000
NC_000004.11:D4S234E	6.818e-02	1.133e-01	2.845e-01	0.1469800	2.221e-01	1.463e-01	0.31000
NC_000003.11:AADACL1	6.035e-02	1.405e-01	3.940e-01	0.1346150	2.203e-01	1.465e-01	0.31000
NC_000002.11:LOC129560	6.797e-02	1.516e-01	2.764e-01	0.1198780	1.965e-01	1.466e-01	0.31000
NC_000004.11:RPL17P19	2.664e-01	7.522e-01	5.233e-01	0.0578752	8.618e-02	1.466e-01	0.31000
NC_000002.11:STAT4	2.448e-01	2.448e-01	1.100e-01	0.0756729	1.327e-01	1.468e-01	0.31000
NC_000008.10:LOC642461	4.657e-01	1.261e-01	1.942e-01	0.0758901	1.150e-01	1.469e-01	0.31000
NC_000007.13:LOC643168	3.480e-01	1.528e-01	1.636e-01	0.0849781	9.763e-02	1.469e-01	0.31000
NC_000001.10:AKR7L	3.603e-01	3.603e-01	6.246e-02	0.1012970	1.639e-01	1.469e-01	0.31000
NC_000020.10:LOC100286970	1.177e-01	1.034e-01	1.220e-01	0.2913150	1.304e-01	1.473e-01	0.31000
NC_000004.11:SLC2A9	8.220e-02	1.663e-01	2.908e-01	0.1050370	1.518e-01	1.473e-01	0.31000
NC_000002.11:LOC100288602	1.532e-01	1.532e-01	1.532e-01	0.1096250	1.097e-01	1.474e-01	0.31000
NC_000014.8:EML1	1.680e-01	1.680e-01	1.673e-01	0.0795334	1.307e-01	1.474e-01	0.31000
NC_000020.10:ZFP64	1.116e-01	1.162e-01	1.526e-01	0.1269900	1.727e-01	1.474e-01	0.31000
NC_000004.11:SLC34A2	1.268e-01	1.268e-01	2.516e-01	0.0871791	1.532e-01	1.475e-01	0.31000
NC_000002.11:C2orf37	5.353e-01	1.915e-01	1.375e-01	0.0744084	1.118e-01	1.476e-01	0.31000
NC_000022.10:PIWIL3	2.384e-01	4.000e-01	4.553e-02	0.1462610	2.532e-01	1.476e-01	0.31000
NC_000001.10:CYP4A11	7.115e-02	1.100e-01	3.084e-01	0.1715580	1.770e-01	1.476e-01	0.31000
NC_000001.10:PHF13	1.770e-01	1.770e-01	1.770e-01	0.0955030	9.551e-02	1.476e-01	0.31000
NC_000004.11:PPP2R2C	6.467e-02	2.165e-01	2.067e-01	0.1180560	1.995e-01	1.478e-01	0.31000
NC_000002.11:FAM98A	1.138e-01	1.138e-01	1.913e-01	0.1497250	1.225e-01	1.480e-01	0.31000
NC_000022.10:LOC100129358	3.316e-02	8.438e-01	6.682e-01	0.2610270	3.530e-01	1.481e-01	0.31000
NC_000002.11:RNASEH1	1.232e-01	1.370e-01	1.275e-01	0.1697270	1.180e-01	1.481e-01	0.31000
NC_000019.9:CD177	5.964e-01	1.617e-01	1.450e-01	0.0826153	1.063e-01	1.481e-01	0.31000
NC_000014.8:ARHGAP5	1.081e-01	1.081e-01	2.319e-01	0.1608070	1.177e-01	1.482e-01	0.31000
NC_000011.9:PTPN5	6.264e-01	6.264e-01	1.225e-01	0.0708113	1.078e-01	1.483e-01	0.31000
NC_000009.11:NCRNA00032	1.011e-01	1.336e-01	6.346e-01	0.0914567	1.633e-01	1.483e-01	0.31000
NC_000004.11:MTTP	6.677e-01	4.220e-01	4.730e-01	0.0526930	9.508e-02	1.485e-01	0.31000
NC_000019.9:LOC126075	6.675e-01	6.705e-01	1.659e-01	0.0644183	9.694e-02	1.486e-01	0.31000
NC_000010.10:HKDC1	1.611e-01	1.769e-01	2.760e-01	0.0704774	1.231e-01	1.486e-01	0.31000
NC_000008.10:ASAH1	7.144e-01	3.431e-01	3.393e-01	0.0536270	9.776e-02	1.489e-01	0.31000
NC_000014.8:SLC8A3	1.874e-01	1.908e-01	7.574e-02	0.1162810	1.863e-01	1.492e-01	0.31000
NC_000006.11:PNRC1	1.345e-01	3.074e-01	8.512e-02	0.1268490	1.468e-01	1.492e-01	0.31000
NC_000004.11:AFM	1.231e-01	1.231e-01	3.751e-01	0.0929494	1.430e-01	1.494e-01	0.31000
NC_000016.9:SF3B3	2.665e-01	2.665e-01	1.339e-01	0.0731969	1.151e-01	1.494e-01	0.31000
NC_000015.9:FBXL22	3.066e-01	3.066e-01	3.573e-01	0.0566504	9.689e-02	1.494e-01	0.31000
NC_000006.11:PDE10A	1.262e-01	1.297e-01	1.338e-01	0.1391930	1.428e-01	1.495e-01	0.31000
NC_000011.9:OR4C13	1.438e-01	1.831e-01	1.204e-01	0.1063160	1.393e-01	1.495e-01	0.31000
NC_000003.11:LBA1	5.328e-01	9.561e-02	9.760e-02	0.2107950	1.159e-01	1.496e-01	0.31000
NC_000002.11:TGFA	1.292e-01	2.247e-01	9.438e-02	0.1172340	1.675e-01	1.496e-01	0.31000
NC_000017.10:ARHGEF15	1.453e-01	8.652e-02	2.525e-01	0.1418480	1.280e-01	1.496e-01	0.31000
NC_000013.10:IRX1P1	9.880e-01	3.546e-01	7.922e-02	0.0864857	1.484e-01	1.499e-01	0.31000
NC_000008.10:SCRIB	6.272e-01	6.370e-01	7.529e-01	0.0523262	9.846e-02	1.499e-01	0.31000
NC_000010.10:LOC100131803	9.968e-02	1.039e-01	1.182e-01	0.6535140	1.707e-01	1.500e-01	0.31000
NC_000013.10:POLR1D	1.009e-01	2.170e-01	4.877e-01	0.0844474	1.304e-01	1.501e-01	0.31000
NC_000006.11:LOC100288775	7.564e-02	2.845e-01	2.845e-01	0.0989031	1.521e-01	1.503e-01	0.31000
NC_000016.9:ATP2A1	9.292e-01	2.264e-01	1.185e-01	0.0723674	1.324e-01	1.504e-01	0.31000
NC_000019.9:ACTN4	1.988e-01	2.540e-01	2.962e-01	0.0618317	1.108e-01	1.504e-01	0.31000
NC_000016.9:ESRP2	2.245e-01	2.245e-01	1.363e-01	0.0734668	1.328e-01	1.504e-01	0.31000
NC_000011.9:OR8G3P	1.365e-01	1.365e-01	2.180e-01	0.0903615	1.462e-01	1.505e-01	0.31000
NC_000021.8:IGSF5	2.114e-01	2.114e-01	1.474e-01	0.0728259	1.338e-01	1.506e-01	0.31000
NC_000004.11:BST1	2.403e-01	2.403e-01	1.526e-01	0.0729128	1.151e-01	1.506e-01	0.31000
NC_000004.11:LOC100288430	1.402e-01	1.909e-01	2.125e-01	0.0903262	1.114e-01	1.506e-01	0.31000
NC_000017.10:KRT28	9.422e-02	2.211e-01	1.406e-01	0.1086840	1.782e-01	1.507e-01	0.31000
NC_000017.10:ACCN1	1.373e-01	1.373e-01	2.133e-01	0.0906238	1.472e-01	1.508e-01	0.31000
NC_000006.11:HCG4P9	5.527e-01	3.338e-01	4.024e-01	0.0568202	9.354e-02	1.508e-01	0.31000
NC_000008.10:STAR	1.385e-01	1.385e-01	2.046e-01	0.0928404	1.436e-01	1.508e-01	0.31000
NC_000011.9:GRIA4	1.573e-01	1.814e-01	2.204e-01	0.0730551	1.370e-01	1.509e-01	0.31000
NC_000010.10:OAT	1.202e-01	1.202e-01	3.339e-01	0.0979340	1.511e-01	1.510e-01	0.31000
NC_000016.9:TMC5	2.403e-01	9.435e-02	1.573e-01	0.1393910	1.160e-01	1.511e-01	0.31000
NC_000017.10:FBXW10	1.349e-01	1.349e-01	1.970e-01	0.0988068	1.440e-01	1.511e-01	0.31000
NC_000003.11:ASSP7	6.770e-01	3.269e-02	9.630e-01	0.5318440	5.192e-01	1.513e-01	0.31000
NC_000001.10:LOC391160	2.494e-01	2.494e-01	7.850e-02	0.1078230	1.458e-01	1.514e-01	0.31000
NC_000001.10:TM2D1	1.980e-01	1.980e-01	1.368e-01	0.0794922	1.400e-01	1.514e-01	0.31000
NC_000002.11:C2orf21	7.706e-01	8.942e-02	5.305e-01	0.0825542	1.361e-01	1.515e-01	0.31000
NC_000011.9:OR52K3P	3.270e-01	1.235e-01	1.562e-01	0.0855725	1.380e-01	1.517e-01	0.31000
NC_000003.11:LOC100129557	1.932e-01	1.375e-01	1.631e-01	0.1450690	8.759e-02	1.521e-01	0.31000
NC_000010.10:LOC100288319	4.079e-01	1.334e-01	1.490e-01	0.0823199	1.382e-01	1.521e-01	0.31000
NC_000017.10:TNS4	3.784e-01	1.003e-01	1.431e-01	0.1143830	1.309e-01	1.522e-01	0.31000
NC_000009.11:CEP78	1.460e-01	1.460e-01	2.381e-01	0.0876992	1.346e-01	1.522e-01	0.31000
NC_000009.11:LOC100288067	4.573e-01	1.743e-01	1.957e-01	0.0758861	1.028e-01	1.524e-01	0.31000
NC_000014.8:FAM179B	1.035e-01	1.299e-01	1.100e-01	0.2091470	1.850e-01	1.524e-01	0.31000
NC_000007.13:DNAH11	3.282e-01	2.144e-01	1.758e-01	0.0653463	1.229e-01	1.526e-01	0.31000
NC_000014.8:RPL21P9	2.784e-01	2.784e-01	1.205e-01	0.0792562	1.221e-01	1.528e-01	0.31000
NC_000007.13:LOC100287594	2.957e-01	7.636e-01	1.269e-01	0.0716433	1.221e-01	1.529e-01	0.31000
NC_000003.11:CLDN18	3.937e-01	1.148e-01	1.234e-01	0.1241040	1.212e-01	1.530e-01	0.31000
NC_000001.10:CYP4A22	1.526e-01	1.526e-01	9.130e-02	0.2348000	1.219e-01	1.531e-01	0.31000
NC_000019.9:FLJ25328	4.891e-01	1.555e-01	1.922e-01	0.0844664	1.003e-01	1.531e-01	0.31000
NC_000017.10:GALK1	4.059e-01	1.406e-01	1.408e-01	0.0877569	1.303e-01	1.531e-01	0.31000
NC_000003.11:PXK	2.142e-01	2.142e-01	1.371e-01	0.0783053	1.369e-01	1.532e-01	0.31000
NC_000020.10:RIMS4	1.464e-01	1.464e-01	3.922e-01	0.0845261	1.280e-01	1.532e-01	0.31000
NC_000016.9:SPATA2L	2.675e-01	1.308e-01	2.234e-01	0.0855426	1.137e-01	1.532e-01	0.31000
NC_000016.9:SLC9A5	8.642e-01	8.642e-01	1.744e-01	0.0663848	1.011e-01	1.533e-01	0.31000
NC_000016.9:LOC642683	1.759e-01	1.759e-01	1.759e-01	0.1019540	NA	1.534e-01	0.31000
NC_000006.11:LOC729076	1.494e-01	1.494e-01	2.153e-01	0.0893482	1.369e-01	1.534e-01	0.31000
NC_000012.11:A2M	3.480e-01	3.480e-01	8.920e-02	0.0841328	1.501e-01	1.536e-01	0.31000
NC_000007.13:LOC100289445	1.843e-01	1.843e-01	4.050e-01	0.0835380	9.532e-02	1.536e-01	0.31000
NC_000002.11:LOC100287361	9.423e-02	1.223e-01	1.650e-01	0.9595690	1.201e-01	1.537e-01	0.31000
NC_000014.8:TRD@	5.422e-01	1.363e-01	1.623e-01	0.0784796	1.394e-01	1.537e-01	0.31000
NC_000017.10:HSPB9	1.533e-01	1.533e-01	2.274e-01	0.0928124	1.232e-01	1.540e-01	0.31000
NC_000014.8:GMFB	1.629e-01	1.629e-01	1.682e-01	0.0893217	1.419e-01	1.540e-01	0.31000
NC_000017.10:EFNB3	1.655e-01	1.655e-01	1.655e-01	0.0864051	1.473e-01	1.541e-01	0.31000
NC_000012.11:LOC100288378	1.872e-01	1.872e-01	1.867e-01	0.0837627	1.176e-01	1.541e-01	0.31000
NC_000018.9:LOC260334	9.404e-01	9.854e-01	2.036e-01	0.0616933	1.048e-01	1.544e-01	0.31000
NC_000008.10:NASPP1	5.546e-01	5.546e-01	1.278e-01	0.0741285	1.143e-01	1.545e-01	0.31000
NC_000014.8:C14orf180	7.059e-02	2.244e-01	3.617e-01	0.1108680	1.789e-01	1.545e-01	0.31000
NC_000005.9:LOC100129959	5.910e-01	7.332e-01	6.184e-01	0.0550549	1.024e-01	1.546e-01	0.31000
NC_000009.11:LDHAL4	1.440e-01	1.440e-01	2.090e-01	0.0951525	1.424e-01	1.547e-01	0.31000
NC_000015.9:DUOX1	2.095e-01	2.095e-01	1.355e-01	0.0808363	1.422e-01	1.548e-01	0.31000
NC_000001.10:RUNX3	2.510e-01	2.510e-01	1.578e-01	0.0740108	1.191e-01	1.550e-01	0.31000
NC_000006.11:P5-05	1.380e-01	2.877e-01	6.332e-02	0.1950350	2.012e-01	1.552e-01	0.31000
NC_000017.10:C1QBP	2.627e-01	3.432e-01	3.432e-01	0.0650142	9.536e-02	1.554e-01	0.31000
NC_000004.11:KIAA1239	1.305e-01	8.939e-02	2.904e-01	0.1282740	1.748e-01	1.554e-01	0.31000
NC_000009.11:RANBP6	3.144e-01	3.047e-01	4.298e-01	0.0578876	1.065e-01	1.554e-01	0.31000
NC_000020.10:GNAS	1.807e-01	2.664e-01	8.198e-02	0.1507250	1.281e-01	1.559e-01	0.31000
NC_000017.10:SHCL1	8.460e-02	2.982e-01	2.109e-01	0.1085700	1.524e-01	1.560e-01	0.31000
NC_000008.10:TMEM70	2.100e-01	6.231e-01	5.842e-01	0.0627603	1.047e-01	1.560e-01	0.31000
NC_000007.13:LOC100128596	4.355e-01	2.166e-01	2.907e-01	0.0605995	1.152e-01	1.560e-01	0.31000
NC_000016.9:TSC2	1.826e-01	1.826e-01	1.811e-01	0.0802749	1.388e-01	1.562e-01	0.31000
NC_000001.10:RPS2P14	2.316e-01	2.316e-01	1.127e-01	0.0853856	1.511e-01	1.562e-01	0.31000
NC_000012.11:C12orf59	1.556e-01	5.117e-01	8.371e-01	0.0690568	1.111e-01	1.562e-01	0.31000
NC_000001.10:HIAT1	1.327e-01	1.327e-01	1.418e-01	0.1205620	1.846e-01	1.562e-01	0.31000
NC_000018.9:LOC100131011	6.964e-01	2.008e-01	1.483e-01	0.0810463	1.144e-01	1.562e-01	0.31000
NC_000002.11:LONRF2	2.909e-01	1.207e-01	1.185e-01	0.1411920	1.214e-01	1.562e-01	0.31000
NC_000015.9:DUOXA1	6.725e-01	6.725e-01	1.518e-01	0.0714383	1.083e-01	1.563e-01	0.31000
NC_000018.9:PPIAP14	9.975e-01	9.975e-01	1.873e-01	0.0672848	1.022e-01	1.563e-01	0.31000
[truncated: 15,767 more rows]
