# Supplementary material for: Genome-Wide Association Study in Immunocompetent Patients with Delayed Hypersensitivity to Sulfonamide Antimicrobials
Source: PLoS One. 2016 Jun 7;11(6):e0156000. doi: 10.1371/journal.pone.0156000 (PMC4896425; doi:10.1371/journal.pone.0156000)
Supplement: S2 Zip — (ZIP) [file pone.0156000.s005.zip › RV/full-data-set_RV.txt]

geneID	ind_p	prop_p	weight_p	skat_p	skato_p	Lancaster	qvalue
NC_000009.11:FNBP1	0.0011371	0.001837	0.0013699	4.718e-05	3.743e-05	1.442e-05	0.2558
NC_000009.11:ROR2	0.0014390	0.001624	0.0077771	1.236e-04	1.756e-04	6.147e-05	0.4012
NC_000012.11:KRT122P	0.0008382	0.001365	0.0006906	4.830e-03	4.148e-04	1.024e-04	0.4012
NC_000009.11:USP20	0.0154496	0.003581	0.0034731	1.343e-04	1.549e-04	1.255e-04	0.4012
NC_000002.11:PDK1	0.0102655	0.001087	0.0178708	1.111e-04	2.102e-04	1.280e-04	0.4012
NC_000004.11:LOC441005	0.0034583	0.003458	0.0740361	1.186e-04	1.688e-04	1.764e-04	0.4012
NC_000004.11:FBXL5	0.0019398	0.001945	0.0015354	1.880e-03	8.576e-04	1.882e-04	0.4012
NC_000007.13:LOC100101268	0.0030233	0.003023	0.0590781	1.600e-04	2.431e-04	1.962e-04	0.4012
NC_000002.11:GMPPA	0.0107913	0.010791	0.0594280	5.884e-05	8.301e-05	2.035e-04	0.4012
NC_000014.8:GZMH	0.0019868	0.001987	0.0026917	3.625e-03	9.395e-04	2.924e-04	0.4612
NC_000009.11:RBM18	0.0028716	0.003915	0.0039458	1.065e-03	1.037e-03	3.207e-04	0.4612
NC_000022.10:DGCR2	0.0076905	0.002208	0.0086556	6.870e-04	6.482e-04	3.386e-04	0.4612
NC_000013.10:RPL35P7	0.0208252	0.001890	0.0029947	1.741e-03	3.882e-04	3.519e-04	0.4612
NC_000007.13:CCDC132	0.0079268	0.007927	0.0662095	1.539e-04	2.832e-04	3.797e-04	0.4612
NC_000006.11:COL12A1	0.0027974	0.002863	0.0094445	1.784e-03	8.222e-04	4.129e-04	0.4612
NC_000010.10:LOC100287325	0.0005430	0.008185	0.0006073	1.918e-02	2.694e-03	4.160e-04	0.4612
NC_000015.9:HSP90B2P	0.0022033	0.002668	0.0137576	1.234e-03	1.697e-03	4.702e-04	0.4906
NC_000022.10:LOC100129262	0.0083519	0.002037	0.0286539	1.030e-03	9.168e-04	6.101e-04	0.6012
NC_000015.9:AP4E1	0.0079053	0.007905	0.0129897	1.608e-03	4.745e-04	6.907e-04	0.6449
NC_000005.9:FTHL10	0.0038242	0.003824	0.0291011	1.318e-03	1.515e-03	7.624e-04	0.6519
NC_000022.10:RRP7B	0.0481500	0.007331	0.0076560	6.830e-04	7.805e-04	8.327e-04	0.6519
NC_000005.9:LOC646012	0.1227640	0.008354	0.0079091	5.088e-04	5.750e-04	8.415e-04	0.6519
NC_000019.9:GNG7	0.0047255	0.004062	0.0221271	1.595e-03	1.617e-03	8.452e-04	0.6519
NC_000003.11:TSEN2	0.0020757	0.027658	0.0227707	2.294e-03	8.422e-04	1.034e-03	0.7290
NC_000017.10:ADORA2B	0.0124171	0.006688	0.0372660	8.920e-04	1.037e-03	1.069e-03	0.7290
NC_000017.10:LOC100131909	0.0124171	0.006688	0.0372660	8.920e-04	1.037e-03	1.069e-03	0.7290
NC_000017.10:ALOX15P	0.0014171	0.006597	0.0101997	7.979e-03	3.085e-03	1.112e-03	0.7290
NC_000006.11:MAPK14	0.0129457	0.010013	0.0162095	1.113e-03	1.306e-03	1.151e-03	0.7290
NC_000003.11:LOC100129005	0.0034371	0.003383	0.0059101	2.309e-02	2.395e-03	1.277e-03	0.7668
NC_000001.10:SLFNL1	0.0038874	0.003125	0.0025112	1.819e-01	1.739e-03	1.313e-03	0.7668
NC_000001.10:LOC100289212	0.0016649	0.003205	0.0126015	1.623e-02	4.787e-03	1.413e-03	0.7668
NC_000011.9:OR5G3	0.0076169	0.007617	0.0288241	2.049e-03	1.662e-03	1.414e-03	0.7668
NC_000015.9:CSNK1G1	0.0215206	0.273452	0.7705220	1.917e-04	3.379e-04	1.460e-03	0.7668
NC_000001.10:SPRR3	0.0053860	0.005386	0.0662329	1.831e-03	2.304e-03	1.482e-03	0.7668
NC_000020.10:SIRPD	0.0225528	0.022553	0.0785634	5.166e-04	6.839e-04	1.513e-03	0.7668
NC_000012.11:KRT2	0.0127447	0.020700	0.0208358	2.757e-03	8.012e-04	1.745e-03	0.7989
NC_000001.10:SLC2A3P2	0.0081244	0.008124	0.0356503	1.908e-03	2.798e-03	1.811e-03	0.7989
NC_000007.13:HOXA13	0.0057599	0.009068	0.0059710	9.125e-03	3.561e-03	1.815e-03	0.7989
NC_000013.10:EDNRB	0.0154494	0.005197	0.0057409	8.509e-03	2.877e-03	1.853e-03	0.7989
NC_000019.9:MATK	0.0097378	0.007427	0.0083114	4.747e-03	3.809e-03	1.855e-03	0.7989
NC_000008.10:C8orf34	0.0221720	0.005604	0.0059272	4.820e-03	4.032e-03	1.984e-03	0.7989
NC_000019.9:CYP2F1P	0.0083068	0.007971	0.0076233	9.063e-03	3.035e-03	2.002e-03	0.7989
NC_000005.9:ZFYVE16	0.0106855	0.010686	0.0509675	1.754e-03	2.074e-03	2.047e-03	0.7989
NC_000014.8:FOXN3	0.0050849	0.005085	0.0101726	1.892e-02	3.373e-03	2.090e-03	0.7989
NC_000017.10:SPATA22	0.0103269	0.034426	0.0037345	3.554e-03	4.306e-03	2.145e-03	0.7989
NC_000006.11:TULP4	0.0165710	0.025734	0.0330311	1.101e-03	1.713e-03	2.149e-03	0.7989
NC_000002.11:UGT1A9	0.0110956	0.011096	0.0595009	1.705e-03	2.352e-03	2.240e-03	0.7989
NC_000017.10:ZBTB4	0.0020265	0.006564	0.0541092	5.498e-03	7.157e-03	2.292e-03	0.7989
NC_000006.11:LOC100289461	0.0069328	0.006933	0.0074490	1.766e-02	3.649e-03	2.332e-03	0.7989
NC_000009.11:TEK	0.0023870	0.005689	0.0568476	5.646e-03	6.960e-03	2.340e-03	0.7989
NC_000019.9:ZNF700	0.0254533	0.039314	0.0497545	9.202e-04	1.075e-03	2.374e-03	0.7989
NC_000004.11:LOC100128983	0.0071625	0.007162	0.0593987	2.768e-03	3.863e-03	2.383e-03	0.7989
NC_000007.13:LOC645579	0.0045065	0.004507	0.0370475	7.242e-03	5.271e-03	2.408e-03	0.7989
NC_000003.11:EDEM1	0.0139691	0.013969	0.1225620	1.225e-03	1.923e-03	2.432e-03	0.7989
NC_000006.11:DSP	0.0084779	0.004031	0.0076286	3.348e-02	4.438e-03	2.665e-03	0.8596
NC_000019.9:ZNF763	0.1937040	0.078132	0.0763388	5.054e-04	5.257e-04	2.771e-03	0.8779
NC_000011.9:H19	0.0070304	0.005495	0.0107313	1.087e-02	1.156e-02	3.057e-03	0.9221
NC_000006.11:LOC100288628	0.0098120	0.009812	0.0105744	1.202e-02	4.520e-03	3.109e-03	0.9221
NC_000007.13:TRBV30	0.0074218	0.006813	0.0094974	1.799e-02	7.100e-03	3.205e-03	0.9221
NC_000001.10:KIAA1804	0.0064684	0.004779	0.0123293	4.937e-02	4.358e-03	3.284e-03	0.9221
NC_000019.9:LOC100131296	0.0087401	0.008740	0.0094555	1.552e-02	6.794e-03	3.448e-03	0.9221
NC_000016.9:CMIP	0.0285412	0.028541	0.0505250	1.411e-03	2.319e-03	3.463e-03	0.9221
NC_000006.11:TAF11	0.0098609	0.009861	0.0128769	1.355e-02	4.808e-03	3.507e-03	0.9221
NC_000004.11:SH3BP2	0.0813826	0.006530	0.0707382	1.700e-03	2.962e-03	3.549e-03	0.9221
NC_000006.11:BTN3A3	0.0071800	0.008722	0.0101719	2.498e-02	5.723e-03	3.586e-03	0.9221
NC_000007.13:LOC402643	0.0093980	0.008339	0.0091900	2.594e-02	4.959e-03	3.596e-03	0.9221
NC_000011.9:LOC100289344	0.0067362	0.006736	0.0227676	1.809e-02	5.236e-03	3.640e-03	0.9221
NC_000021.8:MRPS6	0.0248255	0.024826	0.0401922	1.936e-03	2.953e-03	3.701e-03	0.9221
NC_000010.10:PRKG1	0.0033434	0.004558	0.0147248	9.738e-02	7.693e-03	3.786e-03	0.9221
NC_000009.11:IFNA14	0.0091979	0.009198	0.0328184	8.116e-03	5.208e-03	3.833e-03	0.9221
NC_000014.8:ADSSL1	0.0109030	0.010532	0.0215815	1.041e-02	4.529e-03	3.888e-03	0.9221
NC_000017.10:LLGL2	0.0075797	0.007580	0.0073488	9.682e-02	4.274e-03	3.895e-03	0.9221
NC_000004.11:PRDM5	0.0120395	0.016623	0.0194281	6.093e-03	5.029e-03	3.898e-03	0.9221
NC_000014.8:OR6J1	0.0951079	0.053930	0.0442424	8.826e-04	1.733e-03	3.927e-03	0.9221
NC_000001.10:RPRD2	0.0140326	0.014033	0.0140326	6.564e-03	6.570e-03	3.948e-03	0.9221
NC_000008.10:FBXO25	0.0165070	0.008547	0.0118070	1.018e-02	7.266e-03	4.009e-03	0.9221
NC_000013.10:ARL11	0.0101260	0.008113	0.0085639	2.677e-02	7.114e-03	4.055e-03	0.9221
NC_000017.10:TTC19	0.0195579	0.015968	0.0161706	6.475e-03	4.474e-03	4.139e-03	0.9221
NC_000006.11:COL21A1	0.0068827	0.020748	0.0529203	3.995e-03	5.906e-03	4.140e-03	0.9221
NC_000002.11:C2orf18	0.0214600	0.021460	0.0373606	3.343e-03	3.245e-03	4.189e-03	0.9221
NC_000004.11:TXK	0.0152647	0.015917	0.0519868	3.775e-03	3.983e-03	4.211e-03	0.9221
NC_000006.11:MCHR2	0.9857530	0.985753	0.9808420	1.170e-03	2.970e-04	4.378e-03	0.9471
NC_000015.9:NDUFAF1	0.0118319	0.012859	0.0242309	1.657e-02	3.240e-03	4.507e-03	0.9562
NC_000011.9:LOC387820	0.0037319	0.012769	0.0327769	1.028e-02	1.273e-02	4.528e-03	0.9562
NC_000002.11:FZD5	0.0063093	0.010470	0.0150337	4.681e-02	4.989e-03	4.616e-03	0.9633
NC_000001.10:SERTAD4	0.0034005	0.010890	0.0909441	8.759e-03	1.182e-02	4.877e-03	0.9807
NC_000016.9:PHLPPL	0.0069988	0.006999	0.0068284	2.826e-01	7.526e-03	4.890e-03	0.9807
NC_000004.11:FAT1	0.0282432	0.005355	0.0106744	3.436e-02	5.180e-03	4.943e-03	0.9807
NC_000011.9:GRIA4	0.0121232	0.010155	0.0554478	5.972e-03	7.503e-03	5.007e-03	0.9807
NC_000014.8:TRAV13-2	0.0143089	0.013161	0.0225523	8.817e-03	6.943e-03	5.021e-03	0.9807
NC_000019.9:ZNF599	0.0028470	0.010552	0.0215149	3.220e-02	1.468e-02	5.048e-03	0.9807
NC_000010.10:LOC100131485	0.1548530	0.027218	0.0515177	1.454e-03	2.637e-03	5.129e-03	0.9807
NC_000006.11:TULP1	0.0156960	0.013024	0.0249692	9.273e-03	6.440e-03	5.252e-03	0.9807
NC_000002.11:TSSC1	0.9084670	0.908467	0.8174860	5.395e-04	1.042e-03	5.264e-03	0.9807
NC_000012.11:RPS11P5	0.0277921	0.027792	0.0356171	3.420e-03	4.190e-03	5.264e-03	0.9807
NC_000020.10:RPL12P12	0.0137867	0.012809	0.0137867	3.911e-03	NA	5.379e-03	0.9807
NC_000019.9:ATF5	0.0221435	0.037377	0.0097260	5.680e-03	8.164e-03	5.436e-03	0.9807
NC_000010.10:CALML3	0.0206867	0.053629	0.1762870	1.944e-03	2.728e-03	5.463e-03	0.9807
NC_000002.11:ST6GAL2	0.0179587	0.007271	0.0084797	3.898e-02	9.572e-03	5.654e-03	0.9807
NC_000007.13:LMTK2	0.0168753	0.008318	0.0097633	3.799e-02	8.191e-03	5.734e-03	0.9807
NC_000016.9:LOC100130126	0.0122807	0.012281	0.0273086	4.391e-02	2.847e-03	5.805e-03	0.9807
NC_000004.11:GPM6A	0.0186853	0.072805	0.0361846	4.527e-03	3.106e-03	5.920e-03	0.9807
NC_000020.10:STX16	0.1604730	0.098957	0.2934810	8.768e-04	1.554e-03	6.090e-03	0.9807
NC_000006.11:USP45	0.0128637	0.009123	0.0390630	9.274e-03	1.226e-02	6.132e-03	0.9807
NC_000004.11:RNF4	0.0054815	0.010490	0.0274267	1.646e-02	2.283e-02	6.378e-03	0.9807
NC_000014.8:OR11H7	0.0291097	0.039877	0.0251193	3.871e-03	6.469e-03	6.462e-03	0.9807
NC_000009.11:SURF4	0.0175414	0.017541	0.0389988	3.305e-02	2.045e-03	6.563e-03	0.9807
NC_000007.13:TRPV5	0.0226945	0.018829	0.0139325	9.419e-03	1.117e-02	6.634e-03	0.9807
NC_000005.9:IRF1	0.0131486	0.013149	0.0119840	3.168e-02	9.801e-03	6.638e-03	0.9807
NC_000004.11:SORBS2	0.0730942	0.063518	0.1050870	1.524e-03	2.848e-03	6.771e-03	0.9807
NC_000011.9:LOC100287127	0.0512175	0.051217	0.1469060	2.083e-03	2.596e-03	6.790e-03	0.9807
NC_000011.9:NDUFS3	0.0512175	0.051217	0.1469060	2.083e-03	2.596e-03	6.790e-03	0.9807
NC_000007.13:UBN2	0.2390760	0.035925	0.0592813	1.811e-03	3.181e-03	6.871e-03	0.9807
NC_000022.10:ANKRD54	0.0170193	0.017019	0.0355885	9.920e-03	7.828e-03	7.020e-03	0.9807
NC_000001.10:C1orf126	0.0092655	0.017604	0.0081207	6.505e-02	1.082e-02	7.048e-03	0.9807
NC_000003.11:CYP51P1	0.1259830	0.028556	0.0342942	3.000e-03	4.349e-03	7.077e-03	0.9807
NC_000016.9:LOC146336	0.0692567	0.023310	0.0270444	5.232e-03	4.899e-03	7.122e-03	0.9807
NC_000007.13:TRGC2	0.0196506	0.019651	0.0977104	4.174e-03	8.207e-03	7.274e-03	0.9807
NC_000004.11:C4orf19	0.0061382	0.010681	0.0423606	1.805e-02	1.971e-02	7.373e-03	0.9807
NC_000017.10:KRTAP2-2	0.0201051	0.188073	0.9668910	1.974e-03	3.192e-03	7.435e-03	0.9807
NC_000008.10:TNKS	0.0147699	0.010758	0.0203913	1.795e-01	3.377e-03	7.439e-03	0.9807
NC_000001.10:ORC1L	0.0111608	0.009973	0.0097492	1.507e-01	1.054e-02	7.629e-03	0.9807
NC_000001.10:HAO2	0.9820150	0.982091	0.9864780	1.080e-03	1.437e-03	7.711e-03	0.9807
NC_000007.13:STX1A	0.0131964	0.013196	0.0179106	1.946e-02	1.640e-02	7.718e-03	0.9807
NC_000017.10:SLC25A39	0.0255424	0.021516	0.2179190	3.964e-03	5.666e-03	7.735e-03	0.9807
NC_000006.11:TOMM6	0.0544206	0.054421	0.1553340	2.417e-03	2.991e-03	7.814e-03	0.9807
NC_000010.10:SFMBT2	0.9798500	0.979850	0.9862840	1.637e-03	9.861e-04	7.820e-03	0.9807
NC_000009.11:COL5A1	0.0078326	0.014005	0.0068013	3.179e-01	1.490e-02	7.924e-03	0.9807
NC_000010.10:DCLRE1C	0.0434382	0.019499	0.0921926	3.945e-03	6.199e-03	7.976e-03	0.9807
NC_000011.9:LIN7C	0.1387360	0.049036	0.0602524	2.696e-03	3.179e-03	8.179e-03	0.9807
NC_000017.10:OR3A3	0.0309949	0.052968	0.0587199	4.468e-03	4.691e-03	8.268e-03	0.9807
NC_000016.9:ZNF319	0.0256112	0.025611	0.0322998	1.180e-02	6.045e-03	8.440e-03	0.9807
NC_000002.11:KIF1A	0.0078083	0.015858	0.0140637	6.199e-02	1.542e-02	8.532e-03	0.9807
NC_000004.11:LOC646954	0.1245480	0.011804	0.0164152	1.568e-02	5.982e-03	8.539e-03	0.9807
NC_000002.11:RPS2P18	0.0171682	0.017168	0.0189986	2.555e-02	1.002e-02	8.574e-03	0.9807
NC_000008.10:LRP12	0.0127191	0.012719	0.0163288	6.017e-02	1.063e-02	8.634e-03	0.9807
NC_000006.11:LRRC16A	0.0254167	0.017681	0.0063292	3.125e-02	1.777e-02	8.641e-03	0.9807
NC_000003.11:SEC62	0.0446652	0.044665	0.1168370	2.903e-03	5.122e-03	8.828e-03	0.9807
NC_000009.11:TNC	0.0039272	0.019894	0.0236238	5.548e-02	2.026e-02	8.941e-03	0.9807
NC_000008.10:WISP1	0.0062413	0.025569	0.0236112	2.205e-02	2.204e-02	9.070e-03	0.9807
NC_000014.8:RPL12P6	0.0149556	0.014956	0.0157728	3.517e-02	1.513e-02	9.276e-03	0.9807
NC_000012.11:LOC253724	0.1231780	0.123178	0.2604890	1.444e-03	3.050e-03	9.356e-03	0.9807
NC_000011.9:SPON1	0.0260179	0.026018	0.0286733	1.661e-02	6.424e-03	9.379e-03	0.9807
NC_000012.11:ALG10B	0.0046834	0.024276	0.0195069	8.517e-02	1.553e-02	9.639e-03	0.9807
NC_000003.11:SIDT1	0.0142568	0.017115	0.0499746	2.768e-02	7.242e-03	9.688e-03	0.9807
NC_000010.10:C10orf97	0.0660864	0.066086	0.1863630	2.819e-03	3.444e-03	9.688e-03	0.9807
NC_000011.9:OR8A2P	0.0391359	0.039136	0.3647350	3.497e-03	5.398e-03	9.888e-03	0.9807
NC_000010.10:LOC649704	0.0479829	0.013469	0.0097732	3.904e-02	1.098e-02	9.937e-03	0.9807
NC_000014.8:SLC8A3	0.0512807	0.013882	0.0337715	1.164e-02	9.687e-03	9.969e-03	0.9807
NC_000015.9:NDN	0.0326873	0.034933	0.0590572	7.680e-03	6.119e-03	1.000e-02	0.9807
NC_000004.11:CCDC158	0.0215829	0.020115	0.0043520	2.200e-01	1.398e-02	1.008e-02	0.9807
NC_000007.13:IL6	0.0353329	0.020057	0.0097512	7.072e-02	6.627e-03	1.010e-02	0.9807
NC_000001.10:LOC100127936	0.0233039	0.023304	0.0333657	2.010e-02	7.680e-03	1.034e-02	0.9807
NC_000008.10:SCARA5	0.1969980	0.281546	0.5727840	1.425e-03	2.692e-03	1.034e-02	0.9807
NC_000002.11:SPEG	0.0898708	0.054675	0.1339070	2.581e-03	4.906e-03	1.044e-02	0.9807
NC_000012.11:TMEM120B	0.0122944	0.011069	0.0232707	1.610e-01	9.563e-03	1.044e-02	0.9807
NC_000011.9:AMPD3	0.0043771	0.009966	0.1087610	4.684e-02	2.129e-02	1.047e-02	0.9807
NC_000010.10:LOC100131699	0.0276806	0.027681	0.0291620	1.889e-02	7.040e-03	1.049e-02	0.9807
NC_000010.10:RPS3AP5	0.0276806	0.027681	0.0291620	1.889e-02	7.040e-03	1.049e-02	0.9807
NC_000006.11:RPL21P68	0.0281104	0.035691	0.0588948	1.127e-02	5.478e-03	1.055e-02	0.9807
NC_000002.11:HAAO	0.0170399	0.015921	0.1062860	9.921e-03	1.386e-02	1.058e-02	0.9807
NC_000015.9:CYP1A2	0.0213319	0.023819	0.0333790	1.363e-02	1.261e-02	1.059e-02	0.9807
NC_000003.11:B3GAT3P	0.0189959	0.012144	0.0292000	4.755e-02	1.025e-02	1.071e-02	0.9807
NC_000002.11:MARCO	0.1790510	0.179051	0.1903990	1.777e-03	3.018e-03	1.084e-02	0.9807
NC_000006.11:PERP	0.9817620	0.981762	0.9861090	3.079e-03	1.266e-03	1.086e-02	0.9807
NC_000007.13:LOC442710	0.0172018	0.017202	0.0214482	1.049e-01	6.911e-03	1.099e-02	0.9807
NC_000012.11:CUX2	0.0121409	0.023901	0.0308332	1.572e-02	2.383e-02	1.108e-02	0.9807
NC_000006.11:HIST1H1PS2	0.0270586	0.027059	0.0202766	1.583e-02	1.466e-02	1.124e-02	0.9807
NC_000010.10:ATRNL1	0.0575103	0.033752	0.1215110	5.122e-03	6.137e-03	1.147e-02	0.9807
NC_000010.10:LOC100132487	0.0287851	0.022523	0.0245454	1.887e-02	1.269e-02	1.157e-02	0.9807
NC_000012.11:BTG1	0.0312865	0.029186	0.0274184	1.313e-02	1.242e-02	1.169e-02	0.9807
NC_000015.9:FSIP1	0.0192361	0.019236	0.0693891	1.103e-02	1.645e-02	1.173e-02	0.9807
NC_000002.11:DHX57	0.0181925	0.018193	0.0371865	2.289e-02	1.438e-02	1.174e-02	0.9807
NC_000001.10:RABIF	0.0207078	0.020708	0.0263542	3.266e-02	1.127e-02	1.181e-02	0.9807
NC_000019.9:SSBP4	0.0192456	0.019246	0.0340618	2.061e-02	1.568e-02	1.182e-02	0.9807
NC_000012.11:RHOF	0.0154903	0.012936	0.0200910	1.411e-01	1.185e-02	1.196e-02	0.9807
NC_000001.10:LOC644060	0.0105307	0.010531	0.0195749	8.410e-02	3.091e-02	1.203e-02	0.9807
NC_000008.10:PGCP	0.0155600	0.013355	0.1324960	1.154e-02	2.112e-02	1.208e-02	0.9807
NC_000002.11:LOC150554	0.0256375	0.028743	0.0052808	1.198e-01	1.586e-02	1.226e-02	0.9807
NC_000005.9:RPL7P20	0.0980822	0.024992	0.0647917	5.787e-03	8.715e-03	1.230e-02	0.9807
NC_000021.8:TIAM1	0.0094622	0.014967	0.0309485	7.242e-02	1.809e-02	1.233e-02	0.9807
NC_000019.9:HAPLN4	0.1126660	0.112666	0.5766140	2.400e-03	4.000e-03	1.233e-02	0.9807
NC_000006.11:LOC100129844	0.0480493	0.048049	0.0749019	6.101e-03	7.429e-03	1.254e-02	0.9807
NC_000004.11:LIMCH1	0.0578280	0.024176	0.0075559	6.875e-02	9.789e-03	1.262e-02	0.9807
NC_000019.9:FLJ40235	0.9819770	0.981977	0.9819770	2.500e-03	2.381e-03	1.279e-02	0.9807
NC_000016.9:HN1L	0.0194852	0.019485	0.1203910	1.086e-02	1.547e-02	1.281e-02	0.9807
NC_000017.10:ZSWIM7	0.0856980	0.060451	0.3920870	3.068e-03	5.715e-03	1.288e-02	0.9807
NC_000006.11:C6orf81	0.0168806	0.016881	0.0662038	1.835e-02	1.809e-02	1.300e-02	0.9807
NC_000001.10:TRIM45	0.0123442	0.034488	0.0321604	2.422e-02	1.748e-02	1.302e-02	0.9807
NC_000002.11:PKP4	0.0253340	0.021199	0.0285789	3.136e-02	1.223e-02	1.315e-02	0.9807
NC_000008.10:PBK	0.0508235	0.050824	0.0954545	5.533e-03	7.555e-03	1.315e-02	0.9807
NC_000012.11:TXNRD1	0.0367583	0.029616	0.1041640	6.487e-03	1.210e-02	1.319e-02	0.9807
NC_000009.11:LOC389787	0.0166783	0.040524	0.5580070	7.429e-03	1.156e-02	1.325e-02	0.9807
NC_000020.10:APCDD1L	0.9815930	0.981593	0.9867960	4.254e-03	1.581e-03	1.332e-02	0.9807
NC_000008.10:TSPYL5	0.0302433	0.038982	0.0363232	1.357e-02	1.193e-02	1.355e-02	0.9807
NC_000011.9:LOC100127938	0.0137616	0.021403	0.0414022	3.939e-02	1.504e-02	1.377e-02	0.9807
NC_000019.9:LRP3	0.0191146	0.029886	0.0209249	3.017e-02	1.860e-02	1.379e-02	0.9807
NC_000015.9:RPL15P19	0.0450382	0.045038	0.0548554	7.763e-03	1.036e-02	1.379e-02	0.9807
NC_000002.11:KCTD18	0.0302151	0.030215	0.0585351	1.078e-02	1.370e-02	1.382e-02	0.9807
NC_000015.9:ACSBG1	0.0258070	0.028451	0.0403911	1.886e-02	1.287e-02	1.389e-02	0.9807
NC_000017.10:E2F3P1	0.0334310	0.047607	0.0518743	1.556e-02	6.796e-03	1.390e-02	0.9807
NC_000017.10:HOXB6	0.0168825	0.026734	0.0247838	3.811e-02	1.671e-02	1.394e-02	0.9807
NC_000006.11:ITPR3	0.0346224	0.021784	0.0768782	9.620e-03	1.580e-02	1.397e-02	0.9807
NC_000003.11:SENP5	0.7189510	0.578197	0.1001250	2.286e-03	4.681e-03	1.398e-02	0.9807
NC_000019.9:FEM1A	0.9820540	0.982054	0.9820540	2.653e-03	2.845e-03	1.399e-02	0.9807
NC_000008.10:DNAJC5B	0.1619320	0.136390	0.4551390	2.693e-03	4.203e-03	1.422e-02	0.9807
NC_000004.11:C4orf31	0.0274854	0.027485	0.0335194	3.581e-02	9.196e-03	1.437e-02	0.9807
NC_000011.9:TMEM133	0.0549018	0.031867	0.0316180	1.300e-02	1.228e-02	1.438e-02	0.9807
NC_000004.11:KIAA1239	0.3405470	0.053412	0.0423100	6.059e-03	6.815e-03	1.444e-02	0.9807
NC_000019.9:CDC42EP5	0.0198880	0.026603	0.0290633	3.709e-02	1.456e-02	1.459e-02	0.9807
NC_000019.9:LOC100288231	0.0198880	0.026603	0.0290633	3.709e-02	1.456e-02	1.459e-02	0.9807
NC_000019.9:OR7A5	0.0249775	0.016932	0.0173295	8.254e-02	1.648e-02	1.468e-02	0.9807
NC_000011.9:VPS11	0.0361017	0.036102	0.0478365	1.773e-02	8.744e-03	1.472e-02	0.9807
NC_000004.11:LOC100288492	0.1065770	0.074042	0.0791907	5.013e-03	6.413e-03	1.477e-02	0.9807
NC_000011.9:RNF141	0.0163009	0.016301	0.0207298	1.299e-01	1.742e-02	1.482e-02	0.9807
NC_000016.9:IL4R	0.0115153	0.019897	0.0316333	1.380e-01	1.395e-02	1.500e-02	0.9807
NC_000001.10:C1orf55	0.9817430	0.984605	0.9819060	3.826e-03	2.419e-03	1.509e-02	0.9807
NC_000017.10:C17orf55	0.0186458	0.046834	0.1144570	1.086e-02	1.271e-02	1.510e-02	0.9807
NC_000007.13:ZKSCAN1	0.0208346	0.020835	0.0231423	6.447e-02	1.603e-02	1.525e-02	0.9807
NC_000017.10:SLC5A10	0.0270656	0.027066	0.0133046	8.660e-02	1.404e-02	1.529e-02	0.9807
NC_000007.13:DFNA5	0.0238326	0.027758	0.0379918	2.136e-02	1.779e-02	1.529e-02	0.9807
NC_000003.11:XYLB	0.0376898	0.034489	0.0421398	1.152e-02	1.665e-02	1.533e-02	0.9807
NC_000003.11:LOC100288429	0.0196399	0.027193	0.0341808	3.472e-02	1.549e-02	1.535e-02	0.9807
NC_000017.10:TMEM11	0.9820250	0.984109	0.9818130	3.498e-03	2.802e-03	1.543e-02	0.9807
NC_000014.8:SAMD4A	0.0027297	0.065312	0.0986415	2.706e-02	4.064e-02	1.547e-02	0.9807
NC_000019.9:RTN2	0.0234376	0.023438	0.0323249	3.855e-02	1.488e-02	1.551e-02	0.9807
NC_000012.11:LOC283314	0.0319561	0.031956	0.0343177	4.484e-02	7.447e-03	1.558e-02	0.9807
NC_000001.10:SYT6	0.0597289	0.059729	0.1124600	6.044e-03	8.273e-03	1.561e-02	0.9807
NC_000005.9:RUFY1	0.9817860	0.981786	0.9855450	4.174e-03	2.462e-03	1.569e-02	0.9807
NC_000009.11:IFNE	0.9821260	0.982126	0.9821260	2.870e-03	3.581e-03	1.571e-02	0.9807
NC_000020.10:PRNT	0.0245817	0.024582	0.0145391	1.195e-01	1.396e-02	1.572e-02	0.9807
NC_000005.9:KIF4B	0.0141365	0.020753	0.0162971	3.405e-01	1.912e-02	1.581e-02	0.9807
NC_000009.11:LOC100287652	0.0378947	0.019296	0.0083760	2.729e-01	1.670e-02	1.584e-02	0.9807
NC_000011.9:DCPS	0.0313271	0.034408	0.0380808	1.627e-02	1.667e-02	1.586e-02	0.9807
NC_000012.11:CD4	0.0307820	0.030782	0.1145140	9.391e-03	1.574e-02	1.600e-02	0.9807
NC_000010.10:C10orf26	0.0201525	0.032165	0.0362007	3.727e-02	1.364e-02	1.616e-02	0.9807
NC_000005.9:LOC648987	0.0152676	0.013545	0.0541153	3.704e-02	3.199e-02	1.634e-02	0.9807
NC_000009.11:KIAA0368	0.0252010	0.026487	0.0262110	3.236e-02	2.061e-02	1.635e-02	0.9807
NC_000003.11:LOC651714	0.1814500	0.047160	0.1824850	4.487e-03	7.503e-03	1.658e-02	0.9807
NC_000022.10:LOC100132621	0.0858811	0.036297	0.0461772	8.916e-03	1.346e-02	1.659e-02	0.9807
NC_000014.8:LOC100288028	0.0228068	0.022807	0.2318670	1.182e-02	1.855e-02	1.660e-02	0.9807
NC_000019.9:ANKLE1	0.0195782	0.019126	0.0429772	4.442e-02	1.966e-02	1.693e-02	0.9807
NC_000018.9:ESCO1	0.0094018	0.023677	0.0619251	3.478e-02	3.277e-02	1.696e-02	0.9807
NC_000011.9:ESRRA	0.9352560	0.834798	0.9605680	2.666e-03	4.783e-03	1.701e-02	0.9807
NC_000008.10:SCARA3	0.0262293	0.019669	0.0424142	3.437e-02	1.879e-02	1.711e-02	0.9807
NC_000018.9:VPS4B	0.0215697	0.021489	0.0233617	6.703e-02	2.083e-02	1.712e-02	0.9807
NC_000021.8:C21orf125	0.0177338	0.018520	0.0352735	6.918e-02	1.987e-02	1.720e-02	0.9807
NC_000002.11:GBX2	0.0878913	0.087891	0.0897578	5.492e-03	8.378e-03	1.722e-02	0.9807
NC_000019.9:ZFP112	0.0216407	0.018893	0.0449771	3.939e-02	2.032e-02	1.723e-02	0.9807
NC_000022.10:GRAMD4	0.0178827	0.017883	0.0226564	9.546e-02	2.545e-02	1.728e-02	0.9807
NC_000008.10:LOC401442	0.0327165	0.032764	0.0704446	1.576e-02	1.433e-02	1.741e-02	0.9807
NC_000008.10:MTBP	0.0302621	0.030262	0.2778970	9.169e-03	1.685e-02	1.767e-02	0.9807
NC_000010.10:LOC100130881	0.0235453	0.014545	0.0288095	8.686e-02	2.291e-02	1.800e-02	0.9807
NC_000005.9:KRT18P16	0.0891251	0.089125	0.2211460	5.504e-03	6.661e-03	1.811e-02	0.9807
NC_000010.10:NMT2	0.0075940	0.065793	0.0176562	5.533e-02	4.670e-02	1.814e-02	0.9807
NC_000006.11:LOC100129757	0.0340723	0.036263	0.0373350	1.937e-02	1.947e-02	1.824e-02	0.9807
NC_000001.10:SKINTL	0.0283735	0.023109	0.2036380	1.270e-02	1.940e-02	1.833e-02	0.9807
NC_000003.11:LOC100288753	0.0271600	0.027160	0.0341535	2.894e-02	2.381e-02	1.844e-02	0.9807
NC_000012.11:RBMS2	0.0131893	0.012491	0.0450258	1.227e-01	2.963e-02	1.851e-02	0.9807
NC_000001.10:CASZ1	0.0136180	0.026514	0.0242686	2.042e-01	1.908e-02	1.857e-02	0.9807
NC_000019.9:ZNF253	0.1488690	0.039218	0.0807250	7.537e-03	1.091e-02	1.864e-02	0.9807
NC_000008.10:CCDC25	0.0567312	0.056731	0.3694920	5.798e-03	1.152e-02	1.872e-02	0.9807
NC_000005.9:POLK	0.0204959	0.028712	0.0551854	7.700e-02	9.914e-03	1.888e-02	0.9807
NC_000012.11:VWF	0.0516487	0.024461	0.1217210	1.153e-02	1.681e-02	1.907e-02	0.9807
NC_000020.10:EPB41L1	0.0275899	0.040926	0.0382255	3.557e-02	1.427e-02	1.938e-02	0.9807
NC_000002.11:CAPN14	0.1342790	0.087848	0.0935953	5.824e-03	8.748e-03	1.940e-02	0.9807
NC_000006.11:LOC100101247	0.0269021	0.030970	0.0202851	5.381e-02	2.393e-02	1.941e-02	0.9807
NC_000012.11:USP5	0.0215107	0.022695	0.0398470	1.413e-01	1.221e-02	1.965e-02	0.9807
NC_000002.11:SIX2	0.0134692	0.026679	0.0235678	1.129e-01	3.086e-02	1.972e-02	0.9807
NC_000020.10:HSPA12B	0.6921360	0.317451	0.2375120	3.815e-03	5.336e-03	1.977e-02	0.9807
NC_000003.11:IRAK2	0.4911150	0.726165	0.3458270	3.163e-03	6.097e-03	1.978e-02	0.9807
NC_000012.11:EPYC	0.0138366	0.018034	0.0331221	1.050e-01	3.416e-02	1.982e-02	0.9807
NC_000006.11:COL19A1	0.0852058	0.023429	0.0362672	6.453e-02	7.099e-03	1.986e-02	0.9807
NC_000022.10:CDC45L	0.1924320	0.192432	0.1662010	3.883e-03	7.016e-03	1.987e-02	0.9807
NC_000010.10:LRRC18	0.1160790	0.042326	0.0360021	1.265e-02	1.473e-02	1.990e-02	0.9807
NC_000003.11:GPD1L	0.0728737	0.072874	0.1658660	6.588e-03	1.015e-02	2.007e-02	0.9807
NC_000004.11:LOC100288373	0.0385913	0.039287	0.0385913	9.739e-03	NA	2.015e-02	0.9807
NC_000002.11:LOC100130512	0.0256793	0.020476	0.0188029	7.067e-01	1.947e-02	2.018e-02	0.9807
NC_000003.11:SATB1	0.0217201	0.017084	0.0331366	7.082e-02	3.172e-02	2.038e-02	0.9807
NC_000015.9:SCAMP2	0.0308953	0.030895	0.1210830	1.395e-02	2.111e-02	2.038e-02	0.9807
NC_000010.10:TDRD1	0.9820800	0.982080	0.9802590	6.671e-03	3.125e-03	2.045e-02	0.9807
NC_000016.9:KCTD19	0.0271704	0.027170	0.0209610	6.459e-02	2.678e-02	2.048e-02	0.9807
NC_000008.10:ZNF706	0.0313978	0.031398	0.0311159	7.680e-02	1.303e-02	2.076e-02	0.9807
NC_000019.9:LOC440518	0.0188161	0.022025	0.0265231	1.070e-01	2.852e-02	2.084e-02	0.9807
NC_000009.11:PBX3	0.3400820	0.656456	0.7970010	3.519e-03	6.290e-03	2.085e-02	0.9807
NC_000009.11:LOC100130014	0.0167505	0.018074	0.0587048	6.152e-02	2.846e-02	2.086e-02	0.9807
NC_000019.9:LOC100128675	0.0401924	0.040192	0.2723490	1.148e-02	1.355e-02	2.088e-02	0.9807
NC_000002.11:RTN4	0.0215240	0.022261	0.0452787	6.968e-02	2.042e-02	2.102e-02	0.9807
NC_000011.9:FAM86C	0.0438087	0.043809	0.0516638	1.865e-02	1.641e-02	2.103e-02	0.9807
NC_000017.10:KLHL11	0.0383293	0.027266	0.0134751	1.328e-01	2.194e-02	2.122e-02	0.9807
NC_000004.11:WDR17	0.0444524	0.017152	0.0201497	2.296e-01	1.693e-02	2.132e-02	0.9807
NC_000001.10:GBP1	0.4237950	0.545505	0.6966350	3.328e-03	7.044e-03	2.135e-02	0.9807
NC_000006.11:DEF6	0.0230778	0.023078	0.0331521	6.266e-02	2.804e-02	2.145e-02	0.9807
NC_000019.9:PRODH2	0.0340444	0.035384	0.0380468	3.521e-02	1.846e-02	2.148e-02	0.9807
NC_000005.9:TRIM36	0.0113323	0.019111	0.0588381	1.006e-01	3.222e-02	2.148e-02	0.9807
NC_000017.10:LOC100289127	0.0179525	0.033668	0.0410714	7.485e-02	1.887e-02	2.169e-02	0.9807
NC_000016.9:C16orf82	0.0496376	0.057764	0.3741890	8.042e-03	1.374e-02	2.176e-02	0.9807
NC_000006.11:MEA1	0.0222521	0.022252	0.0214200	9.063e-02	3.924e-02	2.195e-02	0.9807
NC_000005.9:LOC100130551	0.0347641	0.034764	0.1236460	1.259e-02	2.388e-02	2.201e-02	0.9807
NC_000002.11:KCMF1	0.4069250	0.096421	0.2281780	5.108e-03	7.721e-03	2.205e-02	0.9807
NC_000017.10:NCOR1	0.0465443	0.027795	0.0554955	1.898e-02	2.545e-02	2.211e-02	0.9807
NC_000005.9:TXNDC15	0.0320340	0.036670	0.0212543	6.734e-02	2.115e-02	2.215e-02	0.9807
NC_000006.11:HIST1H2AD	0.9842380	0.984238	0.9842380	5.125e-03	4.979e-03	2.216e-02	0.9807
NC_000001.10:PBX1	0.6770570	0.486296	0.8865660	3.714e-03	7.101e-03	2.236e-02	0.9807
NC_000012.11:SPIC	0.0470140	0.036355	0.0372816	3.978e-02	1.475e-02	2.263e-02	0.9807
NC_000001.10:PRG4	0.0424403	0.020880	0.0240243	6.916e-02	2.641e-02	2.268e-02	0.9807
NC_000013.10:LOC647288	0.0132775	0.044396	0.0396942	1.080e-01	1.908e-02	2.268e-02	0.9807
NC_000016.9:PIGQ	0.0478845	0.148539	0.2401320	7.874e-03	1.031e-02	2.291e-02	0.9807
NC_000005.9:LOC441066	0.0430900	0.098068	0.0512320	1.825e-02	1.268e-02	2.297e-02	0.9807
NC_000013.10:KDELC1	0.0269964	0.026996	0.0316622	9.301e-02	2.098e-02	2.325e-02	0.9807
NC_000012.11:TMTC3	0.1381260	0.123604	0.3373710	5.174e-03	9.350e-03	2.341e-02	0.9807
NC_000004.11:PKD2	0.0867666	0.065909	0.0821304	8.997e-03	1.551e-02	2.346e-02	0.9807
NC_000010.10:LOC100129055	0.9840850	0.986798	0.9841630	5.142e-03	5.823e-03	2.354e-02	0.9807
NC_000003.11:ATXN7	0.2966020	0.049720	0.0786571	1.126e-02	1.013e-02	2.359e-02	0.9807
NC_000019.9:POLD1	0.0980574	0.076741	0.0635003	1.033e-02	1.394e-02	2.380e-02	0.9807
NC_000006.11:HIST1H2BA	0.0383078	0.038308	0.0846381	1.849e-02	2.135e-02	2.384e-02	0.9807
NC_000016.9:CMTM4	0.1753560	0.034058	0.0432286	1.649e-02	1.687e-02	2.392e-02	0.9807
NC_000006.11:HS3ST5	0.0309060	0.042986	0.0442035	4.713e-02	1.661e-02	2.409e-02	0.9807
NC_000002.11:LOC100131736	0.6707480	0.025261	0.0623278	2.016e-02	1.247e-02	2.432e-02	0.9807
NC_000012.11:KCNMB4	0.0454550	0.045455	0.0454550	1.119e-02	NA	2.442e-02	0.9807
NC_000005.9:NR3C1	0.0424762	0.027777	0.0960292	1.816e-02	2.744e-02	2.463e-02	0.9807
NC_000021.8:LOC100289229	0.0237847	0.025817	0.0154173	2.212e-01	4.363e-02	2.466e-02	0.9807
NC_000016.9:LOC100288780	0.0392799	0.039230	0.3491340	1.189e-02	2.181e-02	2.467e-02	0.9807
NC_000007.13:CCL26	0.0459809	0.045981	0.0231101	3.030e-02	3.236e-02	2.470e-02	0.9807
NC_000002.11:FARP2	0.0234094	0.020055	0.0302547	3.149e-01	2.727e-02	2.499e-02	0.9807
NC_000001.10:SLC25A34	0.0641386	0.064139	0.2553810	9.747e-03	1.352e-02	2.506e-02	0.9807
NC_000003.11:RPS6P4	0.0954805	0.025149	0.0272842	3.961e-02	2.259e-02	2.508e-02	0.9807
NC_000011.9:C11orf74	0.0332843	0.033284	0.0310892	4.936e-02	2.908e-02	2.508e-02	0.9807
NC_000017.10:KIAA0753	0.0633996	0.030929	0.0246365	4.639e-02	2.432e-02	2.530e-02	0.9807
NC_000012.11:LEMD3	0.9820980	0.981897	0.9818790	9.251e-03	4.036e-03	2.546e-02	0.9807
NC_000007.13:CLDN3	0.0377282	0.037728	0.0493710	4.306e-02	1.828e-02	2.557e-02	0.9807
NC_000004.11:PABPCP1	0.0355480	0.030181	0.0309651	5.873e-02	2.877e-02	2.586e-02	0.9807
NC_000012.11:RPL7P6	0.1266940	0.062673	0.0740289	1.246e-02	1.332e-02	2.592e-02	0.9807
NC_000007.13:LOC645249	0.5246160	0.364599	0.5652710	4.967e-03	8.002e-03	2.607e-02	0.9807
NC_000012.11:STAC3	0.0446665	0.047140	0.0427748	3.741e-02	1.773e-02	2.611e-02	0.9807
NC_000019.9:OR7D1P	0.0372169	0.038061	0.0372169	2.217e-02	NA	2.613e-02	0.9807
NC_000012.11:PTPRQ	0.0215400	0.016601	0.1438530	4.167e-02	4.012e-02	2.632e-02	0.9807
NC_000003.11:FAM19A4	0.9843030	0.984303	0.9835420	5.673e-03	7.143e-03	2.639e-02	0.9807
NC_000004.11:LOC344967	0.1216880	0.041944	0.0397709	1.699e-02	2.321e-02	2.646e-02	0.9807
NC_000009.11:CDC14B	0.0368452	0.036845	0.0646362	3.155e-02	2.303e-02	2.663e-02	0.9807
NC_000004.11:LOC100288199	0.0485183	0.048518	0.0499933	1.917e-02	2.899e-02	2.671e-02	0.9807
NC_000010.10:SUV39H2	0.0596059	0.028538	0.0348368	3.289e-02	3.302e-02	2.694e-02	0.9807
NC_000019.9:GAPDHS	0.0388964	0.038896	0.0469584	8.122e-02	1.345e-02	2.710e-02	0.9807
NC_000003.11:HRASLS	0.0344615	0.034461	0.0411995	6.239e-02	2.230e-02	2.716e-02	0.9807
NC_000018.9:C18orf24	0.1183420	0.118342	0.2562190	8.290e-03	9.965e-03	2.739e-02	0.9807
NC_000021.8:LOC100288590	0.0392985	0.032175	0.0269028	6.301e-02	3.235e-02	2.742e-02	0.9807
NC_000011.9:CD3G	0.9842620	0.984262	0.9824960	8.439e-03	5.397e-03	2.755e-02	0.9807
NC_000014.8:HSP90AA1	0.0260184	0.025855	0.0488602	1.008e-01	2.515e-02	2.764e-02	0.9807
NC_000004.11:BMP3	0.0662605	0.057053	0.0769779	1.606e-02	1.934e-02	2.778e-02	0.9807
NC_000002.11:LOC100287699	0.0194186	0.031463	0.0254955	2.315e-01	3.787e-02	2.794e-02	0.9807
NC_000002.11:TUBA4B	0.0345693	0.044086	0.0357424	4.338e-02	3.021e-02	2.802e-02	0.9807
NC_000008.10:ASPH	0.0271856	0.032252	0.0539198	4.670e-02	3.328e-02	2.802e-02	0.9807
NC_000006.11:HIST1H2BJ	0.9797960	0.979796	0.9797960	6.613e-03	7.269e-03	2.817e-02	0.9807
NC_000004.11:LOC730456	0.1065050	0.106505	0.0804052	1.011e-02	1.563e-02	2.820e-02	0.9807
NC_000009.11:LOC100128367	0.4164200	0.040094	0.0325169	2.011e-02	2.184e-02	2.823e-02	0.9807
NC_000007.13:LOC100130121	0.0563338	0.046327	0.0502197	3.711e-02	1.688e-02	2.836e-02	0.9807
NC_000006.11:GSTA4	0.0598731	0.059873	0.0705407	1.680e-02	2.177e-02	2.839e-02	0.9807
NC_000019.9:USP29	0.0161304	0.026329	0.0834379	7.504e-02	3.621e-02	2.844e-02	0.9807
NC_000002.11:PLEKHM3	0.0162629	0.034052	0.0539037	1.194e-01	2.875e-02	2.845e-02	0.9807
NC_000012.11:ZFC3H1	0.0176798	0.034895	0.0324014	2.171e-01	3.228e-02	2.856e-02	0.9807
NC_000021.8:C21orf122	0.0276801	0.036509	0.0691312	4.284e-02	2.740e-02	2.862e-02	0.9807
NC_000019.9:ZNF610	0.9843270	0.984327	0.9825710	8.835e-03	5.703e-03	2.863e-02	0.9807
NC_000011.9:TUB	0.1022280	0.027380	0.0403908	4.276e-02	1.958e-02	2.864e-02	0.9807
NC_000015.9:USP8	0.0252393	0.023210	0.0335019	1.893e-01	3.434e-02	2.873e-02	0.9807
NC_000009.11:OR1J2	0.0331187	0.033119	0.0403463	6.059e-02	2.991e-02	2.874e-02	0.9807
NC_000007.13:PLXNA4	0.0069483	0.027452	0.0688051	4.399e-01	6.353e-02	2.886e-02	0.9807
NC_000005.9:PCDHA9	0.1220240	0.097030	0.3435630	7.435e-03	1.368e-02	2.889e-02	0.9807
NC_000016.9:ZNF200	0.0260191	0.025582	0.0353352	1.548e-01	3.135e-02	2.889e-02	0.9807
NC_000019.9:RGS9BP	0.0021829	0.110724	0.0689336	2.744e-01	1.074e-01	2.895e-02	0.9807
NC_000003.11:C3orf75	0.0381242	0.038124	0.0440651	5.532e-02	2.339e-02	2.895e-02	0.9807
NC_000006.11:IGF2R	0.0429916	0.029563	0.0441815	3.696e-02	3.935e-02	2.915e-02	0.9807
NC_000004.11:LOC391681	0.0396960	0.039290	0.0525882	5.886e-02	1.881e-02	2.932e-02	0.9807
NC_000010.10:LOC100129604	0.3978470	0.054386	0.1578860	1.610e-02	8.547e-03	2.936e-02	0.9807
NC_000019.9:CA11	0.9844390	0.984439	0.9844370	7.516e-03	7.142e-03	2.937e-02	0.9807
NC_000002.11:WDR35	0.0475748	0.040300	0.1836960	1.483e-02	2.779e-02	2.944e-02	0.9807
NC_000016.9:LOC729652	0.0243244	0.077152	0.0842310	2.279e-02	2.935e-02	2.947e-02	0.9807
NC_000019.9:LOC148145	0.2524690	0.252469	0.3626600	6.544e-03	9.205e-03	2.947e-02	0.9807
NC_000004.11:SLC26A1	0.3762570	0.272233	0.3876050	5.372e-03	1.073e-02	2.949e-02	0.9807
NC_000011.9:LOC100289541	0.0139243	0.058012	0.0172418	7.606e-01	5.500e-02	2.956e-02	0.9807
NC_000004.11:SLC4A4	0.1659110	0.035133	0.0487802	2.013e-02	2.343e-02	2.958e-02	0.9807
NC_000008.10:SNTB1	0.1641510	0.029819	0.1204870	1.374e-02	2.208e-02	2.964e-02	0.9807
NC_000001.10:LOC100288829	0.0451614	0.045161	0.2973320	1.734e-02	2.043e-02	2.967e-02	0.9807
NC_000019.9:SLC7A10	0.0368710	0.043964	0.0470791	3.398e-02	3.362e-02	2.972e-02	0.9807
NC_000012.11:HSP90B1	0.0933084	0.093308	0.1658210	9.834e-03	1.528e-02	2.987e-02	0.9807
NC_000017.10:HES7	0.0298360	0.029836	0.0975554	3.269e-02	3.619e-02	2.990e-02	0.9807
NC_000011.9:LOC100131459	0.9318880	0.722078	0.5064950	5.617e-03	1.013e-02	2.993e-02	0.9807
NC_000002.11:RPL31P30	0.0813067	0.081307	0.1205410	1.162e-02	1.761e-02	2.998e-02	0.9807
NC_000009.11:TNFSF8	0.0580760	0.067147	0.2651560	1.248e-02	1.824e-02	3.004e-02	0.9807
NC_000006.11:BEND3	0.0317306	0.031731	0.0421738	6.163e-02	3.608e-02	3.015e-02	0.9807
NC_000003.11:B4GALT4	0.0392356	0.039236	0.0307339	5.916e-02	3.363e-02	3.019e-02	0.9807
NC_000015.9:C15orf40	0.0244510	0.026544	0.0457805	1.591e-01	2.903e-02	3.027e-02	0.9807
NC_000006.11:BTN3A1	0.2027220	0.051892	0.2804410	9.905e-03	1.501e-02	3.044e-02	0.9807
NC_000012.11:OAS3	0.0322863	0.083908	0.2624200	1.405e-02	2.377e-02	3.050e-02	0.9807
NC_000020.10:SIRPB1	0.0421002	0.042100	0.0216556	9.049e-02	3.196e-02	3.056e-02	0.9807
NC_000020.10:NRSN2	0.1459890	0.145989	0.3220350	8.747e-03	1.044e-02	3.070e-02	0.9807
NC_000003.11:LOC100130135	0.0476181	0.037358	0.0287620	5.463e-02	3.567e-02	3.071e-02	0.9807
NC_000003.11:ACTL6A	0.1183430	0.103515	0.1794750	8.722e-03	1.552e-02	3.097e-02	0.9807
NC_000019.9:LRFN3	0.0680443	0.045149	0.0751708	2.081e-02	2.493e-02	3.101e-02	0.9807
NC_000021.8:DSCR3	0.1314260	0.131426	0.3331920	7.800e-03	1.317e-02	3.101e-02	0.9807
NC_000004.11:MXD4	0.0590351	0.025564	0.0663697	4.646e-02	2.419e-02	3.104e-02	0.9807
NC_000013.10:DKFZp686A1627	0.0229489	0.034046	0.0375899	1.016e-01	4.119e-02	3.126e-02	0.9807
NC_000010.10:LOC100288750	0.1408860	0.193806	0.2570240	8.977e-03	1.021e-02	3.136e-02	0.9807
NC_000014.8:LOC644616	0.0181878	0.037284	0.2489170	2.777e-02	4.690e-02	3.159e-02	0.9807
NC_000002.11:TMEM169	0.0495806	0.039246	0.0778263	2.591e-02	3.023e-02	3.162e-02	0.9807
NC_000016.9:HAS3	0.0500111	0.035175	0.1015970	2.178e-02	3.391e-02	3.178e-02	0.9807
NC_000014.8:ZNF219	0.9843510	0.984351	0.9843580	8.267e-03	8.026e-03	3.183e-02	0.9807
NC_000013.10:CDADC1	0.0497558	0.049756	0.1325940	1.883e-02	2.523e-02	3.189e-02	0.9807
NC_000003.11:ASSP7	0.1139920	0.021461	0.0491851	4.514e-02	2.617e-02	3.190e-02	0.9807
NC_000004.11:ZNF827	0.0389121	0.038912	0.0700147	3.493e-02	3.144e-02	3.192e-02	0.9807
NC_000003.11:RPS12P5	0.1161500	0.116150	0.2363650	1.027e-02	1.262e-02	3.194e-02	0.9807
NC_000001.10:IER5	0.0264515	0.033322	0.0607067	5.680e-02	3.890e-02	3.195e-02	0.9807
NC_000006.11:PHBP1	0.1329570	0.132957	0.2864200	9.606e-03	1.163e-02	3.202e-02	0.9807
NC_000006.11:HIST1H2BH	0.9842470	0.983446	0.9838420	8.501e-03	7.930e-03	3.202e-02	0.9807
NC_000009.11:HSD17B3	0.9844420	0.984442	0.9830780	9.824e-03	6.893e-03	3.204e-02	0.9807
NC_000012.11:RERGL	0.0522468	0.052247	0.0522468	1.680e-02	NA	3.206e-02	0.9807
NC_000017.10:USP36	0.0266622	0.021759	0.0528757	2.187e-01	3.107e-02	3.208e-02	0.9807
NC_000022.10:RASL10A	0.0349188	0.034919	0.0512543	4.749e-02	3.872e-02	3.217e-02	0.9807
NC_000002.11:SULT1C4	0.0231408	0.059298	0.0439542	5.382e-02	3.768e-02	3.223e-02	0.9807
NC_000022.10:DGCR11	0.0250416	0.025042	0.1067860	4.704e-02	4.495e-02	3.225e-02	0.9807
NC_000017.10:RARA	0.0390544	0.050711	0.0365340	5.314e-02	3.107e-02	3.244e-02	0.9807
NC_000006.11:TFEB	0.9814090	0.981409	0.9851610	9.214e-03	7.602e-03	3.248e-02	0.9807
NC_000019.9:ILVBL	0.0296427	0.030951	0.0444235	7.148e-02	4.309e-02	3.248e-02	0.9807
NC_000002.11:RASGRP3	0.0228619	0.020075	0.0600018	1.734e-01	4.062e-02	3.251e-02	0.9807
NC_000021.8:CCT8	0.1136200	0.113620	0.1513000	1.124e-02	1.411e-02	3.253e-02	0.9807
NC_000020.10:ZMYND8	0.0514510	0.051451	0.0615847	4.794e-02	1.722e-02	3.257e-02	0.9807
NC_000019.9:NACC1	0.9843770	0.984377	0.9827310	1.035e-02	6.873e-03	3.263e-02	0.9807
NC_000022.10:CABIN1	0.0539944	0.039609	0.0225810	1.032e-01	2.948e-02	3.267e-02	0.9807
NC_000004.11:BTF3L3	0.9846320	0.984625	0.9846320	8.547e-03	8.541e-03	3.301e-02	0.9807
NC_000018.9:FHOD3	0.0244215	0.025041	0.0555781	1.836e-01	3.284e-02	3.311e-02	0.9807
NC_000001.10:FOXJ3	0.0388192	0.038819	0.0671724	6.736e-02	2.085e-02	3.311e-02	0.9807
NC_000002.11:HK2	0.0618687	0.047411	0.0596951	3.705e-02	2.133e-02	3.312e-02	0.9807
NC_000012.11:SUDS3	0.2167030	0.085474	0.4651910	8.537e-03	1.510e-02	3.320e-02	0.9807
NC_000015.9:ZFP106	0.0265682	0.033880	0.0367036	1.347e-01	3.782e-02	3.334e-02	0.9807
NC_000009.11:LOC100129251	0.0357967	0.035797	0.0258188	1.806e-01	3.342e-02	3.341e-02	0.9807
NC_000006.11:PEX3	0.1823530	0.182353	0.2581930	8.498e-03	1.199e-02	3.350e-02	0.9807
NC_000016.9:TERF2	0.0372043	0.039710	0.0548494	4.849e-02	3.413e-02	3.361e-02	0.9807
NC_000012.11:RPL13AP20	0.0206351	0.091149	0.1926540	2.532e-02	2.758e-02	3.364e-02	0.9807
NC_000001.10:ASAP3	0.0416142	0.041614	0.0279147	6.555e-02	4.380e-02	3.365e-02	0.9807
NC_000002.11:SNAI1L1	0.0800526	0.080053	0.1732460	1.282e-02	1.949e-02	3.370e-02	0.9807
NC_000015.9:LOC283663	0.0812517	0.086378	0.2596760	1.322e-02	1.612e-02	3.375e-02	0.9807
NC_000014.8:C14orf166B	0.0436214	0.043621	0.0518053	6.029e-02	2.420e-02	3.387e-02	0.9807
NC_000001.10:C1orf182	0.1821360	0.141969	0.0556578	1.270e-02	1.859e-02	3.388e-02	0.9807
NC_000015.9:EIF2AK4	0.0475720	0.044355	0.0486590	3.989e-02	3.369e-02	3.399e-02	0.9807
NC_000007.13:RPL12P10	0.0493055	0.049306	0.0264014	8.412e-02	2.886e-02	3.401e-02	0.9807
NC_000005.9:RAP1BL	0.5678960	0.567896	0.5172180	6.979e-03	1.146e-02	3.408e-02	0.9807
NC_000017.10:CCT6B	0.0423296	0.042330	0.0395344	6.204e-02	3.341e-02	3.443e-02	0.9807
NC_000007.13:LOC285943	0.7576350	0.675387	0.8760050	6.854e-03	1.206e-02	3.450e-02	0.9807
NC_000014.8:PRO1768	0.9799970	0.979997	0.9799770	8.785e-03	9.544e-03	3.479e-02	0.9807
NC_000006.11:PDE10A	0.0361747	0.025079	0.0485581	1.314e-01	3.383e-02	3.486e-02	0.9807
NC_000006.11:WDR46	0.0522830	0.052283	0.0623049	5.258e-02	1.884e-02	3.489e-02	0.9807
NC_000020.10:NPBWR2	0.0368351	0.036835	0.0474565	1.011e-01	2.703e-02	3.494e-02	0.9807
NC_000013.10:UGCGL2	0.0698172	0.048851	0.0545540	2.598e-02	3.419e-02	3.504e-02	0.9807
NC_000008.10:UNC5D	0.9842960	0.984296	0.9842910	9.819e-03	8.743e-03	3.510e-02	0.9807
NC_000015.9:ZSCAN29	0.9819470	0.986090	0.9860970	1.850e-02	4.903e-03	3.523e-02	0.9807
NC_000014.8:EIF5	0.0552234	0.050745	0.0335038	5.940e-02	2.931e-02	3.524e-02	0.9807
NC_000021.8:MX1	0.0299797	0.029057	0.0389139	1.704e-01	4.016e-02	3.538e-02	0.9807
NC_000011.9:PITPNM1	0.0403873	0.040387	0.0232112	1.257e-01	4.239e-02	3.538e-02	0.9807
NC_000014.8:POLE2	0.0493688	0.048259	0.0604048	4.687e-02	2.479e-02	3.542e-02	0.9807
NC_000004.11:PITX2	0.1385390	0.138539	0.2837820	1.097e-02	1.308e-02	3.556e-02	0.9807
NC_000001.10:CYB5RL	0.0343372	0.028323	0.0276881	4.352e-01	4.393e-02	3.567e-02	0.9807
NC_000001.10:LOC100128838	0.9845830	0.986523	0.9856470	9.434e-03	9.580e-03	3.580e-02	0.9807
NC_000010.10:LOC100288485	0.0423531	0.031531	0.2517070	2.476e-02	3.861e-02	3.586e-02	0.9807
NC_000006.11:BVES	0.0270749	0.048271	0.0452762	6.993e-02	4.276e-02	3.595e-02	0.9807
NC_000001.10:LOC441904	0.2346740	0.143805	0.1812530	8.915e-03	1.545e-02	3.601e-02	0.9807
NC_000008.10:LOC100287139	0.0555228	0.057215	0.0555228	1.953e-02	NA	3.606e-02	0.9807
NC_000005.9:ARL10	0.0288955	0.028896	0.0545494	7.776e-02	5.313e-02	3.612e-02	0.9807
NC_000014.8:RAB2B	0.9844740	0.984474	0.9830020	1.189e-02	7.826e-03	3.613e-02	0.9807
NC_000018.9:C18orf45	0.0752781	0.080805	0.5222100	1.239e-02	2.202e-02	3.613e-02	0.9807
NC_000004.11:ABCG2	0.1066000	0.218184	0.8248820	9.302e-03	1.533e-02	3.614e-02	0.9807
NC_000005.9:ADRB2	0.0416183	0.041618	0.0515397	6.716e-02	2.984e-02	3.621e-02	0.9807
NC_000009.11:IL11RA	0.0323706	0.033988	0.0341047	1.893e-01	3.740e-02	3.625e-02	0.9807
NC_000022.10:CSF2RB	0.0326219	0.032419	0.0464722	7.842e-02	4.866e-02	3.641e-02	0.9807
NC_000020.10:SRMP1	0.0425184	0.042518	0.0388705	6.099e-02	4.134e-02	3.647e-02	0.9807
NC_000010.10:SORCS3	0.0143114	0.026238	0.1093310	1.430e-01	5.520e-02	3.675e-02	0.9807
NC_000019.9:NLRP4	0.1011970	0.101197	0.7602920	1.080e-02	1.939e-02	3.681e-02	0.9807
NC_000022.10:ARVCF	0.0134501	0.048064	0.0551797	1.822e-01	4.879e-02	3.685e-02	0.9807
NC_000005.9:LOC100288105	0.0427600	0.042760	0.0522617	6.124e-02	3.212e-02	3.694e-02	0.9807
NC_000005.9:PCDHA14	0.0427600	0.042760	0.0522617	6.124e-02	3.212e-02	3.694e-02	0.9807
NC_000002.11:LOC100289658	0.0505509	0.050551	0.0595630	3.896e-02	3.189e-02	3.699e-02	0.9807
NC_000012.11:NANOGP1	0.0847143	0.072665	0.0242683	4.696e-02	3.117e-02	3.705e-02	0.9807
NC_000010.10:ITIH2	0.0491447	0.049145	0.0640535	3.767e-02	3.317e-02	3.719e-02	0.9807
NC_000005.9:FAF2	0.0440819	0.043207	0.0983360	4.684e-02	2.474e-02	3.720e-02	0.9807
NC_000003.11:UBP1	0.5650840	0.819472	0.4729920	7.328e-03	1.384e-02	3.722e-02	0.9807
NC_000009.11:C9orf84	0.1214170	0.050397	0.0536804	2.649e-02	2.828e-02	3.749e-02	0.9807
NC_000008.10:TACC1	0.9844290	0.984429	0.9825180	1.274e-02	8.163e-03	3.768e-02	0.9807
NC_000004.11:LOC100287219	0.0482204	0.055989	0.0439418	6.212e-02	2.794e-02	3.770e-02	0.9807
NC_000015.9:RASL12	0.0682037	0.104312	0.1347280	2.428e-02	1.520e-02	3.797e-02	0.9807
NC_000009.11:QRFP	0.2053500	0.205350	0.5128490	9.559e-03	1.336e-02	3.801e-02	0.9807
NC_000006.11:OLIG3	0.9799410	0.979941	0.9799410	9.937e-03	1.078e-02	3.819e-02	0.9807
NC_000001.10:LENEP	0.9799190	0.979919	0.9799190	9.945e-03	1.080e-02	3.823e-02	0.9807
NC_000003.11:TOMM70A	0.1290210	0.182799	0.0714052	1.267e-02	2.298e-02	3.824e-02	0.9807
NC_000009.11:PHF19	0.0463561	0.046356	0.0618212	4.094e-02	3.846e-02	3.826e-02	0.9807
NC_000013.10:LOC645626	0.0457952	0.040247	0.0744369	1.838e-01	1.467e-02	3.833e-02	0.9807
NC_000022.10:RNU12P	0.9844550	0.984455	0.9844520	1.200e-02	9.077e-03	3.840e-02	0.9807
NC_000015.9:TRPM7	0.0349735	0.034629	0.0368942	3.325e-01	3.359e-02	3.843e-02	0.9807
NC_000007.13:ST7OT1	0.9845210	0.984521	0.9828410	1.312e-02	8.389e-03	3.851e-02	0.9807
NC_000002.11:OR7E89P	0.9844450	0.984445	0.9827640	1.295e-02	8.526e-03	3.856e-02	0.9807
NC_000022.10:LOC100287021	0.0265715	0.070364	0.0837460	4.586e-02	3.427e-02	3.868e-02	0.9807
NC_000012.11:PCBP2	0.9799650	0.979965	0.9799740	1.012e-02	1.099e-02	3.874e-02	0.9807
NC_000002.11:EML4	0.0397040	0.039704	0.0935359	4.101e-02	3.917e-02	3.876e-02	0.9807
NC_000014.8:LOC100287307	0.0489031	0.048903	0.0589145	6.331e-02	2.587e-02	3.877e-02	0.9807
NC_000009.11:SYK	0.0088883	0.104284	0.0946116	5.493e-02	8.018e-02	3.883e-02	0.9807
NC_000006.11:ELOVL5	0.6465190	0.256355	0.4876050	8.415e-03	1.409e-02	3.887e-02	0.9807
NC_000001.10:WARS2	0.9799420	0.981811	0.9817920	1.244e-02	9.098e-03	3.896e-02	0.9807
NC_000022.10:LOC440792	0.0243483	0.079836	0.1654920	2.610e-02	4.176e-02	3.901e-02	0.9807
NC_000001.10:LOC148709	0.0508128	0.050813	0.0508128	4.111e-02	4.112e-02	3.905e-02	0.9807
NC_000003.11:LOC100130002	0.0441299	0.045078	0.0480739	6.410e-02	3.690e-02	3.908e-02	0.9807
NC_000003.11:LOC100130484	0.0437497	0.043750	0.0466623	1.246e-01	2.522e-02	3.918e-02	0.9807
NC_000012.11:LOC338799	0.0475901	0.047590	0.0371504	8.673e-02	3.357e-02	3.925e-02	0.9807
NC_000007.13:OCM	0.9845030	0.984503	0.9832130	1.112e-02	1.042e-02	3.934e-02	0.9807
NC_000013.10:PDS5B	0.0622283	0.079606	0.1989510	2.062e-02	2.149e-02	3.938e-02	0.9807
NC_000002.11:CCNYL1	0.0156120	0.030988	0.0893894	1.535e-01	5.921e-02	3.957e-02	0.9807
NC_000003.11:KLHDC6	0.0438033	0.043803	0.0331515	9.150e-02	4.404e-02	3.968e-02	0.9807
NC_000013.10:FLJ31945	0.3018300	0.301830	0.4012900	8.345e-03	1.524e-02	3.978e-02	0.9807
NC_000019.9:CD177P	0.0187083	0.042406	0.0428281	2.200e-01	5.828e-02	3.986e-02	0.9807
NC_000015.9:LASS3	0.2901730	0.113997	0.1806140	1.102e-02	1.767e-02	3.988e-02	0.9807
NC_000004.11:SHISA3	0.0291010	0.047831	0.0328406	1.881e-01	4.320e-02	4.003e-02	0.9807
NC_000020.10:R3HDML	0.0601809	0.053786	0.0485357	6.776e-02	2.480e-02	4.009e-02	0.9807
NC_000001.10:GPA33	0.8683110	0.176372	0.5199380	1.008e-02	1.390e-02	4.010e-02	0.9807
NC_000006.11:LOC100287824	0.0590397	0.059040	0.0715924	4.830e-02	2.257e-02	4.010e-02	0.9807
NC_000007.13:PODXL	0.1595870	0.159587	0.3675520	1.042e-02	1.677e-02	4.014e-02	0.9807
NC_000003.11:LNP1	0.0578492	0.057849	0.0713817	5.104e-02	2.244e-02	4.019e-02	0.9807
NC_000009.11:TUSC1	0.0575237	0.048593	0.0411741	6.164e-02	3.559e-02	4.026e-02	0.9807
NC_000020.10:HCK	0.0576034	0.057603	0.0597914	4.737e-02	2.785e-02	4.034e-02	0.9807
NC_000017.10:NLE1	0.9801220	0.980122	0.9801150	1.238e-02	1.006e-02	4.042e-02	0.9807
NC_000003.11:PHC3	0.0360105	0.017262	0.1138880	9.561e-02	5.455e-02	4.065e-02	0.9807
NC_000016.9:DHX38	0.0271098	0.024030	0.0603528	3.945e-01	4.959e-02	4.084e-02	0.9807
NC_000014.8:KCNK10	0.0897695	0.030631	0.0274461	1.967e-01	3.094e-02	4.085e-02	0.9807
NC_000001.10:ATP1A2	0.0678747	0.037950	0.1044210	3.084e-02	3.714e-02	4.088e-02	0.9807
NC_000001.10:OR6N2	0.0429005	0.061163	0.0784599	4.963e-02	2.808e-02	4.102e-02	0.9807
NC_000010.10:NHLRC2	0.0629943	0.043965	0.0778714	3.886e-02	3.386e-02	4.108e-02	0.9807
NC_000005.9:ODZ2	0.0383404	0.032041	0.0485478	1.626e-01	3.794e-02	4.112e-02	0.9807
NC_000011.9:OR5J1P	0.0434542	0.038658	0.0393624	1.209e-01	3.978e-02	4.123e-02	0.9807
NC_000013.10:F7	0.0464921	0.058122	0.1427700	2.576e-02	3.638e-02	4.129e-02	0.9807
NC_000007.13:GAL3ST4	0.9845330	0.984533	0.9845320	1.311e-02	1.007e-02	4.132e-02	0.9807
NC_000002.11:EPHA4	0.1024080	0.053144	0.0372481	3.210e-02	4.734e-02	4.133e-02	0.9807
NC_000001.10:PEA15	0.0478342	0.047834	0.0519907	8.156e-02	3.024e-02	4.146e-02	0.9807
NC_000012.11:LOC100128817	0.0173292	0.031110	0.1064310	1.235e-01	6.057e-02	4.148e-02	0.9807
NC_000022.10:MICAL3	0.0938631	0.123979	0.2730000	1.228e-02	2.323e-02	4.149e-02	0.9807
NC_000011.9:OR10G5P	0.8966460	0.896646	0.5729620	8.810e-03	1.535e-02	4.159e-02	0.9807
NC_000010.10:MKI67	0.0257978	0.024151	0.2941210	6.092e-02	5.714e-02	4.162e-02	0.9807
NC_000017.10:NEK8	0.0840190	0.081890	0.1590010	1.946e-02	2.301e-02	4.168e-02	0.9807
NC_000019.9:OR7D2	0.0305318	0.030532	0.1121540	5.299e-02	6.146e-02	4.175e-02	0.9807
NC_000003.11:USP19	0.9800670	0.980067	0.9800630	1.291e-02	1.052e-02	4.178e-02	0.9807
NC_000001.10:TMCO1	0.0286361	0.043432	0.0507023	2.602e-01	3.375e-02	4.205e-02	0.9807
NC_000001.10:FGGY	0.0392992	0.039299	0.0877169	5.349e-02	4.282e-02	4.214e-02	0.9807
NC_000007.13:KLHDC10	0.0601775	0.050412	0.1530420	2.192e-02	4.051e-02	4.217e-02	0.9807
NC_000006.11:LAMA2	0.6340870	0.307424	0.1154050	1.025e-02	1.922e-02	4.217e-02	0.9807
NC_000005.9:LOC100129186	0.0682466	0.026445	0.0602884	9.540e-02	3.329e-02	4.218e-02	0.9807
NC_000017.10:SH3GLP2	0.0653655	0.217827	0.2291020	2.422e-02	1.318e-02	4.226e-02	0.9807
NC_000008.10:RP1	0.0784157	0.040402	0.0541052	5.505e-02	3.317e-02	4.235e-02	0.9807
NC_000005.9:PFDN1	0.0676547	0.067655	0.3160410	2.118e-02	2.491e-02	4.235e-02	0.9807
NC_000020.10:CRNKL1	0.0432025	0.043202	0.0519967	1.160e-01	3.098e-02	4.238e-02	0.9807
NC_000016.9:RGS11	0.9844410	0.984441	0.9844340	1.490e-02	9.531e-03	4.243e-02	0.9807
NC_000004.11:CCNA2	0.0191110	0.060940	0.0437726	1.130e-01	6.785e-02	4.250e-02	0.9807
NC_000016.9:CHTF8	0.1420380	0.041692	0.1194490	2.103e-02	3.302e-02	4.261e-02	0.9807
NC_000022.10:SGSM3	0.0405932	0.040593	0.0398516	1.591e-01	3.884e-02	4.268e-02	0.9807
NC_000012.11:HPD	0.0574008	0.057401	0.0598739	6.183e-02	2.760e-02	4.324e-02	0.9807
NC_000017.10:DUSP3	0.0310722	0.077315	0.4728480	2.695e-02	3.704e-02	4.341e-02	0.9807
NC_000016.9:HSD17B2	0.0636191	0.063619	0.0636191	2.422e-02	NA	4.357e-02	0.9807
NC_000006.11:LRFN2	0.9812020	0.849370	0.7566600	9.159e-03	1.694e-02	4.378e-02	0.9807
NC_000015.9:THSD4	0.0200074	0.037323	0.0636607	2.909e-01	5.433e-02	4.384e-02	0.9807
NC_000022.10:GSTTP2	0.9801580	0.980158	0.9801560	1.377e-02	1.122e-02	4.389e-02	0.9807
NC_000019.9:PIP5K1C	0.2411350	0.108806	0.1765220	1.188e-02	2.278e-02	4.390e-02	0.9807
NC_000004.11:SPOCK3	0.5106140	0.668218	0.7255110	9.411e-03	1.670e-02	4.402e-02	0.9807
NC_000008.10:CHCHD7	0.0407392	0.040739	0.0330054	1.810e-01	4.933e-02	4.403e-02	0.9807
NC_000003.11:ARMC8	0.0506020	0.050602	0.0485877	8.302e-02	3.458e-02	4.404e-02	0.9807
NC_000011.9:ANKK1	0.0124718	0.179215	0.9453300	3.273e-02	5.591e-02	4.412e-02	0.9807
NC_000007.13:AHR	0.0838013	0.083801	0.0930217	2.000e-02	3.493e-02	4.414e-02	0.9807
NC_000011.9:LOC100129827	0.0528921	0.052892	0.0534756	6.088e-02	3.795e-02	4.423e-02	0.9807
NC_000010.10:LOC751602	0.0574019	0.057402	0.0661481	4.352e-02	3.725e-02	4.430e-02	0.9807
NC_000008.10:NDRG1	0.0541906	0.054191	0.0639861	6.650e-02	2.958e-02	4.447e-02	0.9807
NC_000019.9:HIPK4	0.1181090	0.118109	0.1616020	1.706e-02	2.073e-02	4.452e-02	0.9807
NC_000017.10:DGKE	0.0969223	0.097606	0.0979863	2.356e-02	2.402e-02	4.460e-02	0.9807
NC_000003.11:TNIK	0.0622473	0.062247	0.3512190	2.441e-02	2.881e-02	4.489e-02	0.9807
NC_000005.9:PCDH24	0.1350100	0.066155	0.1345510	1.775e-02	3.041e-02	4.504e-02	0.9807
NC_000016.9:EMP2	0.0441702	0.044170	0.0686983	2.045e-01	2.247e-02	4.506e-02	0.9807
NC_000019.9:CEACAM21	0.0451944	0.047264	0.0617511	5.260e-02	5.276e-02	4.509e-02	0.9807
NC_000007.13:ITGB8	0.3743900	0.150475	0.2895960	1.082e-02	1.975e-02	4.522e-02	0.9807
NC_000021.8:C1QBPP	0.0466643	0.046664	0.1319940	3.410e-02	4.611e-02	4.524e-02	0.9807
NC_000002.11:LOC100288719	0.0593294	0.059329	0.0333471	9.307e-02	3.774e-02	4.524e-02	0.9807
NC_000011.9:LOC643037	0.0401296	0.038560	0.0541338	7.364e-02	6.282e-02	4.526e-02	0.9807
NC_000001.10:OR2T4	0.0626623	0.062662	0.0750776	5.860e-02	2.425e-02	4.533e-02	0.9807
NC_000019.9:LGALS4	0.9801810	0.980181	0.9801810	1.441e-02	1.173e-02	4.542e-02	0.9807
NC_000006.11:LOC100130606	0.2028230	0.072173	0.3953080	1.395e-02	2.503e-02	4.554e-02	0.9807
NC_000019.9:PLK5P	0.1205110	0.120511	0.8825930	1.372e-02	2.275e-02	4.557e-02	0.9807
NC_000001.10:LCE4A	0.0424626	0.042150	0.0440903	1.091e-01	4.972e-02	4.561e-02	0.9807
NC_000006.11:C6orf145	0.0581370	0.066377	0.0683283	4.381e-02	3.466e-02	4.564e-02	0.9807
NC_000001.10:CHD1L	0.0267492	0.045005	0.0537732	1.434e-01	5.412e-02	4.568e-02	0.9807
NC_000004.11:HSD17B11	0.4595190	0.538679	0.3938430	9.832e-03	1.794e-02	4.584e-02	0.9807
NC_000007.13:ICA1	0.0388996	0.040562	0.0490859	2.135e-01	3.750e-02	4.587e-02	0.9807
NC_000012.11:SPRYD4	0.0536273	0.053627	0.1517680	2.845e-02	4.191e-02	4.588e-02	0.9807
NC_000004.11:HOPX	0.0357809	0.034828	0.0527179	1.861e-01	4.695e-02	4.591e-02	0.9807
NC_000013.10:KCTD12	0.0347213	0.033259	0.0482513	1.793e-01	5.723e-02	4.601e-02	0.9807
NC_000010.10:PTEN	0.0857680	0.061829	0.0505922	3.341e-02	4.727e-02	4.603e-02	0.9807
NC_000001.10:CLDN19	0.9801490	0.980149	0.9801490	1.465e-02	1.198e-02	4.607e-02	0.9807
NC_000019.9:RPS4P21	0.0493014	0.045598	0.0458102	9.576e-02	4.307e-02	4.608e-02	0.9807
NC_000007.13:GRM8	0.0442050	0.044205	0.0722531	6.903e-02	4.220e-02	4.609e-02	0.9807
NC_000005.9:ZNF131	0.2929670	0.420798	0.9006980	1.098e-02	1.662e-02	4.611e-02	0.9807
NC_000011.9:LOC643855	0.0598707	0.047706	0.0663527	5.597e-02	3.846e-02	4.624e-02	0.9807
NC_000007.13:HOXA11	0.0947909	0.081401	0.1924900	1.798e-02	2.942e-02	4.627e-02	0.9807
NC_000008.10:TPD52	0.0370086	0.056288	0.0598885	9.466e-02	3.761e-02	4.634e-02	0.9807
NC_000010.10:LOC100129859	0.1817760	0.034179	0.0862276	1.293e-01	1.322e-02	4.637e-02	0.9807
NC_000009.11:NPDC1	0.0499686	0.049969	0.0749755	5.477e-02	4.058e-02	4.644e-02	0.9807
NC_000001.10:VAV3	0.0310584	0.031058	0.0660857	1.886e-01	5.251e-02	4.649e-02	0.9807
NC_000001.10:LBR	0.0396285	0.039628	0.0575100	8.806e-02	5.485e-02	4.650e-02	0.9807
NC_000011.9:TMEM126A	0.1425960	0.142596	0.1936940	1.600e-02	1.967e-02	4.656e-02	0.9807
NC_000004.11:TRIML1	0.0445948	0.043333	0.0407558	1.315e-01	4.774e-02	4.662e-02	0.9807
NC_000001.10:RABGGTB	0.0407277	0.040728	0.0906577	5.265e-02	5.636e-02	4.679e-02	0.9807
NC_000007.13:IMPDH1P3	0.4877010	0.487701	0.9740290	1.016e-02	1.820e-02	4.680e-02	0.9807
NC_000015.9:CLK3	0.0618236	0.061824	0.0752234	4.685e-02	3.288e-02	4.681e-02	0.9807
NC_000020.10:SLC23A2	0.0591716	0.059426	0.0900173	4.620e-02	3.136e-02	4.681e-02	0.9807
NC_000009.11:PPP6C	0.5162170	0.135680	0.1048290	1.489e-02	2.298e-02	4.686e-02	0.9807
NC_000005.9:NPM1	0.9798310	0.979831	0.9798400	1.305e-02	1.410e-02	4.693e-02	0.9807
NC_000004.11:PPP3CA	0.9309290	0.937062	0.8420940	1.075e-02	1.727e-02	4.696e-02	0.9807
NC_000004.11:BST1	0.8638360	0.769335	0.5713280	1.032e-02	1.807e-02	4.699e-02	0.9807
NC_000016.9:MLKL	0.0375278	0.027604	0.0727807	1.772e-01	4.774e-02	4.702e-02	0.9807
NC_000012.11:ACSS3	0.1088900	0.057415	0.0310081	5.241e-02	4.824e-02	4.709e-02	0.9807
NC_000009.11:C9orf130	0.0287332	0.615550	0.6135600	2.193e-02	3.396e-02	4.711e-02	0.9807
NC_000010.10:ZNF37A	0.8359260	0.052369	0.0859961	2.609e-02	2.784e-02	4.714e-02	0.9807
NC_000009.11:AMBP	0.0695585	0.084702	0.0894765	3.023e-02	3.255e-02	4.726e-02	0.9807
NC_000001.10:CYR61	0.0513520	0.051352	0.3090550	2.688e-02	4.352e-02	4.739e-02	0.9807
NC_000002.11:NEB	0.0111192	0.085986	0.1306710	6.597e-02	9.715e-02	4.744e-02	0.9807
NC_000008.10:LONRF1	0.9844840	0.984484	0.9844770	1.736e-02	1.119e-02	4.780e-02	0.9807
NC_000010.10:NOLC1	0.0671049	0.059677	0.3832070	2.087e-02	4.020e-02	4.780e-02	0.9807
NC_000005.9:UIMC1	0.1481510	0.044220	0.0453082	4.786e-02	4.010e-02	4.785e-02	0.9807
NC_000003.11:PIGZ	0.1501220	0.150122	0.5409970	1.264e-02	2.325e-02	4.789e-02	0.9807
NC_000004.11:RPS3AP18	0.0334817	0.054161	0.0453205	1.098e-01	5.753e-02	4.796e-02	0.9807
NC_000016.9:TRAP1	0.0675978	0.042558	0.0395737	9.088e-02	4.776e-02	4.802e-02	0.9807
NC_000016.9:ACSM3	0.0550151	0.055015	0.0608525	1.341e-01	2.413e-02	4.807e-02	0.9807
NC_000019.9:C19orf15	0.0646039	0.069563	0.1406290	2.432e-02	4.072e-02	4.810e-02	0.9807
NC_000015.9:ARRDC4	0.5633300	0.353489	0.7415000	1.089e-02	1.842e-02	4.813e-02	0.9807
NC_000001.10:IGSF21	0.0444154	0.044415	0.0556017	7.687e-02	5.662e-02	4.827e-02	0.9807
NC_000001.10:A3GALT2	0.6163760	0.101628	0.0434798	2.635e-02	3.129e-02	4.830e-02	0.9807
NC_000016.9:SCNN1G	0.0627990	0.047314	0.1722890	2.786e-02	4.687e-02	4.831e-02	0.9807
NC_000004.11:C4orf38	0.0389117	0.067425	0.0286805	1.709e-01	5.239e-02	4.833e-02	0.9807
NC_000004.11:LOC100128823	0.0389117	0.067425	0.0286805	1.709e-01	5.239e-02	4.833e-02	0.9807
NC_000013.10:LOC100130242	0.0666553	0.066655	0.0666553	4.054e-02	4.053e-02	4.833e-02	0.9807
NC_000011.9:TECTA	0.0566105	0.061572	0.0197998	5.165e-01	5.030e-02	4.847e-02	0.9807
NC_000010.10:YWHAZP5	0.0409139	0.039217	0.0520043	2.209e-01	4.127e-02	4.847e-02	0.9807
NC_000009.11:FGD3	0.0138771	0.057636	0.3057530	5.851e-02	9.047e-02	4.860e-02	0.9807
NC_000015.9:IQGAP1	0.2961140	0.201664	0.3578550	1.138e-02	2.072e-02	4.870e-02	0.9807
NC_000013.10:C13orf23	0.0367723	0.033814	0.0712840	1.814e-01	4.428e-02	4.876e-02	0.9807
NC_000012.11:CAPRIN2	0.0427068	0.039152	0.0421042	2.784e-01	4.730e-02	4.882e-02	0.9807
NC_000002.11:IL18R1	0.1221830	0.122183	0.7006590	1.561e-02	2.379e-02	4.885e-02	0.9807
NC_000013.10:LOC646201	0.0467114	0.046711	0.0527971	1.300e-01	3.863e-02	4.888e-02	0.9807
NC_000018.9:LOC100130404	0.0661556	0.174236	0.5639170	1.736e-02	2.709e-02	4.893e-02	0.9807
NC_000010.10:C10orf76	0.0390933	0.039093	0.0497346	2.630e-01	4.485e-02	4.897e-02	0.9807
NC_000022.10:PLXNB2	0.0417261	0.041726	0.0404852	2.378e-01	4.939e-02	4.898e-02	0.9807
NC_000015.9:NOX5	0.0557370	0.055737	0.0512794	9.115e-02	3.645e-02	4.912e-02	0.9807
NC_000002.11:LOC91149	0.5725360	0.140935	0.1246530	1.450e-02	2.416e-02	4.913e-02	0.9807
NC_000019.9:EIF3G	0.0654460	0.065446	0.0786002	6.027e-02	2.709e-02	4.913e-02	0.9807
NC_000016.9:NIP7	0.0301146	0.075906	0.4451680	2.941e-02	5.327e-02	4.914e-02	0.9807
NC_000001.10:OLFM3	0.9802510	0.980251	0.9802510	1.604e-02	1.308e-02	4.932e-02	0.9807
NC_000021.8:AGPAT3	0.1320440	0.075717	0.1956080	1.740e-02	3.199e-02	4.937e-02	0.9807
NC_000005.9:OR2Y1	0.0450226	0.066512	0.0694232	4.966e-02	4.983e-02	4.945e-02	0.9807
NC_000002.11:HDAC4	0.0608424	0.043194	0.0290831	2.950e-01	4.710e-02	4.957e-02	0.9807
NC_000001.10:LOC729977	0.1238530	0.104583	0.1076080	2.471e-02	2.451e-02	4.960e-02	0.9807
NC_000001.10:LOC441884	0.0035879	0.227095	0.1203220	2.954e-01	2.429e-01	4.965e-02	0.9807
NC_000005.9:LOC345576	0.0084470	0.089853	0.0592141	3.751e-01	1.491e-01	4.965e-02	0.9807
NC_000016.9:SEPT12	0.1150060	0.115006	0.1507010	2.042e-02	2.482e-02	4.965e-02	0.9807
NC_000006.11:TMEM170B	0.0508348	0.064250	0.0363001	1.271e-01	4.105e-02	4.969e-02	0.9807
NC_000019.9:ETV2	0.9802150	0.980215	0.9802160	1.626e-02	1.316e-02	4.969e-02	0.9807
NC_000012.11:SLC38A2	0.0561560	0.056156	0.0255270	1.646e-01	5.482e-02	4.971e-02	0.9807
NC_000011.9:LOC387770	0.2574960	0.070964	0.1489360	1.697e-02	3.101e-02	4.972e-02	0.9807
NC_000010.10:ENKUR	0.0439956	0.043996	0.0342825	2.746e-01	5.404e-02	4.972e-02	0.9807
NC_000016.9:BCMO1	0.1213530	0.121353	0.4638020	1.664e-02	2.373e-02	4.985e-02	0.9807
NC_000012.11:MDM2	0.0877624	0.046849	0.0777918	3.873e-02	4.578e-02	4.985e-02	0.9807
NC_000004.11:NAP1L5	0.0457421	0.045742	0.0451289	1.184e-01	5.423e-02	5.019e-02	0.9807
NC_000008.10:GRHL2	0.1347580	0.060714	0.0683386	6.195e-02	2.103e-02	5.020e-02	0.9807
NC_000006.11:POU3F2	0.1198160	0.119816	0.0342578	3.124e-02	4.845e-02	5.023e-02	0.9807
NC_000001.10:ABCB10	0.1112120	0.111212	0.1112950	2.351e-02	2.696e-02	5.032e-02	0.9807
NC_000002.11:LOC646640	0.0076936	0.051740	0.1359770	4.778e-01	1.543e-01	5.033e-02	0.9807
NC_000004.11:LOC132817	0.0722662	0.088378	0.0472033	3.850e-02	5.002e-02	5.035e-02	0.9807
NC_000012.11:PIWIL1	0.3473860	0.347386	0.4700200	1.288e-02	1.771e-02	5.035e-02	0.9807
NC_000003.11:LOC100128035	0.0951250	0.095125	0.1172390	2.118e-02	3.577e-02	5.042e-02	0.9807
NC_000005.9:ADAMTS12	0.0485817	0.048582	0.0424984	1.400e-01	4.699e-02	5.045e-02	0.9807
NC_000017.10:RDM1	0.0566482	0.056648	0.0656285	8.061e-02	3.414e-02	5.052e-02	0.9807
NC_000003.11:LOC131185	0.0637727	0.063773	0.0752895	4.839e-02	3.865e-02	5.065e-02	0.9807
NC_000016.9:LOC100130958	0.0956011	0.047691	0.0477890	4.935e-02	5.499e-02	5.084e-02	0.9807
NC_000005.9:SEPT8	0.0334753	0.033475	0.0904491	1.454e-01	5.219e-02	5.086e-02	0.9807
NC_000017.10:FBF1	0.0639181	0.063759	0.0486348	8.819e-02	3.479e-02	5.097e-02	0.9807
NC_000001.10:TRAF5	0.0342358	0.065249	0.1993720	3.765e-02	5.197e-02	5.111e-02	0.9807
NC_000017.10:LOC100131109	0.0698675	0.061227	0.0617874	9.371e-02	2.650e-02	5.111e-02	0.9807
NC_000017.10:MGC12916	0.0698675	0.061227	0.0617874	9.371e-02	2.650e-02	5.111e-02	0.9807
NC_000016.9:GPR114	0.0197452	0.099017	0.0520655	1.272e-01	6.343e-02	5.115e-02	0.9807
NC_000006.11:ZSCAN16	0.0886071	0.078149	0.1943760	2.509e-02	3.018e-02	5.136e-02	0.9807
NC_000012.11:NLRP9P	0.0375756	0.036098	0.0637385	2.288e-01	5.000e-02	5.172e-02	0.9807
NC_000017.10:PRPSAP1	0.0415526	0.041553	0.0564770	1.739e-01	4.802e-02	5.184e-02	0.9807
NC_000006.11:KRT18P9	0.0540999	0.062118	0.0746116	8.070e-02	3.238e-02	5.199e-02	0.9807
NC_000004.11:LOC100286957	0.0678021	0.070138	0.0963357	4.054e-02	3.643e-02	5.200e-02	0.9807
NC_000011.9:MS4A14	0.0468421	0.046842	0.0489126	2.107e-01	4.080e-02	5.202e-02	0.9807
NC_000020.10:SSTR4	0.1057200	0.105720	0.2224890	1.879e-02	3.020e-02	5.221e-02	0.9807
NC_000007.13:CALN1	0.0447058	0.048803	0.0323224	3.211e-01	5.923e-02	5.226e-02	0.9807
NC_000004.11:C4orf45	0.0442928	0.043867	0.0561234	1.226e-01	5.327e-02	5.240e-02	0.9807
NC_000013.10:CKAP2	0.0401984	0.053491	0.0860976	1.208e-01	3.425e-02	5.243e-02	0.9807
NC_000005.9:LOC100287940	0.0690172	0.072490	0.0887864	4.775e-02	3.263e-02	5.248e-02	0.9807
NC_000013.10:FLT1	0.1410050	0.157629	0.5954550	1.445e-02	2.645e-02	5.264e-02	0.9807
NC_000014.8:HOMEZ	0.0458349	0.045835	0.0984118	5.845e-02	5.581e-02	5.264e-02	0.9807
NC_000004.11:PDE6B	0.0337845	0.045680	0.0547632	1.392e-01	6.737e-02	5.273e-02	0.9807
NC_000007.13:EPHB6	0.0808633	0.081794	0.0808633	3.679e-02	3.679e-02	5.279e-02	0.9807
NC_000004.11:LOC644248	0.1266630	0.142491	0.7609640	1.546e-02	2.735e-02	5.283e-02	0.9807
NC_000003.11:PLXNB1	0.0415661	0.044330	0.0719531	1.277e-01	4.505e-02	5.283e-02	0.9807
NC_000006.11:HLA-DQA2	0.0461052	0.046105	0.1024930	5.392e-02	5.921e-02	5.296e-02	0.9807
NC_000019.9:ZNF578	0.2060090	0.077323	0.3880390	1.877e-02	2.669e-02	5.304e-02	0.9807
NC_000007.13:NPSR1	0.0579044	0.057904	0.0589714	5.315e-02	6.121e-02	5.307e-02	0.9807
NC_000011.9:DDX6	0.0600691	0.051547	0.0315384	3.792e-01	4.470e-02	5.312e-02	0.9807
NC_000010.10:LOC644459	0.0636618	0.053617	0.1028010	4.273e-02	4.737e-02	5.316e-02	0.9807
NC_000021.8:MAPK6PS2	0.0855702	0.068241	0.0512089	4.659e-02	4.888e-02	5.317e-02	0.9807
NC_000010.10:bA291L22.4	0.9800990	0.980099	0.9800990	1.598e-02	1.599e-02	5.320e-02	0.9807
NC_000009.11:PSMA7P	0.0447576	0.044758	0.0658351	1.055e-01	5.182e-02	5.325e-02	0.9807
NC_000012.11:AGAP2	0.9800470	0.980047	0.9800400	1.719e-02	1.492e-02	5.326e-02	0.9807
NC_000005.9:MGC42105	0.0540388	0.057878	0.2129350	3.014e-02	5.192e-02	5.326e-02	0.9807
NC_000011.9:OR51AB1P	0.0682777	0.068278	0.0830222	6.256e-02	3.006e-02	5.332e-02	0.9807
NC_000017.10:MAP3K14	0.0510315	0.051032	0.0632616	1.317e-01	3.644e-02	5.333e-02	0.9807
NC_000014.8:CMTM5	0.0545746	0.044290	0.0356359	2.121e-01	5.621e-02	5.338e-02	0.9807
NC_000019.9:RINL	0.0749281	0.037496	0.0642937	1.603e-01	3.193e-02	5.344e-02	0.9807
NC_000003.11:LOC646300	0.0623905	0.043366	0.0456600	1.242e-01	5.017e-02	5.347e-02	0.9807
NC_000016.9:AP1G1	0.7179550	0.717955	0.7109410	1.270e-02	2.064e-02	5.355e-02	0.9807
NC_000006.11:TTLL2	0.0415258	0.064005	0.0451884	1.518e-01	4.657e-02	5.355e-02	0.9807
NC_000002.11:LOC100124401	0.9801340	0.980134	0.9801340	1.614e-02	1.614e-02	5.359e-02	0.9807
NC_000006.11:LOC727842	0.0631483	0.050397	0.0583532	8.486e-02	4.489e-02	5.385e-02	0.9807
NC_000022.10:IGLL3	0.0583098	0.061767	0.0660701	7.404e-02	3.995e-02	5.386e-02	0.9807
NC_000017.10:KRT17P3	0.0620047	0.062005	0.0514878	9.356e-02	3.975e-02	5.400e-02	0.9807
NC_000012.11:C12orf29	0.2092230	0.070311	0.1058840	2.715e-02	3.050e-02	5.406e-02	0.9807
NC_000022.10:IGLV3-1	0.1604730	0.160473	0.2172790	1.807e-02	2.301e-02	5.406e-02	0.9807
NC_000012.11:RPL21P1	0.0673854	0.067385	0.0752538	7.062e-02	3.145e-02	5.421e-02	0.9807
NC_000017.10:SECTM1	0.6893420	0.127350	0.0691979	2.235e-02	3.117e-02	5.432e-02	0.9807
NC_000010.10:SH2D4B	0.5320230	0.241677	0.6390370	1.381e-02	2.092e-02	5.436e-02	0.9807
NC_000003.11:FGF12	0.0473997	0.047400	0.1273150	5.150e-02	5.612e-02	5.463e-02	0.9807
NC_000010.10:ZEB1	0.1119390	0.096667	0.1755400	2.079e-02	3.412e-02	5.464e-02	0.9807
NC_000019.9:U2AF2	0.0456591	0.044113	0.0515991	2.281e-01	4.836e-02	5.466e-02	0.9807
NC_000019.9:INSR	0.3343630	0.069274	0.0330334	8.037e-02	2.888e-02	5.467e-02	0.9807
NC_000001.10:ST6GALNAC5	0.2323570	0.118773	0.1995890	1.888e-02	2.382e-02	5.469e-02	0.9807
NC_000008.10:C8orf83	0.0441898	0.050178	0.0484167	1.062e-01	7.017e-02	5.481e-02	0.9807
NC_000014.8:SNAPC1	0.0620349	0.081878	0.0814241	7.047e-02	2.837e-02	5.481e-02	0.9807
NC_000002.11:CCDC85A	0.3436830	0.343683	0.9908600	1.309e-02	2.198e-02	5.489e-02	0.9807
NC_000016.9:SF3B3	0.0588421	0.058842	0.0417212	1.803e-01	3.908e-02	5.490e-02	0.9807
NC_000001.10:ADAM15	0.9803380	0.980338	0.9803380	1.853e-02	1.503e-02	5.495e-02	0.9807
NC_000013.10:LOC121838	0.1109150	0.056254	0.2940020	2.373e-02	4.029e-02	5.499e-02	0.9807
NC_000020.10:SEL1L2	0.8394140	0.930886	0.9126500	1.240e-02	2.278e-02	5.500e-02	0.9807
NC_000003.11:HIGD1A	0.1273110	0.127311	0.1630640	2.188e-02	2.693e-02	5.507e-02	0.9807
NC_000011.9:MICALCL	0.1365310	0.026081	0.0943152	6.464e-02	4.669e-02	5.511e-02	0.9807
NC_000002.11:CHN1	0.0607223	0.060722	0.0662065	8.907e-02	3.651e-02	5.513e-02	0.9807
NC_000001.10:ANKRD35	0.0601299	0.060130	0.0694254	7.886e-02	3.939e-02	5.527e-02	0.9807
NC_000002.11:OTOS	0.0254022	0.052414	0.1007630	8.630e-02	8.046e-02	5.528e-02	0.9807
NC_000003.11:STXBP5L	0.0366280	0.042339	0.1028850	7.515e-02	7.142e-02	5.529e-02	0.9807
NC_000017.10:LOC100128717	0.0382003	0.045526	0.0547654	1.943e-01	5.875e-02	5.533e-02	0.9807
NC_000004.11:LOC644517	0.0255314	0.048753	0.0780892	1.382e-01	7.566e-02	5.535e-02	0.9807
NC_000006.11:LOC100287229	0.0373346	0.037335	0.0894035	1.230e-01	6.102e-02	5.537e-02	0.9807
NC_000007.13:SLC25A13	0.9802780	0.980278	0.9802780	1.871e-02	1.521e-02	5.540e-02	0.9807
NC_000014.8:ACOT2	0.2490340	0.212863	0.6838840	1.360e-02	2.447e-02	5.543e-02	0.9807
NC_000017.10:ZNF207	0.0699255	0.069926	0.0825719	7.181e-02	2.930e-02	5.547e-02	0.9807
NC_000010.10:ARID5B	0.0262410	0.063570	0.0495271	1.540e-01	8.435e-02	5.560e-02	0.9807
NC_000012.11:IPO8	0.3617570	0.310906	0.5418820	1.282e-02	2.344e-02	5.560e-02	0.9807
NC_000012.11:MED13L	0.0369307	0.042899	0.0683964	1.467e-01	6.110e-02	5.563e-02	0.9807
NC_000004.11:LOC100287013	0.1356790	0.139633	0.1611450	2.217e-02	2.552e-02	5.570e-02	0.9807
NC_000007.13:HOXA9	0.0869646	0.086965	0.2909810	2.287e-02	3.661e-02	5.589e-02	0.9807
NC_000008.10:TDGF5	0.2119630	0.211963	0.3396810	1.732e-02	2.051e-02	5.598e-02	0.9807
NC_000019.9:CCDC9	0.0426112	0.076916	0.3291270	3.430e-02	4.775e-02	5.600e-02	0.9807
NC_000009.11:DBC1	0.0531069	0.053107	0.0614406	1.133e-01	4.447e-02	5.612e-02	0.9807
NC_000001.10:HMGCS2	0.0483308	0.039038	0.0662601	1.572e-01	5.178e-02	5.616e-02	0.9807
NC_000008.10:LOC157381	0.0519545	0.051408	0.0483577	1.999e-01	4.445e-02	5.620e-02	0.9807
NC_000007.13:BHLHA15	0.0517803	0.051780	0.0487948	1.179e-01	5.723e-02	5.620e-02	0.9807
NC_000011.9:RPS4P13	0.9800030	0.980003	0.9800030	1.658e-02	1.782e-02	5.623e-02	0.9807
NC_000011.9:LOC283104	0.1036310	0.058657	0.0623421	7.843e-02	3.107e-02	5.632e-02	0.9807
NC_000020.10:BPIL3	0.0661143	0.066114	0.0354869	1.536e-01	4.419e-02	5.653e-02	0.9807
NC_000002.11:DDX18	0.0270056	0.046658	0.0839814	1.456e-01	7.237e-02	5.655e-02	0.9807
NC_000003.11:FAM55C	0.0522900	0.033932	0.0781104	1.414e-01	5.321e-02	5.683e-02	0.9807
NC_000015.9:FES	0.9808750	0.980875	0.9844130	1.820e-02	1.675e-02	5.692e-02	0.9807
NC_000003.11:MRAS	0.0662710	0.051200	0.0666662	1.417e-01	3.272e-02	5.698e-02	0.9807
NC_000001.10:CDC7	0.0462137	0.046214	0.0510863	4.138e-01	4.847e-02	5.699e-02	0.9807
NC_000012.11:EP400NL	0.0773641	0.083493	0.1046880	6.646e-02	2.367e-02	5.710e-02	0.9807
NC_000002.11:KRT18P46	0.9687070	0.896006	0.8298970	1.352e-02	2.300e-02	5.710e-02	0.9807
NC_000001.10:PIK3R3	0.0967294	0.096729	0.0249693	6.522e-02	6.865e-02	5.711e-02	0.9807
NC_000006.11:XPO5	0.2521300	0.185527	0.2959580	1.829e-02	2.081e-02	5.716e-02	0.9807
NC_000002.11:LOC391343	0.2376550	0.237655	0.5446750	1.588e-02	2.221e-02	5.721e-02	0.9807
NC_000020.10:SNPH	0.0161076	0.064216	0.3600400	6.681e-02	1.074e-01	5.740e-02	0.9807
NC_000001.10:OR6K5P	0.9799120	0.979912	0.9799120	1.764e-02	1.767e-02	5.740e-02	0.9807
NC_000020.10:C20orf106	0.3679350	0.304294	0.3507660	1.417e-02	2.333e-02	5.744e-02	0.9807
NC_000010.10:POLL	0.2508660	0.250866	0.2493480	1.531e-02	2.422e-02	5.749e-02	0.9807
NC_000005.9:LOC100128154	0.0945289	0.065069	0.2098910	2.805e-02	4.091e-02	5.763e-02	0.9807
NC_000002.11:NOP58	0.1531330	0.069925	0.0944531	2.894e-02	4.219e-02	5.765e-02	0.9807
NC_000002.11:PCDP1	0.1356540	0.129311	0.7391950	1.797e-02	3.025e-02	5.771e-02	0.9807
NC_000012.11:TMTC1	0.0730431	0.047815	0.0299275	6.488e-01	5.634e-02	5.782e-02	0.9807
NC_000001.10:ACADM	0.1380070	0.054703	0.0779408	4.085e-02	4.482e-02	5.784e-02	0.9807
NC_000004.11:LOC643014	0.0477627	0.076694	0.0852879	7.937e-02	3.883e-02	5.791e-02	0.9807
NC_000011.9:LOC100129915	0.0726281	0.031492	0.0575855	1.213e-01	6.648e-02	5.799e-02	0.9807
NC_000011.9:IGSF22	0.1723120	0.172312	0.2267840	1.608e-02	2.988e-02	5.808e-02	0.9807
NC_000001.10:LOC100128003	0.0318504	0.061649	0.0852923	9.947e-02	6.154e-02	5.808e-02	0.9807
NC_000012.11:NUP107	0.0414642	0.052611	0.0451899	3.162e-01	5.895e-02	5.810e-02	0.9807
NC_000006.11:LOC729400	0.0954000	0.042099	0.1385740	4.053e-02	5.080e-02	5.812e-02	0.9807
NC_000001.10:EPHX1	0.9803760	0.980376	0.9803760	1.799e-02	1.799e-02	5.824e-02	0.9807
NC_000006.11:YIPF3	0.1265210	0.047485	0.0296470	2.439e-01	4.234e-02	5.830e-02	0.9807
NC_000003.11:LOC100127945	0.2159310	0.083577	0.1793360	2.857e-02	2.454e-02	5.840e-02	0.9807
NC_000005.9:C5orf40	0.6560580	0.888883	0.6904730	1.343e-02	2.462e-02	5.840e-02	0.9807
NC_000006.11:HIST1H3D	0.0841523	0.084152	0.0841523	4.003e-02	4.280e-02	5.849e-02	0.9807
NC_000006.11:NEDD9	0.0504170	0.049592	0.0454452	6.698e-01	5.051e-02	5.853e-02	0.9807
NC_000005.9:ARSI	0.0501372	0.051349	0.1575840	5.036e-02	5.604e-02	5.856e-02	0.9807
NC_000010.10:KIF5B	0.0893038	0.094671	0.2908890	2.451e-02	3.617e-02	5.859e-02	0.9807
NC_000001.10:FLG	0.1460040	0.040622	0.2174830	2.996e-02	4.805e-02	5.883e-02	0.9807
NC_000012.11:LOC100288407	0.0292550	0.063409	0.0540355	2.740e-01	6.535e-02	5.888e-02	0.9807
NC_000018.9:SOCS6	0.0628079	0.062808	0.0596845	2.408e-01	2.871e-02	5.888e-02	0.9807
NC_000022.10:C22orf25	0.0981456	0.097406	0.0941028	3.256e-02	4.017e-02	5.892e-02	0.9807
NC_000006.11:LOC260339	0.0495695	0.049570	0.0494243	1.336e-01	6.767e-02	5.894e-02	0.9807
NC_000011.9:LOC100129032	0.0104362	0.124198	0.0842180	3.103e-01	1.028e-01	5.897e-02	0.9807
NC_000001.10:GJC2	0.0580969	0.075570	0.0471242	8.908e-02	5.379e-02	5.908e-02	0.9807
NC_000003.11:C3orf1	0.0383571	0.089881	0.0617684	1.269e-01	4.332e-02	5.923e-02	0.9807
NC_000016.9:C16orf80	0.0395320	0.050196	0.0567957	1.324e-01	7.702e-02	5.931e-02	0.9807
NC_000017.10:ANKRD40	0.9799260	0.979926	0.9799340	1.778e-02	1.913e-02	5.935e-02	0.9807
NC_000020.10:LRRN4	0.9800720	0.981824	0.9818060	2.187e-02	1.564e-02	5.938e-02	0.9807
NC_000005.9:CLPTM1L	0.0454602	0.057644	0.0528610	1.233e-01	6.411e-02	5.947e-02	0.9807
NC_000017.10:HOXB8	0.0584199	0.072042	0.0647933	7.701e-02	4.724e-02	5.952e-02	0.9807
NC_000009.11:TJP2	0.0278633	0.045778	0.0838901	2.581e-01	6.839e-02	5.973e-02	0.9807
NC_000017.10:ABCA6	0.0601544	0.060154	0.0991429	4.799e-02	6.031e-02	5.976e-02	0.9807
NC_000020.10:LOC100127886	0.0642720	0.064272	0.0540788	6.456e-02	6.817e-02	5.976e-02	0.9807
NC_000004.11:PRKG2	0.0691683	0.051483	0.0849903	5.831e-02	5.725e-02	5.978e-02	0.9807
NC_000019.9:FAM129C	0.0745360	0.074536	0.3407080	3.219e-02	3.857e-02	5.981e-02	0.9807
NC_000004.11:LOC100132829	0.3231470	0.126115	0.1687270	2.132e-02	2.635e-02	5.993e-02	0.9807
NC_000002.11:CYP27C1	0.0339951	0.052573	0.0689050	1.104e-01	8.792e-02	6.025e-02	0.9807
NC_000009.11:PTGES2	0.0692771	0.071540	0.1074800	7.268e-02	3.087e-02	6.039e-02	0.9807
NC_000008.10:LOC100287706	0.5290690	0.339368	0.4231920	1.396e-02	2.643e-02	6.041e-02	0.9807
NC_000016.9:FLJ43980	0.0902901	0.090290	0.1920360	2.497e-02	4.429e-02	6.043e-02	0.9807
NC_000021.8:C21orf58	0.0658013	0.065801	0.0609436	1.026e-01	4.103e-02	6.044e-02	0.9807
NC_000001.10:SEC16B	0.0800664	0.080066	0.0801824	4.458e-02	4.784e-02	6.045e-02	0.9807
NC_000006.11:GPR89P	0.0688305	0.076189	0.1614700	3.133e-02	5.264e-02	6.047e-02	0.9807
NC_000010.10:WDR37	0.0809029	0.069995	0.0400124	6.221e-02	7.723e-02	6.053e-02	0.9807
NC_000005.9:BHMT2	0.1251520	0.078695	0.0782344	4.030e-02	4.048e-02	6.060e-02	0.9807
NC_000022.10:LIMK2	0.0553263	0.053863	0.0733474	1.433e-01	4.039e-02	6.060e-02	0.9807
NC_000001.10:DNALI1	0.9398860	0.939886	0.9411100	1.474e-02	2.466e-02	6.062e-02	0.9807
NC_000007.13:ARL4A	0.1522740	0.047382	0.0416237	1.032e-01	4.521e-02	6.066e-02	0.9807
NC_000004.11:TTC29	0.0458786	0.105464	0.5660280	3.038e-02	5.131e-02	6.091e-02	0.9807
NC_000001.10:CACHD1	0.0660660	0.066066	0.0751936	6.365e-02	5.116e-02	6.101e-02	0.9807
NC_000011.9:LOC100286987	0.9585180	0.716750	0.6225160	1.525e-02	2.425e-02	6.107e-02	0.9807
NC_000009.11:FAM69B	0.2439260	0.243926	0.8911350	1.581e-02	2.640e-02	6.108e-02	0.9807
NC_000019.9:CXCL17	0.9803950	0.980395	0.9803960	2.132e-02	1.730e-02	6.119e-02	0.9807
NC_000012.11:C12orf4	0.9802650	0.980265	0.9802570	2.134e-02	1.741e-02	6.136e-02	0.9807
NC_000003.11:ATP2B2	0.0242206	0.121098	0.0399369	5.026e-01	7.445e-02	6.138e-02	0.9807
NC_000010.10:FLJ46300	0.0547080	0.057923	0.0694331	1.201e-01	4.614e-02	6.148e-02	0.9807
NC_000013.10:LOC400126	0.0278223	0.132811	0.2541460	3.839e-02	6.615e-02	6.158e-02	0.9807
NC_000019.9:LOC100289661	0.9801890	0.980189	0.9801950	2.141e-02	1.752e-02	6.158e-02	0.9807
NC_000008.10:DLC1	0.0480018	0.048002	0.0581068	3.191e-01	5.211e-02	6.160e-02	0.9807
NC_000012.11:CALCOCO1	0.0643957	0.049997	0.1064880	8.683e-02	4.159e-02	6.165e-02	0.9807
NC_000012.11:DYRK2	0.0725992	0.072599	0.0847238	8.096e-02	3.381e-02	6.169e-02	0.9807
NC_000006.11:LOC100289494	0.0467861	0.045967	0.0640209	1.212e-01	7.661e-02	6.193e-02	0.9807
NC_000001.10:ANGPTL1	0.6911250	0.078159	0.0992283	3.065e-02	3.472e-02	6.194e-02	0.9807
NC_000011.9:LOC100129471	0.1077460	0.105389	0.0474641	4.069e-02	6.087e-02	6.212e-02	0.9807
NC_000010.10:C10orf47	0.0547918	0.055048	0.0628493	2.200e-01	4.161e-02	6.223e-02	0.9807
NC_000015.9:CTSH	0.0700479	0.084249	0.0902650	4.775e-02	4.805e-02	6.228e-02	0.9807
NC_000012.11:FICD	0.0950065	0.095006	0.1357190	2.743e-02	4.788e-02	6.238e-02	0.9807
NC_000011.9:LOC65998	0.0543627	0.054363	0.0662554	1.268e-01	5.252e-02	6.253e-02	0.9807
NC_000001.10:LOC343165	0.0790081	0.060826	0.0703868	5.330e-02	6.518e-02	6.261e-02	0.9807
NC_000016.9:RPS4Y1P1	0.0583923	0.058392	0.0403662	1.742e-01	6.455e-02	6.270e-02	0.9807
NC_000006.11:MRPL2	0.1993790	0.199379	0.3106150	2.070e-02	2.420e-02	6.271e-02	0.9807
NC_000006.11:SLC17A1	0.9803960	0.980396	0.9803960	2.200e-02	1.789e-02	6.272e-02	0.9807
NC_000003.11:CAND2	0.1493180	0.047186	0.1999970	4.139e-02	3.666e-02	6.278e-02	0.9807
NC_000016.9:ZFP1	0.0272190	0.052645	0.1278230	8.739e-02	1.008e-01	6.297e-02	0.9807
NC_000011.9:C11orf17	0.9870160	0.987016	0.9870160	2.189e-02	1.818e-02	6.298e-02	0.9807
NC_000001.10:DEGS1	0.0683189	0.070790	0.0683189	6.000e-02	6.003e-02	6.307e-02	0.9807
NC_000020.10:PPP1R3D	0.0767724	0.076772	0.0767724	4.315e-02	NA	6.313e-02	0.9807
NC_000010.10:GPR26	0.0482003	0.132394	0.1776890	7.016e-02	2.575e-02	6.317e-02	0.9807
NC_000012.11:GPRC5A	0.1984140	0.198414	0.3112430	2.100e-02	2.455e-02	6.332e-02	0.9807
NC_000009.11:RLN1	0.0566658	0.052808	0.0882332	6.895e-02	6.870e-02	6.343e-02	0.9807
NC_000015.9:CYP1A1	0.0670376	0.067038	0.0632579	1.022e-01	4.492e-02	6.349e-02	0.9807
NC_000003.11:SEC22C	0.0734577	0.073458	0.0805755	8.668e-02	3.577e-02	6.357e-02	0.9807
NC_000014.8:C14orf101	0.0607742	0.049415	0.0491398	1.968e-01	5.946e-02	6.370e-02	0.9807
NC_000002.11:TMEM150	0.0742935	0.074293	0.2620300	3.634e-02	4.373e-02	6.407e-02	0.9807
NC_000005.9:C5orf53	0.0623545	0.062355	0.0601380	8.430e-02	6.472e-02	6.410e-02	0.9807
NC_000011.9:B3GNT6	0.9803250	0.980325	0.9803250	2.267e-02	1.850e-02	6.427e-02	0.9807
NC_000012.11:LOC100288378	0.0392319	0.038765	0.1744450	8.673e-02	7.970e-02	6.431e-02	0.9807
NC_000003.11:PDCD6IP	0.0875187	0.108339	0.3158480	2.698e-02	3.974e-02	6.442e-02	0.9807
NC_000006.11:CLPS	0.1256430	0.209978	0.1261220	2.335e-02	3.663e-02	6.445e-02	0.9807
NC_000004.11:ADRA2C	0.1838770	0.183877	0.2824830	2.192e-02	2.622e-02	6.447e-02	0.9807
NC_000013.10:RPL7AP61	0.9803250	0.980325	0.9803250	2.274e-02	1.861e-02	6.448e-02	0.9807
NC_000009.11:ACER2	0.2374150	0.205514	0.0962231	2.086e-02	3.871e-02	6.466e-02	0.9807
NC_000006.11:LEMD2	0.0732326	0.091279	0.4122130	2.954e-02	4.618e-02	6.467e-02	0.9807
NC_000011.9:ELMOD1	0.1184770	0.083568	0.0877194	4.659e-02	3.872e-02	6.468e-02	0.9807
NC_000022.10:CPSF1P1	0.5492320	0.062201	0.0343127	7.204e-02	5.477e-02	6.478e-02	0.9807
NC_000003.11:LOC401098	0.2133970	0.236935	0.2996980	2.469e-02	2.092e-02	6.485e-02	0.9807
NC_000008.10:POLB	0.0920173	0.092017	0.3006100	3.133e-02	3.750e-02	6.490e-02	0.9807
NC_000001.10:C1orf111	0.0845412	0.084541	0.0428963	9.878e-02	4.886e-02	6.493e-02	0.9807
NC_000003.11:PCOLCE2	0.2375190	0.237519	0.3742990	2.066e-02	2.407e-02	6.502e-02	0.9807
NC_000017.10:NPLOC4	0.0541076	0.065917	0.2899430	3.858e-02	6.306e-02	6.503e-02	0.9807
NC_000003.11:RNF13	0.8830060	0.940597	0.9861200	1.765e-02	2.472e-02	6.516e-02	0.9807
NC_000001.10:HEYL	0.0363056	0.036487	0.0914855	1.790e-01	9.525e-02	6.517e-02	0.9807
NC_000020.10:PLTP	0.9803920	0.980392	0.9803940	2.319e-02	1.889e-02	6.535e-02	0.9807
NC_000015.9:BMF	0.1041860	0.071176	0.0636145	6.044e-02	5.050e-02	6.541e-02	0.9807
NC_000020.10:EIF4EBP2P	0.9829510	0.982951	0.9863870	2.180e-02	2.015e-02	6.545e-02	0.9807
NC_000014.8:MAP3K9	0.0697515	0.058693	0.0867999	6.546e-02	5.960e-02	6.551e-02	0.9807
NC_000012.11:RDH16	0.0654519	0.065452	0.0787565	7.526e-02	5.443e-02	6.553e-02	0.9807
NC_000019.9:GPR4	0.0676248	0.067625	0.0714046	9.513e-02	4.629e-02	6.555e-02	0.9807
NC_000011.9:NRIP3	0.1005750	0.063068	0.0487643	2.402e-01	3.302e-02	6.567e-02	0.9807
NC_000019.9:HAUS5	0.0758559	0.064031	0.1325340	4.037e-02	6.248e-02	6.573e-02	0.9807
NC_000005.9:LOC728093	0.3107290	0.104576	0.0947432	2.804e-02	3.925e-02	6.576e-02	0.9807
NC_000006.11:LOC727916	0.0623572	0.072405	0.0742886	8.958e-02	4.794e-02	6.576e-02	0.9807
NC_000015.9:CILP	0.0260773	0.073324	0.0781988	2.392e-01	6.988e-02	6.578e-02	0.9807
NC_000012.11:RPS2P5	0.0773178	0.068293	0.0662153	1.039e-01	4.164e-02	6.579e-02	0.9807
NC_000007.13:CDC14C	0.0678517	0.080352	0.1038700	6.504e-02	4.152e-02	6.593e-02	0.9807
NC_000001.10:LOC100287778	0.0717238	0.075631	0.0717238	6.002e-02	6.003e-02	6.593e-02	0.9807
NC_000011.9:ARRB1	0.0693825	0.069382	0.0706595	1.056e-01	4.264e-02	6.609e-02	0.9807
NC_000014.8:PSMC6	0.9803260	0.980326	0.9803300	2.352e-02	1.920e-02	6.610e-02	0.9807
NC_000011.9:SLC3A2	0.0582978	0.058298	0.0724855	2.241e-01	3.987e-02	6.626e-02	0.9807
NC_000001.10:DISC1	0.5206370	0.626843	0.6005470	1.638e-02	2.838e-02	6.654e-02	0.9807
NC_000009.11:WDR38	0.4242780	0.109001	0.2425210	2.166e-02	3.329e-02	6.658e-02	0.9807
NC_000008.10:ZDHHC2	0.9804290	0.980429	0.9804340	2.380e-02	1.934e-02	6.659e-02	0.9807
NC_000003.11:RPL21P40	0.0816218	0.078062	0.0816218	4.481e-02	NA	6.662e-02	0.9807
NC_000002.11:LOC400940	0.0539399	0.050853	0.0507707	4.765e-01	6.344e-02	6.664e-02	0.9807
NC_000011.9:TAF6L	0.0539108	0.055179	0.0628460	2.205e-01	5.235e-02	6.668e-02	0.9807
NC_000008.10:EFCAB1	0.0452939	0.062724	0.0483260	2.356e-01	7.153e-02	6.670e-02	0.9807
NC_000019.9:DIRAS1	0.6653660	0.108566	0.0940448	2.774e-02	3.976e-02	6.680e-02	0.9807
NC_000001.10:DEPDC1	0.1241920	0.124192	0.1641390	2.922e-02	3.554e-02	6.685e-02	0.9807
NC_000022.10:GRAP2	0.9846330	0.984633	0.9846280	3.872e-02	1.267e-02	6.686e-02	0.9807
NC_000022.10:CCDC157	0.0249519	0.049534	0.1132820	2.455e-01	8.756e-02	6.690e-02	0.9807
NC_000019.9:FUT1	0.0337216	0.064413	0.0585927	1.850e-01	9.070e-02	6.692e-02	0.9807
NC_000007.13:CLDN4	0.9803620	0.980362	0.9803620	2.393e-02	1.952e-02	6.697e-02	0.9807
NC_000003.11:SLC25A20	0.0582805	0.058280	0.0552430	1.639e-01	5.955e-02	6.701e-02	0.9807
NC_000001.10:SMCP	0.9803430	0.980343	0.9803470	2.387e-02	1.962e-02	6.704e-02	0.9807
NC_000006.11:TMEM14A	0.9803270	0.980327	0.9803270	2.405e-02	1.958e-02	6.717e-02	0.9807
NC_000022.10:ATP6V1E1	0.9799230	0.979923	0.9799230	2.372e-02	1.994e-02	6.731e-02	0.9807
NC_000022.10:WBP2NL	0.7340270	0.270399	0.2416860	2.059e-02	2.560e-02	6.738e-02	0.9807
NC_000017.10:LRRC37B2	0.9804900	0.980457	0.9804150	2.185e-02	2.181e-02	6.753e-02	0.9807
NC_000014.8:LOC100128908	0.0768426	0.076744	0.0768426	5.835e-02	5.836e-02	6.754e-02	0.9807
NC_000006.11:LOC727805	0.0778293	0.144473	0.1770900	7.067e-02	2.039e-02	6.758e-02	0.9807
NC_000003.11:FAM86D	0.0613864	0.049764	0.0556496	1.483e-01	7.252e-02	6.765e-02	0.9807
NC_000013.10:LOC644623	0.1004390	0.105075	0.1042220	3.747e-02	4.621e-02	6.767e-02	0.9807
NC_000014.8:PELI2	0.0552508	0.051338	0.0612372	7.050e-01	5.367e-02	6.784e-02	0.9807
NC_000009.11:KIAA0649	0.1663710	0.166371	0.2542350	2.381e-02	3.037e-02	6.786e-02	0.9807
NC_000017.10:ZZEF1	0.0569436	0.047591	0.0552880	3.340e-01	6.418e-02	6.794e-02	0.9807
NC_000013.10:STARP1	0.0381500	0.067756	0.1050410	8.058e-02	8.042e-02	6.807e-02	0.9807
NC_000010.10:C10orf95	0.9804920	0.980492	0.9804920	2.463e-02	1.986e-02	6.816e-02	0.9807
NC_000002.11:LOC100288662	0.0475875	0.085264	0.1763660	4.844e-02	6.071e-02	6.817e-02	0.9807
NC_000014.8:DYNC1H1	0.1154430	0.234193	0.5026340	2.024e-02	3.743e-02	6.826e-02	0.9807
NC_000017.10:LOC100287525	0.0754076	0.077473	0.0754076	5.590e-02	NA	6.841e-02	0.9807
NC_000003.11:LOC100132753	0.9822670	0.982267	0.9801670	2.894e-02	1.731e-02	6.853e-02	0.9807
NC_000006.11:3.8-1.5	0.0208671	0.101181	0.0801282	1.905e-01	8.922e-02	6.866e-02	0.9807
NC_000011.9:OR51L1	0.0871953	0.087195	0.0429869	1.146e-01	5.030e-02	6.879e-02	0.9807
NC_000005.9:HEATR7B2	0.4323140	0.413929	0.5785080	1.679e-02	3.058e-02	6.885e-02	0.9807
NC_000001.10:LOC100128094	0.5121760	0.389433	0.8387700	1.646e-02	3.129e-02	6.888e-02	0.9807
NC_000006.11:DDX18P3	0.3955190	0.395519	0.3943340	1.899e-02	2.732e-02	6.910e-02	0.9807
NC_000012.11:MIP	0.0452810	0.054108	0.1591090	6.284e-02	8.618e-02	6.931e-02	0.9807
NC_000010.10:LOC399744	0.1563830	0.042441	0.0949519	8.442e-02	4.222e-02	6.934e-02	0.9807
NC_000006.11:CCRL1P	0.9803750	0.980375	0.9803750	2.507e-02	2.049e-02	6.944e-02	0.9807
NC_000006.11:PGK2	0.9804280	0.980428	0.9804310	2.519e-02	2.047e-02	6.954e-02	0.9807
NC_000022.10:LARGE	0.2078980	0.207898	0.3214220	2.348e-02	2.744e-02	6.964e-02	0.9807
NC_000016.9:CRAMP1L	0.0625309	0.062531	0.0909655	7.025e-02	6.919e-02	6.967e-02	0.9807
NC_000007.13:LOC100287165	0.2132370	0.213237	0.3313800	2.333e-02	2.723e-02	6.970e-02	0.9807
NC_000019.9:PEPD	0.0614891	0.061489	0.1974510	4.564e-02	6.948e-02	6.976e-02	0.9807
NC_000014.8:FSCB	0.0821203	0.082120	0.0825054	6.099e-02	5.230e-02	6.982e-02	0.9807
NC_000004.11:RPL35AP12	0.9804340	0.983266	0.9832320	3.210e-02	1.660e-02	6.995e-02	0.9807
NC_000009.11:ORM1	0.9806150	0.980615	0.9806150	6.761e-03	NA	7.019e-02	0.9807
NC_000003.11:C3orf52	0.0672220	0.067222	0.0556771	1.317e-01	5.957e-02	7.038e-02	0.9807
NC_000009.11:SURF6	0.9802610	0.980261	0.9802610	2.543e-02	2.092e-02	7.040e-02	0.9807
NC_000016.9:GSPT1	0.0708023	0.063118	0.0473058	2.465e-01	5.472e-02	7.050e-02	0.9807
NC_000012.11:LOC643153	0.0713959	0.117195	0.0291416	2.106e-01	5.964e-02	7.063e-02	0.9807
NC_000009.11:WDR5	0.9809030	0.075444	0.0971591	3.872e-02	4.210e-02	7.070e-02	0.9807
NC_000014.8:LGMN	0.0288847	0.104316	0.0563813	2.123e-01	8.502e-02	7.077e-02	0.9807
NC_000001.10:PYGO2	0.0956782	0.070759	0.0305285	2.723e-01	6.242e-02	7.092e-02	0.9807
NC_000015.9:GOLGA8A	0.1691390	0.074978	0.2522440	3.373e-02	3.848e-02	7.099e-02	0.9807
NC_000007.13:PON1	0.0610221	0.061022	0.0645796	3.843e-01	4.603e-02	7.105e-02	0.9807
NC_000011.9:ANKRD42	0.6219630	0.400702	0.4438920	1.829e-02	3.041e-02	7.110e-02	0.9807
NC_000003.11:SLCO2A1	0.0295341	0.105531	0.0700920	1.688e-01	7.266e-02	7.111e-02	0.9807
NC_000005.9:PCDHA2	0.1015220	0.101522	0.4642440	3.032e-02	4.324e-02	7.112e-02	0.9807
NC_000006.11:PRDM1	0.3564940	0.060148	0.1134890	3.658e-02	5.101e-02	7.132e-02	0.9807
NC_000002.11:EMILIN1	0.1648030	0.287144	0.8653080	2.017e-02	3.415e-02	7.133e-02	0.9807
NC_000014.8:EIF4EBP1P	0.8515860	0.851586	0.7559510	1.906e-02	2.910e-02	7.135e-02	0.9807
NC_000019.9:SUMO1P4	0.0782926	0.082274	0.0782926	6.107e-02	6.107e-02	7.137e-02	0.9807
NC_000019.9:EPS15L1	0.9804520	0.980452	0.9804520	2.609e-02	2.116e-02	7.139e-02	0.9807
NC_000003.11:POLQ	0.0217974	0.046153	0.1622760	3.007e-01	1.157e-01	7.149e-02	0.9807
NC_000019.9:SH3GL1	0.0796038	0.079604	0.0907921	8.193e-02	4.265e-02	7.150e-02	0.9807
NC_000010.10:LOC100216001	0.2166010	0.216601	0.2951760	2.136e-02	3.226e-02	7.157e-02	0.9807
NC_000011.9:OR4C3	0.9804140	0.980414	0.9804110	2.614e-02	2.127e-02	7.159e-02	0.9807
NC_000007.13:USP42	0.0295394	0.066086	0.4087740	6.256e-02	1.073e-01	7.159e-02	0.9807
NC_000010.10:GTPBP4	0.4174140	0.417414	0.6304420	1.873e-02	3.022e-02	7.161e-02	0.9807
NC_000008.10:LOC100130376	0.0561976	0.081059	0.0705324	1.099e-01	5.750e-02	7.184e-02	0.9807
NC_000007.13:LOC646762	0.1194790	0.129333	0.1502190	2.760e-02	4.896e-02	7.187e-02	0.9807
NC_000001.10:PEX19	0.0444046	0.066247	0.0429337	4.366e-01	9.799e-02	7.194e-02	0.9807
NC_000018.9:LOC100128360	0.1061110	0.051204	0.0450320	2.044e-01	5.768e-02	7.196e-02	0.9807
NC_000017.10:APPBP2	0.9802800	0.982256	0.9822560	3.889e-02	1.511e-02	7.202e-02	0.9807
NC_000012.11:LOC100288515	0.1395510	0.048997	0.0735743	9.959e-02	4.704e-02	7.207e-02	0.9807
NC_000001.10:INTS3	0.9804440	0.980444	0.9804460	2.633e-02	2.155e-02	7.215e-02	0.9807
NC_000002.11:IL1R2	0.0595211	0.067802	0.0779642	2.044e-01	4.302e-02	7.221e-02	0.9807
NC_000010.10:LOC100288222	0.0391511	0.065341	0.0785507	1.603e-01	7.752e-02	7.239e-02	0.9807
NC_000013.10:C13orf36	0.9804860	0.980486	0.9804870	2.666e-02	2.164e-02	7.260e-02	0.9807
NC_000005.9:PJA2	0.0470904	0.046433	0.1582930	7.334e-02	1.016e-01	7.261e-02	0.9807
NC_000012.11:PRMT8	0.9803190	0.984967	0.9825060	4.589e-02	1.350e-02	7.267e-02	0.9807
NC_000002.11:LYPD1	0.0709664	0.070966	0.0683302	2.973e-01	3.722e-02	7.272e-02	0.9807
NC_000003.11:LOC100128733	0.9806190	0.980596	0.9806190	2.406e-02	2.406e-02	7.276e-02	0.9807
NC_000003.11:SCN5A	0.0492111	0.049211	0.0976153	2.070e-01	6.038e-02	7.285e-02	0.9807
NC_000019.9:FAM98C	0.3419350	0.079643	0.0683338	4.433e-02	5.197e-02	7.297e-02	0.9807
NC_000008.10:NBN	0.0550211	0.062113	0.0747870	1.083e-01	7.734e-02	7.308e-02	0.9807
NC_000019.9:LOC100288458	0.9861610	0.985902	0.9857390	7.869e-02	9.408e-03	7.314e-02	0.9807
NC_000001.10:LOC643454	0.2497040	0.249704	0.5282280	2.144e-02	3.103e-02	7.324e-02	0.9807
NC_000011.9:BBS1	0.2382050	0.238205	0.8086070	2.032e-02	3.366e-02	7.333e-02	0.9807
NC_000003.11:ZBED2	0.0578407	0.068221	0.0916416	9.860e-02	6.079e-02	7.349e-02	0.9807
NC_000019.9:ZNF551	0.2239020	0.223902	0.4576550	2.111e-02	3.360e-02	7.353e-02	0.9807
NC_000017.10:DDX52	0.0596382	0.059638	0.0828251	2.153e-01	4.767e-02	7.354e-02	0.9807
NC_000005.9:LOC100128982	0.0892539	0.131974	0.6864770	3.055e-02	4.404e-02	7.355e-02	0.9807
NC_000014.8:RNASE11	0.9806780	0.980678	0.9806780	2.448e-02	2.447e-02	7.372e-02	0.9807
NC_000002.11:LOC100131577	0.1140310	0.082736	0.1133990	3.825e-02	6.238e-02	7.396e-02	0.9807
NC_000010.10:ANXA2P3	0.3374500	0.337450	0.7678590	1.981e-02	3.202e-02	7.412e-02	0.9807
NC_000018.9:C18orf10	0.1344090	0.134409	0.4026950	2.992e-02	3.546e-02	7.415e-02	0.9807
NC_000010.10:RPSAP7	0.1679930	0.559038	0.7261290	2.184e-02	3.342e-02	7.418e-02	0.9807
NC_000020.10:RNF24	0.2009760	0.065029	0.1511720	3.614e-02	5.225e-02	7.444e-02	0.9807
NC_000002.11:PAIP2B	0.0761667	0.076167	0.3219410	4.393e-02	5.311e-02	7.444e-02	0.9807
NC_000011.9:SYT12	0.0619704	0.059144	0.0468805	5.368e-01	7.555e-02	7.455e-02	0.9807
NC_000012.11:KRT83	0.4095600	0.409560	0.8147600	1.981e-02	3.193e-02	7.468e-02	0.9807
NC_000001.10:TSPAN2	0.5434720	0.171186	0.2067880	2.225e-02	3.709e-02	7.475e-02	0.9807
NC_000010.10:LOC100128493	0.4962510	0.114028	0.1755630	2.885e-02	3.657e-02	7.487e-02	0.9807
NC_000006.11:TSEPA	0.6216070	0.621607	0.8205020	1.944e-02	3.264e-02	7.500e-02	0.9807
NC_000006.11:MDN1	0.0344578	0.058428	0.0858889	3.745e-01	8.410e-02	7.502e-02	0.9807
NC_000004.11:LOC729497	0.5816240	0.581624	0.6724350	1.971e-02	3.226e-02	7.508e-02	0.9807
NC_000007.13:LOC100287604	0.9469540	0.072691	0.2007780	2.801e-02	5.034e-02	7.510e-02	0.9807
NC_000004.11:CCDC149	0.4521800	0.135722	0.4727360	2.662e-02	3.106e-02	7.516e-02	0.9807
NC_000010.10:LOC100129337	0.9804300	0.980430	0.9804300	2.781e-02	2.273e-02	7.521e-02	0.9807
NC_000012.11:BEST3	0.0569277	0.060964	0.0812486	2.093e-01	5.374e-02	7.524e-02	0.9807
NC_000020.10:PHACTR3	0.9804740	0.980474	0.9804720	2.792e-02	2.268e-02	7.525e-02	0.9807
NC_000011.9:SPRYD5	0.0766301	0.064078	0.0399215	4.758e-01	7.068e-02	7.541e-02	0.9807
NC_000014.8:LOC645602	0.0882495	0.149179	0.1459990	3.379e-02	5.273e-02	7.553e-02	0.9807
NC_000014.8:MLH3	0.0631335	0.076415	0.0900711	1.467e-01	4.348e-02	7.556e-02	0.9807
NC_000003.11:LOC729756	0.0651979	0.066095	0.0739368	1.399e-01	5.804e-02	7.566e-02	0.9807
NC_000008.10:LOC392225	0.6757090	0.174010	0.3081120	2.159e-02	3.626e-02	7.569e-02	0.9807
NC_000017.10:HDAC5	0.0780589	0.078059	0.1031250	7.640e-02	5.059e-02	7.572e-02	0.9807
NC_000001.10:AMY2A	0.3060030	0.306003	0.2092890	2.094e-02	3.627e-02	7.573e-02	0.9807
NC_000003.11:NCBP2	0.4927750	0.463786	0.1970260	2.097e-02	3.515e-02	7.582e-02	0.9807
NC_000006.11:HIST1H3I	0.1867610	0.186761	0.4988550	2.512e-02	3.395e-02	7.590e-02	0.9807
NC_000012.11:BCAT1	0.0710416	0.061951	0.1649480	4.992e-02	7.932e-02	7.599e-02	0.9807
NC_000019.9:LPPR2	0.1873110	0.187311	0.2797960	2.681e-02	3.305e-02	7.604e-02	0.9807
NC_000020.10:LOC728573	0.0388431	0.097378	0.1589910	6.116e-02	8.311e-02	7.604e-02	0.9807
NC_000010.10:MGEA5	0.0579993	0.057164	0.0627439	5.100e-01	6.536e-02	7.605e-02	0.9807
NC_000015.9:HOMER2	0.9989260	0.758301	0.9695180	1.901e-02	3.483e-02	7.609e-02	0.9807
NC_000002.11:RPS4P5	0.9805300	0.980530	0.9805300	2.840e-02	2.302e-02	7.618e-02	0.9807
NC_000014.8:MAD2L1P	0.0916806	0.058275	0.0957306	7.285e-02	6.554e-02	7.620e-02	0.9807
NC_000001.10:CASP9	0.0634878	0.061782	0.3158210	4.820e-02	7.607e-02	7.629e-02	0.9807
NC_000004.11:SPARCL1	0.0678034	0.070485	0.0514465	1.618e-01	7.197e-02	7.632e-02	0.9807
NC_000007.13:JHDM1D	0.0345677	0.061943	0.1001230	2.204e-01	8.109e-02	7.635e-02	0.9807
NC_000010.10:LOC219752	0.8985600	0.055234	0.0728751	5.448e-02	6.448e-02	7.677e-02	0.9807
NC_000019.9:THEG	0.0328555	0.059942	0.3055250	7.583e-02	1.140e-01	7.678e-02	0.9807
NC_000005.9:PART1	0.7600860	0.275294	0.7356180	2.320e-02	3.007e-02	7.686e-02	0.9807
NC_000020.10:OGFR	0.0616525	0.079039	0.0708372	1.110e-01	6.646e-02	7.689e-02	0.9807
NC_000001.10:OR6K6	0.9801820	0.980182	0.9801820	2.933e-02	2.288e-02	7.692e-02	0.9807
NC_000008.10:PXDNL	0.0455056	0.072008	0.0668952	2.155e-01	7.459e-02	7.697e-02	0.9807
NC_000004.11:LOC100127912	0.2412170	0.241217	0.3676010	2.581e-02	3.004e-02	7.709e-02	0.9807
NC_000003.11:LRRN1	0.0385905	0.075291	0.0519177	5.267e-01	1.060e-01	7.712e-02	0.9807
NC_000001.10:OR2L3	0.0721398	0.072140	0.0579039	1.182e-01	7.373e-02	7.718e-02	0.9807
NC_000014.8:C14orf159	0.4418240	0.348148	0.1280810	2.297e-02	4.111e-02	7.723e-02	0.9807
NC_000015.9:TARSL2	0.1820110	0.058273	0.0926242	4.758e-02	7.042e-02	7.729e-02	0.9807
NC_000001.10:HSP90B3P	0.2920560	0.292056	0.4269720	2.394e-02	3.067e-02	7.757e-02	0.9807
NC_000015.9:SLTM	0.0790435	0.079044	0.0456705	2.209e-01	5.925e-02	7.767e-02	0.9807
NC_000011.9:LOC100128134	0.1238650	0.050125	0.0646686	1.035e-01	6.898e-02	7.767e-02	0.9807
NC_000003.11:LOC100288999	0.0640224	0.052585	0.0542635	2.928e-01	8.598e-02	7.781e-02	0.9807
NC_000008.10:CLN8	0.0631414	0.069130	0.0437497	6.020e-01	7.981e-02	7.788e-02	0.9807
NC_000010.10:LRIT2	0.0525338	0.060393	0.0927193	1.266e-01	7.700e-02	7.793e-02	0.9807
NC_000002.11:ACVR2A	0.0776705	0.077671	0.0726886	1.813e-01	4.259e-02	7.799e-02	0.9807
NC_000002.11:TTC15	0.0652007	0.081915	0.1228800	9.345e-02	4.725e-02	7.802e-02	0.9807
NC_000006.11:TRERF1	0.8405960	0.387664	0.3473800	2.165e-02	3.325e-02	7.818e-02	0.9807
NC_000005.9:LOC100128769	0.0351029	0.127849	0.0775631	1.178e-01	8.040e-02	7.820e-02	0.9807
NC_000010.10:C10orf84	0.0792790	0.079351	0.0963891	7.009e-02	6.213e-02	7.824e-02	0.9807
NC_000004.11:C4orf30	0.0628223	0.062822	0.2066510	5.046e-02	8.866e-02	7.832e-02	0.9807
NC_000014.8:AMN	0.0864185	0.086418	0.2606560	4.362e-02	5.275e-02	7.836e-02	0.9807
NC_000007.13:COBL	0.0195168	0.074009	0.1358300	2.146e-01	1.477e-01	7.837e-02	0.9807
NC_000006.11:CLIC5	0.0811797	0.034937	0.1428440	1.013e-01	8.193e-02	7.840e-02	0.9807
NC_000020.10:MAFB	0.0659057	0.065906	0.0674536	1.415e-01	7.049e-02	7.843e-02	0.9807
NC_000002.11:PROKR1	0.1418790	0.068091	0.0963840	6.447e-02	5.102e-02	7.844e-02	0.9807
NC_000003.11:GHRLOS	0.0512371	0.082444	0.0944965	1.127e-01	6.365e-02	7.846e-02	0.9807
NC_000009.11:RUSC2	0.0296172	0.101713	0.0679292	1.906e-01	1.089e-01	7.869e-02	0.9807
NC_000010.10:C10orf72	0.0762500	0.065767	0.0721382	1.586e-01	5.478e-02	7.870e-02	0.9807
NC_000003.11:C3orf58	0.3588850	0.358885	0.8089910	2.061e-02	3.620e-02	7.899e-02	0.9807
NC_000005.9:PCDHA1	0.4568840	0.291370	0.5898670	2.227e-02	3.363e-02	7.900e-02	0.9807
NC_000012.11:ATP2B1	0.1766710	0.176671	0.6706960	2.888e-02	3.412e-02	7.905e-02	0.9807
NC_000014.8:MMP14	0.0615462	0.061546	0.0588983	3.905e-01	6.998e-02	7.908e-02	0.9807
NC_000004.11:ANKRD17	0.0969852	0.096985	0.3505160	4.015e-02	4.756e-02	7.909e-02	0.9807
NC_000015.9:TSPAN3	0.1979570	0.197957	0.2911050	2.753e-02	3.446e-02	7.922e-02	0.9807
NC_000002.11:LOC391428	0.0228924	0.052861	0.1681220	2.975e-01	1.387e-01	7.929e-02	0.9807
NC_000006.11:RPL10P2	0.9802970	0.980297	0.9802970	3.339e-02	2.192e-02	7.933e-02	0.9807
NC_000006.11:ACTGP9	0.2566620	0.181009	0.1971250	2.528e-02	4.014e-02	7.937e-02	0.9807
NC_000009.11:LOC646087	0.9805500	0.980550	0.9805500	3.005e-02	2.427e-02	7.943e-02	0.9807
NC_000021.8:HSPD1P7	0.0248540	0.137042	0.0915905	1.392e-01	1.005e-01	7.946e-02	0.9807
NC_000014.8:TDP1	0.5293360	0.147573	0.1811200	2.963e-02	3.615e-02	7.951e-02	0.9807
NC_000001.10:PAX7	0.9803480	0.980348	0.9803480	3.265e-02	2.252e-02	7.955e-02	0.9807
NC_000014.8:SF3B4P	0.0490391	0.061190	0.0895776	1.391e-01	8.666e-02	7.971e-02	0.9807
NC_000012.11:UTP20	0.0369742	0.048625	0.0965083	2.291e-01	1.244e-01	7.972e-02	0.9807
NC_000001.10:LOC100133211	0.2383230	0.086388	0.1460580	4.063e-02	4.336e-02	7.976e-02	0.9807
NC_000004.11:SC4MOL	0.1823810	0.182381	0.2727070	2.862e-02	3.623e-02	7.990e-02	0.9807
NC_000010.10:RPS24P13	0.4750070	0.475007	0.5696690	2.234e-02	3.357e-02	8.000e-02	0.9807
NC_000013.10:CAB39L	0.4207070	0.420707	0.6330760	2.270e-02	3.326e-02	8.007e-02	0.9807
NC_000010.10:GBF1	0.0647499	0.061507	0.1621790	5.977e-02	8.919e-02	8.036e-02	0.9807
NC_000019.9:LOC100287986	0.0434397	0.054408	0.0902703	1.512e-01	1.165e-01	8.044e-02	0.9807
NC_000008.10:TNFRSF10B	0.9805550	0.980555	0.9805560	3.055e-02	2.475e-02	8.055e-02	0.9807
NC_000006.11:HIST1H4C	0.2078140	0.207814	0.3145500	2.747e-02	3.483e-02	8.064e-02	0.9807
NC_000004.11:LOC100129037	0.2105910	0.210591	0.3540450	2.402e-02	3.954e-02	8.064e-02	0.9807
NC_000009.11:NAIF1	0.4535510	0.206309	0.4169990	2.457e-02	3.496e-02	8.087e-02	0.9807
NC_000002.11:NCK2	0.0682513	0.068251	0.1741690	5.598e-02	7.994e-02	8.100e-02	0.9807
NC_000006.11:LOC442272	0.0452519	0.094681	0.0928514	1.212e-01	6.973e-02	8.103e-02	0.9807
NC_000004.11:USP53	0.5839250	0.246646	0.3254160	2.271e-02	3.718e-02	8.113e-02	0.9807
NC_000001.10:LGTN	0.0962237	0.096224	0.0959539	5.764e-02	6.174e-02	8.126e-02	0.9807
NC_000001.10:IRF6	0.1305580	0.079016	0.1237230	4.492e-02	6.367e-02	8.133e-02	0.9807
NC_000009.11:RORB	0.6379980	0.153876	0.1025530	3.486e-02	4.300e-02	8.136e-02	0.9807
NC_000001.10:RCC2	0.0693363	0.069336	0.0841845	1.168e-01	6.684e-02	8.149e-02	0.9807
NC_000003.11:SPATA16	0.0925424	0.086840	0.0881642	5.399e-02	8.187e-02	8.154e-02	0.9807
NC_000003.11:LOC402125	0.9803410	0.980341	0.9803410	3.522e-02	2.245e-02	8.169e-02	0.9807
NC_000005.9:PDE6A	0.0490816	0.043570	0.1389760	1.479e-01	9.702e-02	8.179e-02	0.9807
NC_000005.9:LOC100288946	0.0168228	0.100269	0.1310530	3.922e-01	1.470e-01	8.184e-02	0.9807
NC_000003.11:PTPRG	0.0344010	0.149023	0.0574409	2.093e-01	8.715e-02	8.188e-02	0.9807
NC_000009.11:LOC100130801	0.0170276	0.169787	0.0950784	3.585e-01	1.232e-01	8.193e-02	0.9807
NC_000009.11:GRIN3A	0.0905262	0.058526	0.1240590	5.765e-02	8.983e-02	8.198e-02	0.9807
NC_000007.13:PHKG1P1	0.2167660	0.216766	0.0914498	3.231e-02	5.030e-02	8.199e-02	0.9807
NC_000016.9:SLC7A6OS	0.0794489	0.051393	0.0771750	1.901e-01	6.705e-02	8.201e-02	0.9807
NC_000009.11:TTF1	0.2399700	0.239970	0.3626770	2.401e-02	3.865e-02	8.206e-02	0.9807
NC_000009.11:NELF	0.0511649	0.049905	0.0946082	2.157e-01	8.810e-02	8.213e-02	0.9807
NC_000001.10:ADIPOR1	0.0703374	0.086231	0.0435716	4.293e-01	7.031e-02	8.224e-02	0.9807
NC_000017.10:C17orf56	0.0569623	0.047340	0.0918736	4.291e-01	7.542e-02	8.229e-02	0.9807
NC_000012.11:SCNN1A	0.9804320	0.980432	0.9804320	3.263e-02	2.468e-02	8.245e-02	0.9807
NC_000012.11:DCTN2	0.2126090	0.547381	0.7845050	2.570e-02	3.459e-02	8.248e-02	0.9807
NC_000015.9:TMC3	0.0574696	0.057470	0.0826984	1.651e-01	8.533e-02	8.260e-02	0.9807
NC_000010.10:DNAJB12	0.0302781	0.100689	0.1464160	9.897e-02	1.006e-01	8.261e-02	0.9807
NC_000003.11:OR5AC1	0.0804987	0.080516	0.0714700	1.044e-01	6.687e-02	8.263e-02	0.9807
NC_000012.11:CREBL2	0.0597640	0.059988	0.0655322	2.428e-01	8.402e-02	8.266e-02	0.9807
NC_000003.11:LOC100128149	0.0100197	0.417013	0.6495110	1.379e-01	2.233e-01	8.268e-02	0.9807
NC_000020.10:RBBP9	0.4180050	0.113288	0.1445540	3.466e-02	4.408e-02	8.273e-02	0.9807
NC_000006.11:LHFPL5	0.0991949	0.083312	0.1060330	5.324e-02	7.299e-02	8.277e-02	0.9807
NC_000006.11:TAP1	0.0806427	0.088386	0.0352702	3.153e-01	8.258e-02	8.283e-02	0.9807
NC_000011.9:SLC22A6	0.2428710	0.242871	0.3647030	2.839e-02	3.305e-02	8.293e-02	0.9807
NC_000006.11:RPL7AP37	0.0868448	0.086845	0.0915256	1.106e-01	4.635e-02	8.295e-02	0.9807
NC_000001.10:LOC100130637	0.0685722	0.068233	0.0727413	1.450e-01	7.298e-02	8.311e-02	0.9807
NC_000003.11:FETUB	0.0351996	0.075593	0.0781898	3.078e-01	1.033e-01	8.316e-02	0.9807
NC_000012.11:KRT76	0.0772413	0.063640	0.0751198	1.953e-01	5.857e-02	8.319e-02	0.9807
NC_000017.10:PIGL	0.5856760	0.418616	0.3523550	2.336e-02	3.618e-02	8.324e-02	0.9807
NC_000005.9:PLCXD3	0.4355610	0.400874	0.8325920	2.176e-02	3.883e-02	8.326e-02	0.9807
NC_000011.9:C11orf16	0.0929902	0.097084	0.1151020	1.368e-01	3.142e-02	8.330e-02	0.9807
NC_000002.11:PRKCE	0.0695429	0.061700	0.1078040	1.102e-01	6.896e-02	8.342e-02	0.9807
NC_000002.11:LANCL1	0.0896808	0.056493	0.1081670	7.341e-02	8.582e-02	8.343e-02	0.9807
NC_000019.9:HAS1	0.1104220	0.092599	0.0380553	1.987e-01	6.370e-02	8.344e-02	0.9807
NC_000009.11:SSNA1	0.0800849	0.080085	0.0814947	1.242e-01	5.505e-02	8.360e-02	0.9807
NC_000019.9:ZIM3	0.1895190	0.069392	0.0852265	5.852e-02	6.476e-02	8.362e-02	0.9807
NC_000007.13:DNAJB9	0.0853119	0.071348	0.0638742	1.298e-01	7.090e-02	8.367e-02	0.9807
NC_000019.9:TMEM38A	0.1079640	0.107964	0.1077630	5.334e-02	5.662e-02	8.375e-02	0.9807
NC_000009.11:SLC25A25	0.0814052	0.156943	0.2340800	4.821e-02	4.306e-02	8.395e-02	0.9807
NC_000022.10:SLC2A11	0.0433839	0.081898	0.1462360	7.717e-02	1.019e-01	8.396e-02	0.9807
NC_000012.11:H1FNT	0.9830700	0.983070	0.9869410	3.376e-02	2.506e-02	8.402e-02	0.9807
NC_000008.10:C8orf62	0.0604744	0.059609	0.0768549	2.255e-01	7.709e-02	8.415e-02	0.9807
NC_000011.9:C11orf45	0.1550580	0.155058	0.6571330	2.789e-02	4.741e-02	8.417e-02	0.9807
NC_000011.9:LYVE1	0.0405435	0.072248	0.0824550	1.991e-01	1.010e-01	8.419e-02	0.9807
NC_000017.10:LOC100287742	0.0673352	0.068590	0.0639897	3.213e-01	6.627e-02	8.427e-02	0.9807
NC_000016.9:ZNF48	0.0737280	0.151020	0.7358320	3.827e-02	5.650e-02	8.430e-02	0.9807
NC_000007.13:TBXAS1	0.0677513	0.068750	0.0661095	2.571e-01	6.669e-02	8.443e-02	0.9807
NC_000005.9:LOC100128382	0.1160780	0.068672	0.1165470	5.475e-02	7.534e-02	8.451e-02	0.9807
NC_000014.8:NGDN	0.2434690	0.243469	0.3675100	2.909e-02	3.386e-02	8.452e-02	0.9807
NC_000002.11:FEZ2	0.0854434	0.085443	0.0969873	1.099e-01	4.845e-02	8.458e-02	0.9807
NC_000007.13:ZNF767	0.0314633	0.069459	0.2482830	9.468e-02	1.283e-01	8.471e-02	0.9807
NC_000019.9:RNASEH2A	0.0418125	0.084285	0.0952910	1.023e-01	1.196e-01	8.500e-02	0.9807
NC_000001.10:PDZK1IP1	0.0594689	0.059469	0.0826661	1.444e-01	9.603e-02	8.506e-02	0.9807
NC_000011.9:CDKN1C	0.0648884	0.064888	0.0686717	1.690e-01	8.699e-02	8.522e-02	0.9807
NC_000007.13:TRPV6	0.1290860	0.059756	0.0614906	1.729e-01	5.777e-02	8.523e-02	0.9807
NC_000002.11:LOC129656	0.0254964	0.135520	0.1105110	1.411e-01	1.084e-01	8.547e-02	0.9807
NC_000017.10:ARHGDIA	0.9804060	0.980406	0.9804060	3.602e-02	2.464e-02	8.548e-02	0.9807
NC_000001.10:LOC100286943	0.1093310	0.104928	0.2144540	4.250e-02	5.434e-02	8.564e-02	0.9807
NC_000005.9:CHD1	0.0687472	0.073608	0.0819231	4.684e-01	5.013e-02	8.570e-02	0.9807
NC_000011.9:CD44	0.2536020	0.119881	0.0363566	8.035e-02	7.275e-02	8.572e-02	0.9807
NC_000011.9:C11orf30	0.4226200	0.278000	0.0787526	3.392e-02	5.230e-02	8.580e-02	0.9807
NC_000022.10:PATZ1	0.1068460	0.064059	0.0468709	2.286e-01	7.592e-02	8.589e-02	0.9807
NC_000001.10:GNL2	0.0816260	0.081626	0.0801264	1.274e-01	5.801e-02	8.596e-02	0.9807
NC_000007.13:LOC100128364	0.2272710	0.089676	0.1247110	4.648e-02	5.071e-02	8.597e-02	0.9807
NC_000008.10:FUT10	0.1177670	0.175401	0.1286020	4.552e-02	4.601e-02	8.598e-02	0.9807
NC_000011.9:OR9L1P	0.9805810	0.980581	0.9805820	3.395e-02	2.648e-02	8.605e-02	0.9807
NC_000012.11:SRGAP1	0.0934020	0.169766	0.2964920	3.340e-02	5.674e-02	8.620e-02	0.9807
NC_000016.9:C16orf57	0.3779920	0.137581	0.0884287	3.860e-02	5.478e-02	8.625e-02	0.9807
NC_000002.11:SMYD5	0.0706168	0.065182	0.0707928	1.986e-01	7.419e-02	8.639e-02	0.9807
NC_000009.11:KLF4	0.1285370	0.082396	0.2393240	4.639e-02	5.363e-02	8.651e-02	0.9807
NC_000021.8:HSPA13	0.0849051	0.089197	0.1059490	8.096e-02	6.018e-02	8.670e-02	0.9807
NC_000016.9:LOC100287815	0.9805370	0.980537	0.9805370	3.356e-02	2.730e-02	8.672e-02	0.9807
NC_000011.9:LOC100287943	0.0227112	0.115249	0.0847948	7.507e-01	1.473e-01	8.673e-02	0.9807
NC_000020.10:FAM110A	0.2319810	0.231981	0.2332880	3.082e-02	3.761e-02	8.692e-02	0.9807
NC_000022.10:POM121L10P	0.0858053	0.159828	0.3778810	4.092e-02	4.982e-02	8.693e-02	0.9807
NC_000007.13:LOC493754	0.0802549	0.088052	0.1208220	1.506e-01	3.890e-02	8.695e-02	0.9807
NC_000007.13:LOC100101483	0.0839162	0.488264	0.9842970	3.310e-02	5.067e-02	8.703e-02	0.9807
NC_000005.9:LOC391844	0.9862180	0.074493	0.1062340	5.027e-02	5.750e-02	8.707e-02	0.9807
NC_000012.11:C12orf74	0.0732696	0.072329	0.0832145	1.466e-01	6.623e-02	8.714e-02	0.9807
NC_000015.9:AQP9	0.0282330	0.118057	0.0955821	3.188e-01	8.956e-02	8.718e-02	0.9807
NC_000006.11:HCG9P5	0.0850534	0.085053	0.0718356	1.422e-01	5.840e-02	8.722e-02	0.9807
NC_000016.9:MT1B	0.0822049	0.082205	0.0583713	2.452e-01	6.028e-02	8.725e-02	0.9807
NC_000021.8:C21orf136	0.0673079	0.068603	0.0738861	3.340e-01	6.438e-02	8.729e-02	0.9807
NC_000015.9:ACTBP7	0.2403100	0.240310	0.3610600	3.049e-02	3.548e-02	8.734e-02	0.9807
NC_000009.11:LOC347119	0.0763680	0.089111	0.0377222	1.950e-01	1.153e-01	8.750e-02	0.9807
NC_000009.11:NTRK2	0.1940730	0.063900	0.0321411	6.657e-01	8.092e-02	8.750e-02	0.9807
NC_000016.9:CMTM3	0.8394330	0.288136	0.3031360	2.567e-02	3.931e-02	8.756e-02	0.9807
NC_000005.9:LOC100130128	0.1234730	0.123473	0.5950420	3.947e-02	4.679e-02	8.764e-02	0.9807
NC_000013.10:N4BP2L1	0.9806130	0.980613	0.9806130	3.475e-02	2.725e-02	8.779e-02	0.9807
NC_000009.11:C9orf27	0.2774930	0.277493	0.4200680	2.986e-02	3.472e-02	8.801e-02	0.9807
NC_000011.9:LOC100289498	0.5696070	0.569607	0.8306980	2.726e-02	3.502e-02	8.804e-02	0.9807
NC_000005.9:SLC23A1	0.0907981	0.090798	0.0675461	1.370e-01	5.848e-02	8.808e-02	0.9807
NC_000004.11:GABRB1	0.0747918	0.074792	0.1194240	7.616e-02	8.152e-02	8.809e-02	0.9807
NC_000003.11:ROBO1	0.1132810	0.069583	0.1399280	5.406e-02	7.829e-02	8.815e-02	0.9807
NC_000011.9:OR5L2	0.0875528	0.075580	0.0963510	9.005e-02	7.047e-02	8.815e-02	0.9807
NC_000001.10:CLCC1	0.0788768	0.135770	0.1345100	4.613e-02	7.484e-02	8.816e-02	0.9807
NC_000010.10:ECHDC3	0.0817672	0.072611	0.1087380	1.791e-01	4.592e-02	8.821e-02	0.9807
NC_000003.11:NEK10	0.9866300	0.985492	0.9833830	1.121e-01	1.179e-02	8.822e-02	0.9807
NC_000003.11:LOC100129480	0.0581512	0.141680	0.0937122	6.205e-02	9.660e-02	8.828e-02	0.9807
NC_000010.10:MKX	0.1142380	0.114238	0.4069410	4.178e-02	5.010e-02	8.835e-02	0.9807
NC_000001.10:FLJ39609	0.0911327	0.091133	0.0911919	8.391e-02	6.463e-02	8.838e-02	0.9807
NC_000016.9:TBC1D10B	0.0781622	0.078162	0.3469300	5.016e-02	7.717e-02	8.857e-02	0.9807
NC_000001.10:EPHA8	0.0767709	0.051894	0.0972052	1.066e-01	1.089e-01	8.870e-02	0.9807
NC_000002.11:ARID5A	0.0721211	0.072121	0.0919984	1.671e-01	6.112e-02	8.873e-02	0.9807
NC_000005.9:C5orf36	0.0794567	0.037315	0.1019470	3.076e-01	8.821e-02	8.874e-02	0.9807
NC_000005.9:SLU7	0.0692375	0.088838	0.0528039	2.280e-01	8.025e-02	8.880e-02	0.9807
NC_000015.9:HERC1	0.0162871	0.167540	0.2010710	1.263e-01	1.956e-01	8.883e-02	0.9807
NC_000019.9:LOC126075	0.0796748	0.080700	0.0748070	1.368e-01	6.807e-02	8.896e-02	0.9807
NC_000008.10:LOC100128173	0.2111080	0.211108	0.3105270	3.177e-02	3.907e-02	8.917e-02	0.9807
NC_000021.8:LOC100288870	0.0786204	0.078620	0.0596795	3.096e-01	6.538e-02	8.921e-02	0.9807
NC_000014.8:DDX24	0.4007540	0.400754	0.8397140	2.478e-02	4.093e-02	8.933e-02	0.9807
NC_000001.10:ZBTB7B	0.0677775	0.077797	0.0679442	1.686e-01	8.213e-02	8.936e-02	0.9807
NC_000022.10:FBLN1	0.0938842	0.082335	0.2816140	4.675e-02	7.178e-02	8.943e-02	0.9807
NC_000020.10:CHD6	0.0999661	0.076597	0.1056670	9.704e-02	5.725e-02	8.947e-02	0.9807
NC_000019.9:ATP8B3	0.0783615	0.078362	0.1413140	6.797e-02	7.848e-02	8.954e-02	0.9807
NC_000007.13:CD36	0.1148540	0.078918	0.2394990	4.411e-02	7.127e-02	8.963e-02	0.9807
NC_000008.10:GML	0.0911029	0.091103	0.0966683	1.135e-01	5.110e-02	8.963e-02	0.9807
NC_000015.9:LOC100287243	0.0088869	0.851758	0.9997360	6.157e-01	8.086e-01	8.970e-02	0.9807
NC_000019.9:RPS4P22	0.2496500	0.249650	0.7845040	2.739e-02	4.162e-02	8.975e-02	0.9807
NC_000020.10:LOC391247	0.0292850	0.068999	0.1329750	2.812e-01	1.302e-01	8.978e-02	0.9807
NC_000001.10:GCLM	0.1249190	0.054669	0.0529910	2.450e-01	8.008e-02	9.000e-02	0.9807
NC_000014.8:KIAA0247	0.1762120	0.077292	0.1475070	4.573e-02	6.744e-02	9.008e-02	0.9807
NC_000004.11:LOC100129786	0.9805570	0.984205	0.9842050	5.500e-02	1.954e-02	9.009e-02	0.9807
NC_000004.11:LRAT	0.1058880	0.076631	0.0492738	2.794e-01	6.725e-02	9.011e-02	0.9807
NC_000017.10:EVPLL	0.0696487	0.132049	0.2895000	4.533e-02	6.916e-02	9.027e-02	0.9807
NC_000001.10:GAPDHL1	0.0639239	0.063924	0.0936550	1.584e-01	8.484e-02	9.048e-02	0.9807
NC_000017.10:C17orf101	0.2358040	0.874815	0.4531170	2.526e-02	4.443e-02	9.048e-02	0.9807
NC_000007.13:HMGN2L11	0.6845860	0.905161	0.7104210	2.634e-02	3.916e-02	9.053e-02	0.9807
NC_000006.11:OPRM1	0.0904303	0.062751	0.0947859	9.777e-02	8.668e-02	9.066e-02	0.9807
NC_000001.10:C1orf141	0.2556560	0.255656	0.3816340	3.155e-02	3.674e-02	9.066e-02	0.9807
NC_000022.10:LOC100289671	0.2607900	0.260790	0.2613910	3.150e-02	3.824e-02	9.072e-02	0.9807
NC_000003.11:HTR3E	0.2019740	0.201974	0.4852480	2.819e-02	4.717e-02	9.094e-02	0.9807
NC_000003.11:RTP2	0.1149700	0.123507	0.3579920	3.739e-02	5.914e-02	9.104e-02	0.9807
NC_000003.11:PPP1R2	0.1278550	0.053485	0.2692180	5.455e-02	7.947e-02	9.109e-02	0.9807
NC_000018.9:MCART4P	0.1459980	0.339581	0.9500670	2.952e-02	4.635e-02	9.109e-02	0.9807
NC_000003.11:ACAP2	0.0396460	0.118085	0.1143880	1.260e-01	8.463e-02	9.110e-02	0.9807
NC_000002.11:FAM119A	0.1205620	0.120562	0.4426140	4.216e-02	5.051e-02	9.110e-02	0.9807
NC_000012.11:GDF11	0.1314340	0.131434	0.0400836	8.314e-02	1.009e-01	9.118e-02	0.9807
NC_000009.11:CERCAM	0.9805390	0.980539	0.9805290	5.560e-02	1.994e-02	9.119e-02	0.9807
NC_000013.10:SLC10A2	0.1121010	0.092850	0.0740594	1.382e-01	5.024e-02	9.132e-02	0.9807
NC_000001.10:BAT2D1	0.0344663	0.073746	0.2096040	1.044e-01	1.391e-01	9.137e-02	0.9807
NC_000010.10:LOC399748	0.1534120	0.094552	0.1071790	5.293e-02	6.694e-02	9.137e-02	0.9807
NC_000016.9:KREMEN2	0.1049380	0.103597	0.1049380	6.538e-02	6.536e-02	9.137e-02	0.9807
NC_000001.10:NOS1AP	0.0306191	0.070468	0.1181940	2.251e-01	1.588e-01	9.142e-02	0.9807
NC_000012.11:CLEC12B	0.0813808	0.081381	0.1094030	1.043e-01	6.348e-02	9.145e-02	0.9807
NC_000011.9:SLC22A10	0.0582214	0.053325	0.1229350	2.349e-01	8.041e-02	9.152e-02	0.9807
NC_000011.9:LOC100129672	0.3186050	0.318605	0.5331680	2.666e-02	4.186e-02	9.158e-02	0.9807
NC_000021.8:USP25	0.9805800	0.980580	0.9805800	3.879e-02	2.742e-02	9.167e-02	0.9807
NC_000017.10:MYH10	0.0706152	0.070615	0.0898625	4.900e-01	5.772e-02	9.168e-02	0.9807
NC_000002.11:SNTG2	0.0645085	0.064508	0.0839692	2.544e-01	7.887e-02	9.171e-02	0.9807
NC_000006.11:LOC442221	0.1289950	0.056970	0.0557940	1.363e-01	1.019e-01	9.177e-02	0.9807
NC_000007.13:PRKAG2	0.0598143	0.134840	0.0467371	1.336e-01	1.210e-01	9.177e-02	0.9807
NC_000018.9:GAPDHL11	0.3333260	0.107277	0.1198440	4.693e-02	5.102e-02	9.182e-02	0.9807
NC_000019.9:LOC440514	0.1493020	0.149302	0.1493020	3.831e-02	5.829e-02	9.191e-02	0.9807
NC_000011.9:ALDH3B1	0.2933750	0.293375	0.4409090	3.137e-02	3.638e-02	9.193e-02	0.9807
NC_000007.13:VIPR2	0.9804850	0.986605	0.9866050	4.600e-02	2.375e-02	9.196e-02	0.9807
NC_000003.11:ITGB5	0.2396650	0.141851	0.0355489	8.986e-02	7.790e-02	9.198e-02	0.9807
NC_000011.9:OR8X1P	0.0911343	0.096800	0.1037090	7.841e-02	6.709e-02	9.202e-02	0.9807
NC_000015.9:SH3GL3	0.1008170	0.100817	0.1007010	7.003e-02	6.808e-02	9.202e-02	0.9807
NC_000009.11:NOL8	0.0778788	0.077879	0.1103030	7.559e-02	9.497e-02	9.204e-02	0.9807
NC_000010.10:TLK2P2	0.1063680	0.120677	0.0985007	8.440e-02	4.969e-02	9.209e-02	0.9807
NC_000011.9:C11orf35	0.1939320	0.098118	0.0864448	6.379e-02	5.851e-02	9.211e-02	0.9807
NC_000016.9:LOC729993	0.0914870	0.096388	0.0678706	1.138e-01	7.221e-02	9.214e-02	0.9807
NC_000007.13:WNT16	0.7941200	0.826033	0.8919290	2.494e-02	4.379e-02	9.220e-02	0.9807
NC_000004.11:LOC100130674	0.1356640	0.048691	0.1396410	8.542e-02	7.436e-02	9.229e-02	0.9807
NC_000020.10:HAO1	0.0728330	0.072833	0.0726112	2.504e-01	7.248e-02	9.231e-02	0.9807
NC_000003.11:DGKG	0.3424610	0.342461	0.5126630	2.861e-02	3.907e-02	9.233e-02	0.9807
NC_000006.11:LOC643067	0.0764395	0.076439	0.0733025	1.584e-01	7.922e-02	9.237e-02	0.9807
NC_000022.10:LOC641379	0.0556318	0.073101	0.2344160	7.566e-02	9.616e-02	9.241e-02	0.9807
NC_000017.10:KIAA1618	0.7763390	0.990061	0.7395520	2.478e-02	4.449e-02	9.248e-02	0.9807
NC_000002.11:ATG9A	0.1575640	0.121598	0.1262220	5.033e-02	5.365e-02	9.250e-02	0.9807
NC_000005.9:ANKRD55	0.0467051	0.146886	0.0457084	3.439e-01	1.099e-01	9.250e-02	0.9807
NC_000010.10:NPL2	0.9840240	0.983918	0.9863690	3.301e-02	3.277e-02	9.252e-02	0.9807
NC_000008.10:NASPP1	0.5424870	0.542487	0.8064480	2.804e-02	3.894e-02	9.259e-02	0.9807
NC_000005.9:HOMER1	0.1016600	0.101660	0.1016600	6.950e-02	6.859e-02	9.261e-02	0.9807
NC_000010.10:ARMC3	0.1054680	0.089381	0.1162170	7.563e-02	6.185e-02	9.264e-02	0.9807
NC_000022.10:ZDHHC8P	0.6542150	0.136824	0.1451610	4.088e-02	4.552e-02	9.265e-02	0.9807
NC_000005.9:ANKDD1B	0.1188230	0.063310	0.1376270	6.694e-02	7.934e-02	9.270e-02	0.9807
NC_000004.11:LOC654254	0.0629266	0.062927	0.0980142	1.186e-01	1.169e-01	9.281e-02	0.9807
NC_000002.11:LOC653192	0.2403860	0.240386	0.3529960	3.308e-02	3.857e-02	9.290e-02	0.9807
NC_000011.9:DPP3	0.0999210	0.099921	0.2822660	4.387e-02	7.082e-02	9.310e-02	0.9807
NC_000022.10:MAFF	0.0619144	0.061914	0.1257650	1.088e-01	1.052e-01	9.311e-02	0.9807
NC_000014.8:NFKBIA	0.5091300	0.509130	0.8843560	2.847e-02	3.903e-02	9.320e-02	0.9807
NC_000011.9:INTS5	0.0820996	0.082100	0.0683289	2.301e-01	6.490e-02	9.320e-02	0.9807
NC_000010.10:LOC100130992	0.0449026	0.109949	0.4634630	6.417e-02	9.459e-02	9.322e-02	0.9807
NC_000002.11:CRIPT	0.0639745	0.061339	0.1271380	1.026e-01	1.077e-01	9.322e-02	0.9807
NC_000001.10:OLFML2B	0.0274727	0.116268	0.0982774	3.359e-01	1.213e-01	9.325e-02	0.9807
NC_000001.10:TBCE	0.1619830	0.161983	0.3113140	3.393e-02	5.060e-02	9.325e-02	0.9807
NC_000012.11:CAND1	0.9807450	0.980745	0.9807450	4.805e-02	2.377e-02	9.340e-02	0.9807
NC_000004.11:TNIP3	0.1715380	0.089213	0.0994423	6.694e-02	5.928e-02	9.340e-02	0.9807
NC_000001.10:LOC100288614	0.1793550	0.179355	0.4544440	3.577e-02	4.286e-02	9.341e-02	0.9807
NC_000011.9:SAPS3	0.0667736	0.057871	0.1227000	1.257e-01	9.496e-02	9.342e-02	0.9807
NC_000011.9:CD5	0.9821770	0.981735	0.9852470	4.133e-02	2.724e-02	9.358e-02	0.9807
NC_000002.11:LOC646509	0.0607312	0.078678	0.0789406	1.778e-01	9.037e-02	9.365e-02	0.9807
NC_000001.10:SNIP1	0.9807550	0.980755	0.9807550	4.780e-02	2.404e-02	9.367e-02	0.9807
NC_000021.8:LOC100288303	0.1724670	0.196014	0.1447590	3.339e-02	6.049e-02	9.370e-02	0.9807
NC_000017.10:GJD3	0.1652760	0.075407	0.0730742	8.373e-02	7.568e-02	9.374e-02	0.9807
NC_000011.9:FRAG1	0.0757048	0.075705	0.0715070	2.454e-01	7.221e-02	9.374e-02	0.9807
NC_000003.11:HLTF	0.1248950	0.155678	0.1170150	4.277e-02	6.965e-02	9.375e-02	0.9807
NC_000002.11:SLC1A4	0.0882323	0.122524	0.0475482	1.901e-01	7.108e-02	9.378e-02	0.9807
NC_000011.9:OR8D2	0.9806490	0.980649	0.9806490	3.960e-02	2.851e-02	9.382e-02	0.9807
NC_000010.10:PCDH21	0.0292639	0.130783	0.1474200	1.448e-01	1.008e-01	9.388e-02	0.9807
NC_000017.10:BCAS3	0.9803980	0.980398	0.9804180	4.171e-02	2.732e-02	9.401e-02	0.9807
NC_000006.11:UNC93A	0.1062140	0.114625	0.1758470	4.346e-02	7.442e-02	9.410e-02	0.9807
NC_000014.8:LOC730007	0.0877173	0.078450	0.0757482	1.390e-01	7.563e-02	9.412e-02	0.9807
NC_000002.11:FAM161A	0.1989630	0.081330	0.0896060	6.108e-02	7.402e-02	9.416e-02	0.9807
NC_000016.9:MON1B	0.2141560	0.097544	0.1346860	4.336e-02	6.605e-02	9.425e-02	0.9807
NC_000006.11:FGFR1OP	0.1024790	0.102479	0.1024790	6.639e-02	NA	9.425e-02	0.9807
NC_000003.11:OR5H3P	0.0991187	0.180564	0.4519810	5.543e-02	3.949e-02	9.429e-02	0.9807
NC_000004.11:LOC100130017	0.1120110	0.114960	0.1120110	6.298e-02	6.298e-02	9.432e-02	0.9807
NC_000012.11:CCND2	0.9806410	0.980641	0.9806410	3.993e-02	2.867e-02	9.432e-02	0.9807
NC_000012.11:LOC100128678	0.0514291	0.072358	0.0783098	2.207e-01	1.176e-01	9.452e-02	0.9807
NC_000002.11:DPP10	0.1732990	0.204028	0.4739490	3.089e-02	5.102e-02	9.499e-02	0.9807
NC_000022.10:GNAZ	0.5760700	0.428829	0.1957770	2.772e-02	4.866e-02	9.500e-02	0.9807
NC_000022.10:SLC5A1	0.0527573	0.068600	0.0881204	1.581e-01	1.325e-01	9.504e-02	0.9807
NC_000003.11:LOC100287476	0.9806560	0.980656	0.9806580	4.136e-02	2.831e-02	9.507e-02	0.9807
NC_000004.11:PIGG	0.9827300	0.981093	0.9815710	4.604e-02	2.574e-02	9.508e-02	0.9807
NC_000019.9:RFX2	0.0900770	0.076823	0.0722282	2.228e-01	6.505e-02	9.515e-02	0.9807
NC_000014.8:C14orf83	0.0501704	0.115879	0.0505809	5.858e-01	1.150e-01	9.516e-02	0.9807
NC_000006.11:POPDC3	0.0452982	0.123803	0.1221840	7.737e-02	1.237e-01	9.518e-02	0.9807
NC_000022.10:GGT5	0.1150860	0.120658	0.3522310	4.327e-02	5.846e-02	9.519e-02	0.9807
NC_000008.10:INTS8	0.0831067	0.083107	0.0688274	1.706e-01	7.654e-02	9.525e-02	0.9807
NC_000010.10:STAMBPL1	0.1385460	0.172191	0.3241010	3.236e-02	5.987e-02	9.525e-02	0.9807
NC_000009.11:LOC100287623	0.2574330	0.257433	0.3796300	3.370e-02	3.922e-02	9.538e-02	0.9807
NC_000002.11:GALNT13	0.1207520	0.120752	0.2481690	4.059e-02	6.494e-02	9.542e-02	0.9807
NC_000002.11:ITGA6	0.1006180	0.075275	0.0616127	2.253e-01	7.148e-02	9.548e-02	0.9807
NC_000001.10:ADH5P3	0.9805740	0.980574	0.9805740	4.405e-02	2.705e-02	9.550e-02	0.9807
NC_000002.11:MSTN	0.0530239	0.118833	0.0651529	1.745e-01	9.789e-02	9.561e-02	0.9807
NC_000007.13:PAXIP1	0.1296050	0.105336	0.2403960	4.303e-02	6.489e-02	9.561e-02	0.9807
NC_000019.9:KLF2	0.0861902	0.086190	0.0808721	1.442e-01	6.805e-02	9.562e-02	0.9807
NC_000001.10:LOC284685	0.0643667	0.064367	0.1898480	8.939e-02	9.773e-02	9.573e-02	0.9807
NC_000001.10:TRIM46	0.0591381	0.070194	0.0798278	3.584e-01	9.235e-02	9.589e-02	0.9807
NC_000014.8:DPF3	0.0993259	0.099326	0.1157570	8.030e-02	6.312e-02	9.598e-02	0.9807
NC_000013.10:LOC100130120	0.0950191	0.095019	0.0989063	1.269e-01	5.384e-02	9.610e-02	0.9807
NC_000001.10:SPAG17	0.0435216	0.057523	0.1680110	1.854e-01	1.161e-01	9.617e-02	0.9807
NC_000003.11:CLASP2	0.1690130	0.083891	0.1443930	5.026e-02	7.231e-02	9.632e-02	0.9807
NC_000017.10:SNF8	0.0777124	0.077712	0.0988461	1.250e-01	7.795e-02	9.635e-02	0.9807
NC_000017.10:ELP2P	0.5796110	0.126863	0.1107550	4.822e-02	5.298e-02	9.642e-02	0.9807
NC_000007.13:C7orf20	0.4654250	0.321174	0.0772664	3.761e-02	6.610e-02	9.643e-02	0.9807
NC_000004.11:ZNF509	0.0968287	0.089838	0.2047660	7.399e-02	5.635e-02	9.651e-02	0.9807
NC_000022.10:ARFGAP3	0.0816501	0.086004	0.1453540	7.111e-02	8.407e-02	9.659e-02	0.9807
NC_000001.10:LOC729041	0.9806840	0.980684	0.9806880	5.703e-02	2.253e-02	9.682e-02	0.9807
NC_000006.11:SOX4	0.1206000	0.155348	0.3334590	3.688e-02	6.183e-02	9.683e-02	0.9807
NC_000003.11:LOC100129707	0.1456750	0.145675	0.3390370	4.133e-02	5.026e-02	9.689e-02	0.9807
NC_000003.11:CCDC80	0.0546247	0.054625	0.1382070	2.079e-01	1.004e-01	9.694e-02	0.9807
NC_000013.10:PAN3	0.1443900	0.081392	0.1292320	6.423e-02	6.829e-02	9.696e-02	0.9807
NC_000007.13:EN2	0.0780300	0.078030	0.1155210	1.352e-01	6.631e-02	9.705e-02	0.9807
NC_000011.9:LPXN	0.0834983	0.083498	0.0543804	2.889e-01	8.776e-02	9.715e-02	0.9807
NC_000010.10:AS3MT	0.1100630	0.110063	0.2595390	4.375e-02	7.151e-02	9.721e-02	0.9807
NC_000014.8:PSMA6	0.4842530	0.484253	0.4842530	3.005e-02	4.137e-02	9.721e-02	0.9807
NC_000011.9:RIC3	0.0219042	0.105009	0.2263370	1.937e-01	1.610e-01	9.728e-02	0.9807
NC_000012.11:LOC645328	0.9804530	0.980453	0.9804530	5.673e-02	2.291e-02	9.733e-02	0.9807
NC_000011.9:OR51T1	0.0940790	0.094079	0.0696566	1.467e-01	7.094e-02	9.744e-02	0.9807
NC_000001.10:SEPN1	0.0929054	0.092905	0.1100410	1.021e-01	6.290e-02	9.761e-02	0.9807
NC_000002.11:ALS2CR11	0.0808033	0.080803	0.0975052	1.720e-01	6.317e-02	9.765e-02	0.9807
NC_000009.11:FAM22F	0.9839970	0.983997	0.9806400	4.000e-02	3.139e-02	9.784e-02	0.9807
NC_000002.11:LOC440902	0.0528238	0.198554	0.2462540	7.914e-02	5.637e-02	9.789e-02	0.9807
NC_000016.9:METTL9	0.2140270	0.530430	0.7583950	3.251e-02	4.335e-02	9.831e-02	0.9807
NC_000007.13:SND1	0.1025090	0.102509	0.0587690	1.102e-01	9.414e-02	9.839e-02	0.9807
NC_000002.11:RESP18	0.1268680	0.126868	0.3417220	4.290e-02	5.959e-02	9.852e-02	0.9807
NC_000022.10:TPST2	0.0754634	0.080567	0.0771916	2.012e-01	8.030e-02	9.859e-02	0.9807
NC_000001.10:LOC284661	0.9837460	0.982460	0.9872830	5.047e-02	2.604e-02	9.866e-02	0.9807
NC_000021.8:PFKL	0.0461019	0.072384	0.1917330	1.031e-01	1.325e-01	9.884e-02	0.9807
NC_000005.9:RAD50	0.0876684	0.087668	0.1141820	8.185e-02	8.623e-02	9.887e-02	0.9807
NC_000001.10:GLUL	0.0739222	0.077151	0.0600351	3.312e-01	1.008e-01	9.888e-02	0.9807
NC_000006.11:FKBP5	0.2420860	0.175512	0.2700310	3.241e-02	5.419e-02	9.906e-02	0.9807
NC_000003.11:TBL1XR1	0.9800710	0.984519	0.9835110	7.132e-02	2.015e-02	9.914e-02	0.9807
NC_000005.9:C5orf23	0.2467510	0.246751	0.3684170	3.574e-02	4.178e-02	9.915e-02	0.9807
NC_000003.11:ABHD5	0.0403942	0.120937	0.0834180	2.072e-01	1.121e-01	9.919e-02	0.9807
NC_000006.11:HIST1H1C	0.0740466	0.089898	0.0928821	4.005e-01	5.582e-02	9.920e-02	0.9807
NC_000019.9:ZSCAN22	0.0607477	0.072028	0.0805914	2.684e-01	1.032e-01	9.924e-02	0.9807
NC_000008.10:MAPK6PS1	0.0904010	0.177087	0.1333110	8.131e-02	4.810e-02	9.937e-02	0.9807
NC_000010.10:C10orf12	0.6051740	0.189256	0.0577813	5.213e-02	7.733e-02	9.943e-02	0.9807
NC_000014.8:OTUB2	0.1043950	0.104395	0.2037150	5.101e-02	7.604e-02	9.957e-02	0.9807
NC_000004.11:LOC402160	0.0972131	0.097213	0.0779347	8.449e-02	1.017e-01	9.961e-02	0.9807
NC_000001.10:SH2D2A	0.1304500	0.130205	0.1282440	5.894e-02	6.042e-02	9.970e-02	0.9807
NC_000015.9:SCAND2	0.0751254	0.075125	0.0667171	2.942e-01	9.471e-02	9.983e-02	0.9807
NC_000003.11:HHATL	0.2710810	0.271081	0.3983190	3.547e-02	4.124e-02	9.995e-02	0.9807
NC_000011.9:MTMR2	0.5223090	0.340632	0.6065300	3.244e-02	4.171e-02	1.000e-01	0.9807
NC_000001.10:PLEKHO1	0.4441900	0.444190	0.7012150	3.299e-02	4.050e-02	1.000e-01	0.9807
NC_000002.11:LOC100129169	0.0915799	0.091580	0.0846843	1.416e-01	6.916e-02	1.003e-01	0.9807
NC_000018.9:BDP1P	0.0237475	0.155262	0.1291300	1.834e-01	1.694e-01	1.003e-01	0.9807
NC_000020.10:C20orf96	0.1063620	0.064116	0.1007590	2.229e-01	5.990e-02	1.003e-01	0.9807
NC_000016.9:LOC100130664	0.0509064	0.093421	0.1361990	1.031e-01	1.127e-01	1.004e-01	0.9807
NC_000001.10:TNN	0.6711660	0.666312	0.8225160	2.668e-02	5.171e-02	1.005e-01	0.9807
NC_000012.11:ALDH1L2	0.1389590	0.091091	0.0669295	1.375e-01	6.559e-02	1.006e-01	0.9807
NC_000004.11:LOC100128096	0.4936250	0.493625	0.4349880	2.890e-02	4.759e-02	1.006e-01	0.9807
NC_000003.11:LOC100287630	0.5636610	0.076806	0.0630703	9.488e-02	7.778e-02	1.010e-01	0.9807
NC_000020.10:ZSWIM3	0.6067100	0.781544	0.6148000	2.846e-02	4.871e-02	1.011e-01	0.9807
NC_000022.10:LOC100286913	0.0791368	0.079137	0.0717900	1.909e-01	9.467e-02	1.012e-01	0.9807
NC_000008.10:LOC642461	0.1767520	0.077050	0.0911890	7.738e-02	8.103e-02	1.012e-01	0.9807
NC_000016.9:ZDHHC1	0.1388630	0.108374	0.0844821	9.759e-02	5.997e-02	1.012e-01	0.9807
NC_000007.13:BAZ1B	0.0996379	0.099638	0.1104670	1.058e-01	6.106e-02	1.013e-01	0.9807
NC_000012.11:RPS4P14	0.0422968	0.096703	0.1037210	1.816e-01	1.240e-01	1.019e-01	0.9807
NC_000003.11:TRIM59	0.8551210	0.330237	0.1338620	3.561e-02	5.465e-02	1.020e-01	0.9807
NC_000019.9:ZNF579	0.9857750	0.985784	0.9857750	3.732e-02	3.732e-02	1.020e-01	0.9807
NC_000007.13:PCOLCE	0.0806365	0.080636	0.1037230	1.910e-01	6.605e-02	1.020e-01	0.9807
NC_000001.10:GBP5	0.1052840	0.105284	0.0695042	9.840e-02	9.381e-02	1.022e-01	0.9807
NC_000017.10:SUPT6H	0.9806560	0.980656	0.9806520	5.921e-02	2.494e-02	1.023e-01	0.9807
NC_000003.11:NCKIPSD	0.1027280	0.076572	0.0779949	1.052e-01	1.110e-01	1.023e-01	0.9807
NC_000017.10:LOC100129683	0.0788475	0.077205	0.1240930	1.002e-01	9.550e-02	1.024e-01	0.9807
NC_000017.10:C17orf99	0.0928483	0.097060	0.1085240	1.099e-01	6.736e-02	1.024e-01	0.9807
NC_000002.11:LOC728763	0.0818116	0.068429	0.1126290	2.524e-01	6.600e-02	1.025e-01	0.9807
NC_000014.8:NRXN3	0.0803851	0.067437	0.0843587	3.721e-01	8.215e-02	1.025e-01	0.9807
NC_000013.10:PCCA	0.0810027	0.080511	0.0799190	2.181e-01	8.009e-02	1.025e-01	0.9807
NC_000008.10:CSGALNACT1	0.0982388	0.085116	0.0749386	1.247e-01	9.293e-02	1.026e-01	0.9807
NC_000001.10:WDR78	0.0983214	0.112271	0.1891890	5.158e-02	8.513e-02	1.026e-01	0.9807
NC_000009.11:ZBTB43	0.0729538	0.072954	0.0819605	3.610e-01	8.636e-02	1.026e-01	0.9807
NC_000002.11:ODC1	0.9802900	0.982150	0.9821320	5.025e-02	2.881e-02	1.027e-01	0.9807
NC_000011.9:PTPN5	0.1221010	0.122101	0.0417326	3.312e-01	7.443e-02	1.028e-01	0.9807
NC_000022.10:LOC100287247	0.0834814	0.083481	0.0726722	1.722e-01	9.372e-02	1.029e-01	0.9807
NC_000006.11:LOC647175	0.1616010	0.162056	0.4804950	3.497e-02	6.415e-02	1.030e-01	0.9807
NC_000009.11:ZFAND5	0.0347479	0.242297	0.5051300	6.842e-02	1.145e-01	1.031e-01	0.9807
NC_000006.11:LOC340192	0.0414012	0.087339	0.2537920	9.969e-02	1.367e-01	1.031e-01	0.9807
NC_000003.11:ITGA9	0.5684650	0.922235	0.9488270	2.876e-02	5.129e-02	1.034e-01	0.9807
NC_000002.11:DNAH7	0.1603750	0.234581	0.5196800	3.260e-02	6.101e-02	1.034e-01	0.9807
NC_000011.9:LOC728588	0.0958064	0.095806	0.3109880	5.485e-02	8.200e-02	1.034e-01	0.9807
NC_000005.9:TCERG1	0.0938158	0.093816	0.4421360	5.279e-02	8.675e-02	1.035e-01	0.9807
NC_000010.10:TRDMT1	0.2137340	0.086313	0.1041420	8.066e-02	6.207e-02	1.035e-01	0.9807
NC_000005.9:LOC100131236	0.0971127	0.097746	0.0773639	1.491e-01	7.280e-02	1.036e-01	0.9807
NC_000010.10:RHOBTB1	0.0950329	0.095033	0.1059760	1.166e-01	6.805e-02	1.036e-01	0.9807
NC_000019.9:IRGQ	0.3281460	0.122757	0.0296372	3.875e-01	7.729e-02	1.037e-01	0.9807
NC_000015.9:STRA6	0.0862460	0.135092	0.2519010	5.163e-02	7.798e-02	1.037e-01	0.9807
NC_000020.10:STK4	0.6482430	0.370739	0.2711260	3.200e-02	4.878e-02	1.037e-01	0.9807
NC_000006.11:ATF6B	0.1213440	0.121344	0.0531978	1.473e-01	7.743e-02	1.037e-01	0.9807
NC_000002.11:SLC9A2	0.1534390	0.204314	0.1333830	4.123e-02	7.121e-02	1.038e-01	0.9807
NC_000007.13:CPVL	0.0714601	0.070373	0.0835254	4.617e-01	9.273e-02	1.038e-01	0.9807
NC_000011.9:HBB	0.9804520	0.980452	0.9804570	5.302e-02	2.826e-02	1.038e-01	0.9807
NC_000011.9:SLC1A2	0.1103020	0.139950	0.1202700	5.223e-02	9.004e-02	1.040e-01	0.9807
NC_000009.11:RPL29P20	0.9857540	0.985754	0.9857540	3.833e-02	3.833e-02	1.041e-01	0.9807
NC_000001.10:VASH2	0.0840929	0.076611	0.0722262	4.740e-01	8.408e-02	1.042e-01	0.9807
NC_000003.11:MDS1	0.1012010	0.101201	0.1226540	9.500e-02	6.591e-02	1.043e-01	0.9807
NC_000006.11:HCG22	0.1690480	0.684941	0.5637310	3.193e-02	5.720e-02	1.043e-01	0.9807
NC_000013.10:FLJ44054	0.1778940	0.177894	0.9105530	3.691e-02	5.710e-02	1.044e-01	0.9807
NC_000006.11:LOC100287366	0.9857620	0.985762	0.9857620	3.848e-02	3.849e-02	1.044e-01	0.9807
NC_000010.10:C10orf27	0.0951218	0.095122	0.1187820	1.087e-01	6.743e-02	1.045e-01	0.9807
NC_000016.9:CYLD	0.0814330	0.049709	0.1618800	1.294e-01	1.141e-01	1.045e-01	0.9807
NC_000013.10:THSD1P	0.2664700	0.117327	0.1645560	4.832e-02	5.951e-02	1.048e-01	0.9807
NC_000003.11:CCDC48	0.0980266	0.140557	0.1268690	1.054e-01	4.987e-02	1.049e-01	0.9807
NC_000003.11:RAB43	0.0794155	0.079415	0.0773677	1.966e-01	9.758e-02	1.049e-01	0.9807
NC_000006.11:SYNCRIP	0.9839140	0.983914	0.9806560	4.307e-02	3.495e-02	1.050e-01	0.9807
NC_000001.10:CYP4Z2P	0.3997040	0.240451	0.2694040	3.810e-02	4.490e-02	1.050e-01	0.9807
NC_000002.11:ZC3H8	0.0863550	0.086355	0.0856589	1.276e-01	9.708e-02	1.051e-01	0.9807
NC_000017.10:KRT34	0.0797617	0.079762	0.0640953	5.553e-01	1.012e-01	1.052e-01	0.9807
NC_000008.10:LOC157667	0.1188320	0.118832	0.1188320	7.092e-02	7.092e-02	1.052e-01	0.9807
NC_000004.11:CAMK2D	0.0780470	0.083408	0.1123870	1.551e-01	7.691e-02	1.056e-01	0.9807
NC_000003.11:C3orf22	0.1020620	0.089217	0.1027330	7.639e-02	1.116e-01	1.056e-01	0.9807
NC_000010.10:UBTD1	0.1000860	0.100086	0.1044860	1.380e-01	6.008e-02	1.057e-01	0.9807
NC_000011.9:SYVN1	0.3209240	0.320924	0.4660260	3.136e-02	5.203e-02	1.057e-01	0.9807
NC_000003.11:LOC728290	0.0944784	0.094478	0.0862465	1.576e-01	7.175e-02	1.057e-01	0.9807
NC_000006.11:KIAA0776	0.0672452	0.067245	0.0958658	1.863e-01	1.238e-01	1.058e-01	0.9807
NC_000004.11:KIAA1211	0.0989086	0.098909	0.0572102	2.483e-01	8.435e-02	1.060e-01	0.9807
NC_000012.11:RPL23AP68	0.3171760	0.083423	0.1181290	6.340e-02	7.251e-02	1.062e-01	0.9807
NC_000015.9:FSD2	0.0883621	0.088362	0.1117050	1.434e-01	6.976e-02	1.063e-01	0.9807
NC_000001.10:HPCAL4	0.9858000	0.985800	0.9858000	3.940e-02	3.940e-02	1.063e-01	0.9807
NC_000001.10:C4BPA	0.0893274	0.089327	0.1177580	7.528e-02	1.182e-01	1.064e-01	0.9807
NC_000010.10:LOC100286977	0.0897923	0.078138	0.0640293	3.522e-01	9.720e-02	1.065e-01	0.9807
NC_000001.10:IFI44L	0.0892710	0.078378	0.0615191	5.265e-01	1.006e-01	1.065e-01	0.9807
NC_000014.8:GCATP	0.1446750	0.081394	0.0890538	9.242e-02	8.870e-02	1.066e-01	0.9807
NC_000002.11:LOC391378	0.1304630	0.093157	0.0638658	1.492e-01	8.083e-02	1.066e-01	0.9807
NC_000004.11:LOC100131674	0.8782170	0.120210	0.2608100	4.321e-02	5.577e-02	1.066e-01	0.9807
NC_000006.11:ZRF1PS	0.9804140	0.983048	0.9830130	5.872e-02	2.770e-02	1.067e-01	0.9807
NC_000009.11:GOLGA2	0.0835522	0.064922	0.1359530	1.256e-01	9.735e-02	1.067e-01	0.9807
NC_000001.10:RHOU	0.1166330	0.055945	0.0912096	2.103e-01	8.782e-02	1.067e-01	0.9807
NC_000003.11:VGLL3	0.0919928	0.085961	0.2181370	6.172e-02	1.017e-01	1.067e-01	0.9807
NC_000007.13:CYP3A5P2	0.9084490	0.179557	0.2053440	4.113e-02	5.095e-02	1.068e-01	0.9807
NC_000016.9:C16orf45	0.1447480	0.310819	0.7797330	3.551e-02	6.060e-02	1.069e-01	0.9807
NC_000001.10:NEK7	0.1562550	0.172313	0.4842980	3.770e-02	6.480e-02	1.069e-01	0.9807
NC_000011.9:P2RX3	0.0957467	0.095747	0.0905973	2.337e-01	5.909e-02	1.069e-01	0.9807
NC_000021.8:LOC729056	0.0841437	0.054803	0.1204400	1.555e-01	1.150e-01	1.070e-01	0.9807
NC_000019.9:GTPBP3	0.0810176	0.081018	0.0931429	1.547e-01	9.520e-02	1.072e-01	0.9807
NC_000014.8:SETP2	0.4804350	0.203631	0.4808950	3.384e-02	5.406e-02	1.074e-01	0.9807
NC_000016.9:FOXC2	0.1012860	0.101286	0.0991906	1.534e-01	6.098e-02	1.076e-01	0.9807
NC_000006.11:HSPA1L	0.0484996	0.096800	0.0967843	2.588e-01	1.150e-01	1.076e-01	0.9807
NC_000015.9:STOML1	0.2831720	0.085596	0.1194800	6.416e-02	7.383e-02	1.077e-01	0.9807
NC_000001.10:PARK7	0.1123940	0.112394	0.1909040	5.607e-02	8.130e-02	1.079e-01	0.9807
NC_000002.11:LOC391472	0.0250729	0.117135	0.1914970	2.789e-01	1.659e-01	1.080e-01	0.9807
NC_000001.10:LOC100132699	0.2731850	0.273185	0.3982900	3.922e-02	4.565e-02	1.080e-01	0.9807
NC_000008.10:LOC100133156	0.9847840	0.984784	0.9820710	4.958e-02	3.315e-02	1.082e-01	0.9807
NC_000017.10:SPNS2	0.1292840	0.627393	0.7771560	4.279e-02	5.328e-02	1.085e-01	0.9807
NC_000017.10:LOC653653	0.0830078	0.077801	0.0824787	1.979e-01	1.004e-01	1.086e-01	0.9807
NC_000006.11:LOC100287108	0.1105660	0.110566	0.1106840	8.265e-02	7.986e-02	1.086e-01	0.9807
NC_000008.10:WDSOF1	0.1157430	0.115743	0.2089310	5.548e-02	7.726e-02	1.086e-01	0.9807
NC_000017.10:CHD3	0.0874408	0.118659	0.0467008	3.615e-01	1.074e-01	1.086e-01	0.9807
NC_000019.9:LOC729956	0.2983650	0.186939	0.1412130	3.931e-02	6.882e-02	1.088e-01	0.9807
NC_000006.11:LOC100131203	0.2872450	0.287245	0.1134720	4.116e-02	6.676e-02	1.088e-01	0.9807
NC_000003.11:LOC100288080	0.0948313	0.094831	0.0895876	1.602e-01	7.491e-02	1.088e-01	0.9807
NC_000002.11:LOC729532	0.1608800	0.059353	0.0834034	1.491e-01	9.255e-02	1.091e-01	0.9807
NC_000011.9:LOC100288128	0.3754260	0.373525	0.7509080	3.416e-02	5.018e-02	1.092e-01	0.9807
NC_000011.9:PRKCDBP	0.3754260	0.373525	0.7509080	3.416e-02	5.018e-02	1.092e-01	0.9807
NC_000002.11:MATN3	0.1004990	0.093469	0.0621582	3.469e-01	8.258e-02	1.093e-01	0.9807
NC_000010.10:CTBP2	0.0836492	0.087035	0.0769505	2.203e-01	9.285e-02	1.093e-01	0.9807
NC_000012.11:SUOX	0.0790807	0.079081	0.1972810	8.431e-02	1.048e-01	1.094e-01	0.9807
NC_000017.10:SUZ12P	0.1068220	0.144912	0.1245810	1.320e-01	4.555e-02	1.095e-01	0.9807
NC_000006.11:IRF4	0.1127820	0.102613	0.0862551	1.125e-01	8.170e-02	1.096e-01	0.9807
NC_000004.11:LOC100128747	0.2794320	0.134677	0.2490510	4.574e-02	5.600e-02	1.096e-01	0.9807
NC_000003.11:ITIH4	0.0670906	0.094116	0.4612890	6.701e-02	1.162e-01	1.097e-01	0.9807
NC_000016.9:CDH1	0.0539251	0.358212	0.6501630	5.536e-02	9.241e-02	1.097e-01	0.9807
NC_000001.10:GLIS1	0.1513980	0.079885	0.0590266	2.874e-01	7.795e-02	1.097e-01	0.9807
NC_000002.11:GLS	0.1450680	0.100503	0.0810907	1.598e-01	5.900e-02	1.097e-01	0.9807
NC_000008.10:NEFM	0.1918260	0.191826	0.1914060	4.596e-02	5.703e-02	1.099e-01	0.9807
NC_000016.9:GPR56	0.1171970	0.089834	0.6350090	5.328e-02	9.038e-02	1.099e-01	0.9807
NC_000001.10:MCL1	0.0213104	0.164500	0.2171160	2.082e-01	2.063e-01	1.099e-01	0.9807
NC_000005.9:ARGFXP1	0.0974988	0.097499	0.0937589	2.498e-01	5.968e-02	1.100e-01	0.9807
NC_000010.10:ACTA2	0.1534460	0.153446	0.4480150	4.468e-02	6.235e-02	1.101e-01	0.9807
NC_000001.10:MTR	0.0351924	0.142108	0.1235160	2.175e-01	1.214e-01	1.101e-01	0.9807
NC_000009.11:APBA1	0.1433190	0.061580	0.0808774	2.529e-01	7.973e-02	1.103e-01	0.9807
NC_000006.11:P5-07	0.1323480	0.091490	0.0793360	1.192e-01	8.483e-02	1.103e-01	0.9807
NC_000019.9:SIGLECP11	0.0982508	0.098251	0.0930476	1.571e-01	7.206e-02	1.104e-01	0.9807
NC_000004.11:LOC100132889	0.0477578	0.058953	0.1506890	4.492e-01	1.546e-01	1.105e-01	0.9807
NC_000010.10:THNSL1	0.0998370	0.089207	0.0715607	2.687e-01	8.071e-02	1.105e-01	0.9807
NC_000001.10:RPL5P6	0.0903579	0.090358	0.1474710	8.766e-02	9.314e-02	1.106e-01	0.9807
NC_000017.10:TEX19	0.6279960	0.579178	0.8612190	3.314e-02	5.279e-02	1.107e-01	0.9807
NC_000005.9:TCP1P2	0.4396590	0.585831	0.6954410	3.637e-02	4.806e-02	1.109e-01	0.9807
NC_000017.10:LOC100287710	0.9847850	0.984785	0.9819730	5.059e-02	3.464e-02	1.110e-01	0.9807
NC_000009.11:C9orf3	0.9857930	0.985793	0.9857930	4.166e-02	4.166e-02	1.110e-01	0.9807
NC_000020.10:LOC100289235	0.1187350	0.284776	0.8057310	4.088e-02	6.654e-02	1.112e-01	0.9807
NC_000020.10:THBD	0.1187350	0.284776	0.8057310	4.088e-02	6.654e-02	1.112e-01	0.9807
NC_000012.11:LOC283332	0.9856400	0.985640	0.9856400	4.175e-02	4.175e-02	1.112e-01	0.9807
NC_000006.11:HECA	0.0804815	0.057689	0.1451560	2.003e-01	9.648e-02	1.112e-01	0.9807
NC_000012.11:TMPO	0.7561070	0.730166	0.3383590	3.220e-02	5.651e-02	1.113e-01	0.9807
NC_000006.11:STK38	0.0947291	0.075374	0.0827795	1.738e-01	1.063e-01	1.113e-01	0.9807
NC_000012.11:DENND5B	0.4896050	0.106724	0.1709510	4.756e-02	7.233e-02	1.113e-01	0.9807
NC_000002.11:TFCP2L1	0.0348257	0.068501	0.2382530	2.319e-01	2.104e-01	1.114e-01	0.9807
NC_000003.11:IQSEC1	0.2729650	0.235669	0.3583900	3.391e-02	6.095e-02	1.114e-01	0.9807
NC_000010.10:GPAM	0.0824493	0.082449	0.0982053	1.925e-01	8.840e-02	1.114e-01	0.9807
NC_000002.11:CCDC138	0.0691149	0.087543	0.1037880	1.916e-01	9.629e-02	1.115e-01	0.9807
NC_000005.9:CAMK4	0.1570280	0.157028	0.1265070	5.303e-02	7.749e-02	1.115e-01	0.9807
NC_000001.10:COX6A1P	0.1195880	0.097160	0.1028890	8.925e-02	9.146e-02	1.118e-01	0.9807
NC_000019.9:LOC729991	0.9848830	0.984883	0.9816620	4.720e-02	3.757e-02	1.118e-01	0.9807
NC_000007.13:LOC389602	0.0892701	0.089270	0.1088750	1.290e-01	8.887e-02	1.118e-01	0.9807
NC_000010.10:SORCS1	0.0258639	0.118285	0.1927070	3.063e-01	1.815e-01	1.120e-01	0.9807
NC_000001.10:MSH4	0.2371490	0.109746	0.1533750	5.242e-02	7.490e-02	1.120e-01	0.9807
NC_000008.10:FAM91A1	0.1087710	0.084421	0.0905814	1.079e-01	1.099e-01	1.120e-01	0.9807
NC_000010.10:CPN1	0.1086440	0.110943	0.1752910	6.198e-02	8.985e-02	1.122e-01	0.9807
NC_000015.9:MAP2K5	0.0628381	0.062838	0.1631870	1.462e-01	1.399e-01	1.122e-01	0.9807
NC_000006.11:OR2B8P	0.0587691	0.090397	0.0998956	2.705e-01	1.065e-01	1.123e-01	0.9807
NC_000015.9:GTF2A2	0.0949077	0.095570	0.1016880	1.112e-01	9.569e-02	1.123e-01	0.9807
NC_000003.11:NCRNA00119	0.0645944	0.119714	0.0792236	1.879e-01	1.066e-01	1.123e-01	0.9807
NC_000003.11:ASB14	0.0946203	0.080546	0.0986587	1.239e-01	1.089e-01	1.125e-01	0.9807
NC_000005.9:FST	0.9859200	0.985246	0.9815700	8.394e-02	2.406e-02	1.125e-01	0.9807
NC_000015.9:CASC4	0.0873163	0.087316	0.1108070	1.403e-01	8.794e-02	1.125e-01	0.9807
NC_000001.10:TMCC2	0.1203250	0.107899	0.0824311	1.181e-01	8.149e-02	1.125e-01	0.9807
NC_000021.8:LOC100288185	0.5962310	0.596231	0.8626180	3.634e-02	4.994e-02	1.126e-01	0.9807
NC_000001.10:CELA3A	0.9813840	0.983617	0.9834120	6.121e-02	3.053e-02	1.127e-01	0.9807
NC_000003.11:LOC339879	0.1244800	0.066535	0.0865158	1.736e-01	9.534e-02	1.127e-01	0.9807
NC_000021.8:C21orf67	0.0864143	0.086414	0.0883056	1.455e-01	1.109e-01	1.128e-01	0.9807
NC_000002.11:LOC100287288	0.0359859	0.177897	0.1499780	1.342e-01	1.289e-01	1.128e-01	0.9807
NC_000022.10:CYTH4	0.0381427	0.172139	0.0802351	3.173e-01	1.496e-01	1.130e-01	0.9807
NC_000017.10:SLC38A10	0.1178210	0.136237	0.0420598	2.630e-01	1.027e-01	1.132e-01	0.9807
NC_000001.10:CSDE1	0.1065160	0.106516	0.0469611	3.296e-01	1.148e-01	1.133e-01	0.9807
NC_000013.10:MAPK6PS3	0.0797137	0.082098	0.0678417	2.874e-01	1.319e-01	1.135e-01	0.9807
NC_000012.11:CLEC4C	0.9858330	0.985833	0.9858330	4.287e-02	4.287e-02	1.135e-01	0.9807
NC_000003.11:CDGAP	0.4305470	0.777259	0.4707000	3.378e-02	5.573e-02	1.135e-01	0.9807
NC_000006.11:HLA-K	0.0157812	0.427796	0.2284800	5.719e-01	4.961e-01	1.135e-01	0.9807
NC_000002.11:LOC100129313	0.2998930	0.055235	0.0841354	4.935e-01	6.610e-02	1.135e-01	0.9807
NC_000006.11:FBXO5	0.0737575	0.071953	0.0853309	2.510e-01	1.346e-01	1.136e-01	0.9807
NC_000004.11:KIAA1712	0.1016300	0.083516	0.0866360	2.601e-01	7.723e-02	1.137e-01	0.9807
NC_000002.11:PFTK2	0.0965711	0.096571	0.0939546	1.631e-01	7.941e-02	1.138e-01	0.9807
NC_000007.13:COG5	0.1146010	0.114601	0.1144490	7.947e-02	8.932e-02	1.138e-01	0.9807
NC_000003.11:CASR	0.9857260	0.985726	0.9827260	4.537e-02	4.085e-02	1.138e-01	0.9807
NC_000017.10:ALOX12B	0.2394820	0.239482	0.2392150	4.369e-02	5.357e-02	1.139e-01	0.9807
NC_000010.10:GALNAC4S-6ST	0.0907520	0.087124	0.0962494	2.508e-01	7.608e-02	1.140e-01	0.9807
NC_000016.9:SLC9A5	0.8322050	0.901272	0.1317790	3.877e-02	6.817e-02	1.141e-01	0.9807
NC_000015.9:C15orf32	0.9804730	0.983303	0.9833210	6.420e-02	3.044e-02	1.144e-01	0.9807
NC_000012.11:DHX37	0.0826539	0.074518	0.1070950	3.630e-01	8.413e-02	1.145e-01	0.9807
NC_000009.11:SMU1	0.3151380	0.122945	0.1550760	5.438e-02	6.683e-02	1.149e-01	0.9807
NC_000005.9:SLC35A4	0.0862325	0.086233	0.0940626	1.598e-01	1.043e-01	1.149e-01	0.9807
NC_000006.11:LOC100129577	0.0865217	0.086522	0.0928117	3.031e-01	8.129e-02	1.149e-01	0.9807
NC_000014.8:TCL1B	0.1355960	0.088344	0.0601400	3.023e-01	8.640e-02	1.150e-01	0.9807
NC_000001.10:ZYG11B	0.6396530	0.960533	0.6783410	3.382e-02	5.765e-02	1.152e-01	0.9807
NC_000017.10:WSCD1	0.0804360	0.104911	0.0845101	1.594e-01	1.047e-01	1.153e-01	0.9807
NC_000019.9:SLC8A2	0.4454320	0.445432	0.9099940	3.764e-02	5.159e-02	1.153e-01	0.9807
NC_000002.11:ING5	0.1916820	0.094181	0.2615730	6.056e-02	6.946e-02	1.155e-01	0.9807
NC_000011.9:OR56A5	0.1118960	0.128530	0.1185290	1.417e-01	5.435e-02	1.156e-01	0.9807
NC_000016.9:CHST4	0.0811313	0.081131	0.0761018	5.414e-01	1.138e-01	1.157e-01	0.9807
NC_000011.9:HYOU1	0.3382530	0.338253	0.5496070	3.808e-02	5.310e-02	1.157e-01	0.9807
NC_000015.9:MPI	0.1004940	0.100494	0.3709430	6.174e-02	9.460e-02	1.158e-01	0.9807
NC_000007.13:LOC442661	0.7029530	0.833365	0.6205590	3.310e-02	6.013e-02	1.158e-01	0.9807
NC_000001.10:PAFAH2	0.0999180	0.099918	0.1656010	7.781e-02	9.521e-02	1.159e-01	0.9807
NC_000002.11:LOC100289450	0.0153823	0.528936	0.4152500	5.964e-01	6.345e-01	1.159e-01	0.9807
NC_000006.11:LOC100129422	0.0855162	0.113624	0.0839698	1.564e-01	9.472e-02	1.160e-01	0.9807
NC_000017.10:EPN3	0.2326050	0.350011	0.8242020	3.440e-02	6.432e-02	1.160e-01	0.9807
NC_000005.9:PCDHA@	0.5365330	0.121634	0.0922529	6.685e-02	7.882e-02	1.160e-01	0.9807
NC_000015.9:RLBP1	0.8544300	0.446877	0.4465720	4.023e-02	4.883e-02	1.160e-01	0.9807
NC_000011.9:KRTAP5-10	0.0463275	0.117116	0.1147150	2.115e-01	1.256e-01	1.161e-01	0.9807
NC_000006.11:LOC641708	0.3023840	0.091982	0.0978807	1.149e-01	6.012e-02	1.161e-01	0.9807
NC_000003.11:LOC100128615	0.1512350	0.094464	0.0922791	8.465e-02	1.066e-01	1.161e-01	0.9807
NC_000007.13:PPP1R3A	0.1745100	0.119345	0.0372034	2.344e-01	1.190e-01	1.163e-01	0.9807
NC_000003.11:COMMD2	0.1154880	0.115488	0.1157840	8.500e-02	8.802e-02	1.164e-01	0.9807
NC_000013.10:DZIP1	0.1962020	0.121200	0.1684190	1.313e-01	3.736e-02	1.164e-01	0.9807
NC_000005.9:RNF44	0.0937675	0.099345	0.1059500	1.640e-01	7.710e-02	1.165e-01	0.9807
NC_000020.10:ADAM33	0.7304360	0.730436	0.8361390	3.403e-02	5.911e-02	1.165e-01	0.9807
NC_000017.10:PIRT	0.2895960	0.105680	0.1858340	5.968e-02	6.573e-02	1.167e-01	0.9807
NC_000002.11:ARL5A	0.1098020	0.109802	0.1098020	9.289e-02	9.289e-02	1.167e-01	0.9807
NC_000022.10:CYB5R3	0.9804740	0.980474	0.3718370	3.655e-02	5.542e-02	1.168e-01	0.9807
NC_000001.10:LYST	0.1134270	0.095915	0.0533719	7.270e-01	1.089e-01	1.168e-01	0.9807
NC_000022.10:CYP2D7P2	0.6150170	0.417296	0.1416960	3.891e-02	7.021e-02	1.169e-01	0.9807
NC_000002.11:SPOPL	0.1137780	0.119265	0.0517989	2.117e-01	1.078e-01	1.169e-01	0.9807
NC_000012.11:RPL21P103	0.2702380	0.270238	0.2706040	4.351e-02	5.329e-02	1.170e-01	0.9807
NC_000001.10:TYW3	0.9858840	0.985884	0.9858840	4.467e-02	4.464e-02	1.171e-01	0.9807
NC_000011.9:OR9Q1	0.4544350	0.393101	0.5293240	3.441e-02	6.002e-02	1.172e-01	0.9807
NC_000002.11:VIL1	0.9807070	0.983650	0.9836830	6.826e-02	3.077e-02	1.173e-01	0.9807
NC_000006.11:C6orf35	0.0429413	0.195479	0.1077490	1.527e-01	1.305e-01	1.173e-01	0.9807
NC_000004.11:QRFPR	0.0562273	0.103138	0.1119840	1.673e-01	1.320e-01	1.173e-01	0.9807
NC_000002.11:PEX13	0.2084350	0.186867	0.1613670	4.486e-02	7.586e-02	1.174e-01	0.9807
NC_000022.10:NPTXR	0.0752803	0.078733	0.1009580	2.010e-01	1.203e-01	1.174e-01	0.9807
NC_000007.13:NPM1P13	0.0484425	0.166075	0.1253630	1.420e-01	1.093e-01	1.175e-01	0.9807
NC_000007.13:ELFN1	0.1069630	0.106963	0.0823003	1.676e-01	8.253e-02	1.175e-01	0.9807
NC_000017.10:SSH2	0.0507365	0.123424	0.0838688	4.398e-01	1.313e-01	1.175e-01	0.9807
NC_000007.13:LOC442603	0.1314970	0.090512	0.0552739	3.969e-01	1.006e-01	1.177e-01	0.9807
NC_000002.11:LOC100288192	0.6899840	0.070990	0.0799829	1.592e-01	7.417e-02	1.177e-01	0.9807
NC_000001.10:ABCA4	0.1179130	0.059805	0.0824591	4.248e-01	1.103e-01	1.177e-01	0.9807
NC_000009.11:FBP1	0.1720150	0.104877	0.1011930	9.866e-02	7.379e-02	1.177e-01	0.9807
NC_000005.9:PCDHAC1	0.0768795	0.076880	0.1736060	1.274e-01	1.059e-01	1.178e-01	0.9807
NC_000010.10:NFKB2	0.0886375	0.088637	0.1057600	1.536e-01	9.865e-02	1.179e-01	0.9807
NC_000001.10:SERINC2	0.2523060	0.252306	0.2259150	3.878e-02	6.698e-02	1.179e-01	0.9807
NC_000006.11:ZKSCAN4	0.1984690	0.198469	0.1360340	4.841e-02	7.747e-02	1.179e-01	0.9807
NC_000009.11:PIGO	0.5932170	0.372879	0.3181780	3.529e-02	6.113e-02	1.180e-01	0.9807
NC_000021.8:ATP5J2LP	0.0997415	0.099741	0.1106600	1.121e-01	9.622e-02	1.181e-01	0.9807
NC_000001.10:LOC100131918	0.0725635	0.129591	0.0790777	1.709e-01	1.113e-01	1.183e-01	0.9807
NC_000002.11:APOB	0.0305226	0.084897	0.2771950	6.628e-01	2.208e-01	1.185e-01	0.9807
NC_000018.9:LOC100287462	0.7002340	0.441233	0.3204940	3.656e-02	5.895e-02	1.186e-01	0.9807
NC_000004.11:EVC	0.0492663	0.082237	0.3682350	1.206e-01	1.562e-01	1.186e-01	0.9807
NC_000010.10:RGR	0.1088460	0.108846	0.1153800	1.417e-01	6.840e-02	1.188e-01	0.9807
NC_000020.10:LOC100286970	0.7205980	0.109026	0.1457500	5.581e-02	7.928e-02	1.188e-01	0.9807
NC_000013.10:LOC646208	0.2591230	0.259123	0.2594020	4.508e-02	5.497e-02	1.188e-01	0.9807
NC_000005.9:PDE4D	0.7110360	0.925098	0.6257180	3.534e-02	5.993e-02	1.189e-01	0.9807
NC_000017.10:FAM64A	0.0918773	0.091877	0.1040030	1.693e-01	9.028e-02	1.189e-01	0.9807
NC_000016.9:FLJ36208	0.1080410	0.108041	0.1120920	1.522e-01	6.817e-02	1.190e-01	0.9807
NC_000009.11:KRT8P11	0.0575687	0.114182	0.1027470	1.894e-01	1.223e-01	1.190e-01	0.9807
NC_000006.11:IMPDH1P9	0.8137550	0.559724	0.9051130	3.658e-02	5.793e-02	1.191e-01	0.9807
NC_000003.11:SGOL1	0.2033830	0.100496	0.1710680	6.368e-02	7.861e-02	1.192e-01	0.9807
NC_000017.10:FLJ45079	0.1718290	0.171829	0.3883280	4.331e-02	7.372e-02	1.193e-01	0.9807
NC_000001.10:EFNA3	0.0840773	0.084077	0.0974422	1.761e-01	1.160e-01	1.194e-01	0.9807
NC_000004.11:RPS3AP17	0.2113920	0.100731	0.1988380	6.507e-02	7.061e-02	1.194e-01	0.9807
NC_000015.9:SNORD115-20	0.0927028	0.092703	0.0927172	1.912e-01	9.396e-02	1.194e-01	0.9807
NC_000003.11:PLXNA1	0.8591160	0.391260	0.4146410	3.748e-02	5.761e-02	1.195e-01	0.9807
NC_000002.11:LOC100127901	0.4503260	0.117068	0.1034100	6.280e-02	8.692e-02	1.195e-01	0.9807
NC_000011.9:DKK3	0.0950972	0.095097	0.0670704	3.490e-01	1.082e-01	1.196e-01	0.9807
NC_000007.13:TMEM196	0.0400259	0.073131	0.1977240	3.657e-01	1.939e-01	1.198e-01	0.9807
NC_000006.11:E2F3	0.1742620	0.114009	0.1124960	6.687e-02	9.848e-02	1.199e-01	0.9807
NC_000002.11:IGFBP5	0.2130230	0.213023	0.5001800	4.697e-02	5.669e-02	1.200e-01	0.9807
NC_000012.11:NEUROD4	0.1438220	0.115576	0.0565131	3.148e-01	8.035e-02	1.200e-01	0.9807
NC_000006.11:PACSIN1	0.2056280	0.097786	0.2325050	5.951e-02	7.758e-02	1.201e-01	0.9807
NC_000001.10:TXNDC12	0.2098420	0.209842	0.7076420	4.741e-02	5.677e-02	1.201e-01	0.9807
NC_000003.11:CLDN11	0.0996552	0.122057	0.0987325	1.288e-01	8.468e-02	1.201e-01	0.9807
NC_000001.10:LOC100130196	0.0262427	0.108150	0.3189270	5.758e-01	2.329e-01	1.203e-01	0.9807
NC_000010.10:JMJD1C	0.2076620	0.111231	0.0439681	3.056e-01	9.463e-02	1.204e-01	0.9807
NC_000001.10:LOC100287813	0.0605281	0.071558	0.1131670	4.298e-01	1.535e-01	1.205e-01	0.9807
NC_000006.11:RTN4IP1	0.1043340	0.104334	0.0923758	1.667e-01	8.395e-02	1.205e-01	0.9807
NC_000017.10:CDC6	0.1218560	0.121856	0.3481460	6.291e-02	7.676e-02	1.205e-01	0.9807
NC_000017.10:LOC390791	0.1221780	0.122178	0.3460880	6.288e-02	7.659e-02	1.205e-01	0.9807
NC_000002.11:CREB1	0.1096760	0.076158	0.0807551	3.871e-01	9.791e-02	1.205e-01	0.9807
NC_000008.10:XKR5	0.8515280	0.496143	0.2546180	3.898e-02	5.962e-02	1.206e-01	0.9807
NC_000003.11:LOC100132683	0.1012720	0.101272	0.1174670	1.149e-01	9.339e-02	1.206e-01	0.9807
NC_000016.9:MPG	0.0786304	0.141123	0.1459380	9.324e-02	9.450e-02	1.207e-01	0.9807
NC_000002.11:IAH1	0.0884471	0.074946	0.1018170	1.705e-01	1.296e-01	1.208e-01	0.9807
NC_000006.11:OR2W4P	0.3320450	0.332045	0.0935581	5.060e-02	8.124e-02	1.208e-01	0.9807
NC_000006.11:TREML3	0.1268820	0.112187	0.0812887	1.068e-01	1.082e-01	1.209e-01	0.9807
NC_000005.9:PCDHA11	0.4998570	0.445331	0.5153480	3.603e-02	6.187e-02	1.210e-01	0.9807
NC_000009.11:LOC100049717	0.1209890	0.120989	0.1209890	8.736e-02	8.736e-02	1.210e-01	0.9807
NC_000021.8:PKNOX1	0.0815198	0.077821	0.1197190	1.909e-01	1.082e-01	1.211e-01	0.9807
NC_000008.10:ADCY8	0.0311281	0.112247	0.1954610	3.065e-01	1.946e-01	1.212e-01	0.9807
NC_000002.11:GPC1	0.1548140	0.096156	0.0764244	1.407e-01	9.227e-02	1.212e-01	0.9807
NC_000012.11:LOC100288312	0.0905140	0.091455	0.1333470	1.245e-01	9.983e-02	1.214e-01	0.9807
NC_000001.10:MPZ	0.3331580	0.333158	0.2102690	4.213e-02	6.171e-02	1.216e-01	0.9807
NC_000002.11:EIF2B4	0.6488830	0.756570	0.8311670	3.565e-02	6.329e-02	1.216e-01	0.9807
NC_000019.9:DNMT1	0.3628050	0.325470	0.7981190	3.658e-02	6.387e-02	1.217e-01	0.9807
NC_000002.11:MAL	0.1679790	0.119386	0.1188650	7.990e-02	8.001e-02	1.217e-01	0.9807
NC_000008.10:LOC100131013	0.2014940	0.087373	0.2143700	6.172e-02	9.012e-02	1.218e-01	0.9807
NC_000006.11:RPL32P16	0.2026370	0.202637	0.1026950	5.557e-02	8.973e-02	1.219e-01	0.9807
NC_000012.11:NTF3	0.7983640	0.798364	0.4781140	3.769e-02	6.019e-02	1.222e-01	0.9807
NC_000011.9:DDI1	0.0928393	0.098573	0.1171730	1.834e-01	7.976e-02	1.224e-01	0.9807
NC_000012.11:KRT123P	0.2151270	0.103852	0.0729221	1.446e-01	7.782e-02	1.225e-01	0.9807
NC_000004.11:DAPP1	0.3664530	0.366453	0.2423360	3.949e-02	6.410e-02	1.227e-01	0.9807
NC_000017.10:ZNF594	0.1637950	0.189790	0.1186970	8.921e-02	5.778e-02	1.229e-01	0.9807
NC_000001.10:UBXN11	0.1550880	0.127088	0.1770640	5.726e-02	9.172e-02	1.229e-01	0.9807
NC_000012.11:OR9K1P	0.9832430	0.983243	0.9867730	4.993e-02	4.529e-02	1.229e-01	0.9807
NC_000016.9:CTRB2	0.1363880	0.136388	0.0495086	3.019e-01	9.445e-02	1.229e-01	0.9807
NC_000012.11:KERA	0.1896880	0.092637	0.1836890	6.350e-02	9.378e-02	1.230e-01	0.9807
NC_000019.9:NPHS1	0.1119990	0.093758	0.0686619	2.941e-01	1.034e-01	1.230e-01	0.9807
NC_000004.11:LOC100192379	0.0839912	0.083991	0.0862933	3.063e-01	1.202e-01	1.230e-01	0.9807
NC_000012.11:COL2A1	0.5906310	0.852688	0.8282120	3.570e-02	6.541e-02	1.231e-01	0.9807
NC_000014.8:PP8961	0.0613102	0.111452	0.2992950	8.549e-02	1.375e-01	1.233e-01	0.9807
NC_000015.9:LOC390561	0.0883294	0.080609	0.0742577	4.313e-01	1.416e-01	1.233e-01	0.9807
NC_000012.11:OR7E47P	0.9804900	0.980490	0.9804900	2.236e-02	NA	1.234e-01	0.9807
NC_000007.13:LOC442713	0.1211880	0.127105	0.1211880	9.303e-02	NA	1.237e-01	0.9807
NC_000004.11:PF4V1	0.1986530	0.106437	0.0802661	1.041e-01	9.513e-02	1.237e-01	0.9807
NC_000015.9:CNOT6LP1	0.2453640	0.681250	0.9216520	3.837e-02	6.606e-02	1.238e-01	0.9807
NC_000008.10:DOCK5	0.0814268	0.093220	0.1332770	6.185e-01	7.348e-02	1.238e-01	0.9807
NC_000008.10:RPL17P29	0.1654450	0.165445	0.1647000	5.972e-02	7.537e-02	1.239e-01	0.9807
NC_000011.9:CEP57	0.5451870	0.400240	0.9033520	3.740e-02	6.362e-02	1.239e-01	0.9807
NC_000019.9:FAM187B	0.0522063	0.124416	0.1408560	1.208e-01	1.713e-01	1.241e-01	0.9807
NC_000016.9:LOC100128881	0.0765308	0.076531	0.1209170	1.559e-01	1.547e-01	1.241e-01	0.9807
NC_000017.10:ADAP2	0.0543445	0.104421	0.1839310	1.174e-01	1.597e-01	1.241e-01	0.9807
NC_000002.11:GPR39	0.9807260	0.980726	0.9807260	7.865e-02	3.157e-02	1.241e-01	0.9807
NC_000004.11:MGC45800	0.1059140	0.105914	0.3361690	6.443e-02	1.056e-01	1.242e-01	0.9807
NC_000010.10:PPRC1	0.0684662	0.067063	0.1525820	2.923e-01	1.250e-01	1.243e-01	0.9807
NC_000016.9:BBS2	0.1035360	0.103536	0.3764730	6.783e-02	1.035e-01	1.246e-01	0.9807
NC_000015.9:NUSAP1	0.1573350	0.065155	0.1002340	2.557e-01	8.589e-02	1.246e-01	0.9807
NC_000005.9:RNASEN	0.1294850	0.087224	0.1541350	8.982e-02	1.011e-01	1.246e-01	0.9807
NC_000009.11:LOC100288842	0.0914260	0.091426	0.0933170	1.956e-01	1.118e-01	1.247e-01	0.9807
NC_000007.13:TARP	0.1433180	0.134533	0.3085480	5.585e-02	8.283e-02	1.248e-01	0.9807
NC_000006.11:TPD52L1	0.1120610	0.112061	0.1150820	1.588e-01	7.140e-02	1.249e-01	0.9807
NC_000012.11:LOC100287838	0.1717190	0.190290	0.5892600	4.375e-02	7.954e-02	1.251e-01	0.9807
NC_000013.10:SPERT	0.9805760	0.980576	0.9805760	2.306e-02	NA	1.253e-01	0.9807
NC_000019.9:ADCK4	0.4355160	0.288024	0.2660630	4.203e-02	6.337e-02	1.254e-01	0.9807
NC_000007.13:RHEB	0.0921542	0.103080	0.1366360	9.071e-02	1.335e-01	1.255e-01	0.9807
NC_000002.11:C2orf70	0.0643721	0.161399	0.4065120	8.329e-02	9.834e-02	1.255e-01	0.9807
NC_000005.9:CDC23	0.2485440	0.248544	0.3526120	4.705e-02	5.949e-02	1.256e-01	0.9807
NC_000011.9:LOC645297	0.7552640	0.806395	0.8516560	3.705e-02	6.629e-02	1.256e-01	0.9807
NC_000001.10:SLC27A3	0.9355630	0.966678	0.4820200	3.790e-02	6.469e-02	1.256e-01	0.9807
NC_000002.11:C2orf68	0.0846924	0.084692	0.1204820	1.378e-01	1.367e-01	1.257e-01	0.9807
NC_000005.9:FLJ43080	0.2497980	0.125207	0.1262650	9.448e-02	6.019e-02	1.257e-01	0.9807
NC_000012.11:TROAP	0.1469720	0.084620	0.0916841	1.221e-01	1.159e-01	1.258e-01	0.9807
NC_000012.11:TSPAN9	0.5070320	0.165159	0.3186420	4.650e-02	6.662e-02	1.259e-01	0.9807
NC_000009.11:ERP44	0.2217890	0.155558	0.0786164	7.087e-02	1.105e-01	1.260e-01	0.9807
NC_000013.10:LOC100287316	0.7194270	0.102374	0.4316990	5.056e-02	8.194e-02	1.260e-01	0.9807
NC_000015.9:PLDN	0.1016270	0.101627	0.1138010	1.236e-01	1.050e-01	1.260e-01	0.9807
NC_000001.10:SNAP47	0.0926495	0.092649	0.3536240	7.551e-02	1.213e-01	1.261e-01	0.9807
NC_000009.11:SNHG7	0.1557830	0.289442	0.6558910	4.615e-02	7.074e-02	1.262e-01	0.9807
NC_000006.11:KIAA0240	0.9638050	0.996921	0.2720750	3.923e-02	6.636e-02	1.262e-01	0.9807
NC_000011.9:STK33	0.1306100	0.073206	0.2234630	7.860e-02	1.231e-01	1.263e-01	0.9807
NC_000012.11:UBC	0.0905140	0.094784	0.1440870	1.304e-01	1.004e-01	1.263e-01	0.9807
NC_000017.10:FLII	0.3440470	0.147256	0.0405732	1.515e-01	1.197e-01	1.264e-01	0.9807
NC_000011.9:PTP4AP2	0.1311300	0.131130	0.1175670	7.433e-02	1.101e-01	1.265e-01	0.9807
NC_000006.11:TSG1	0.1779420	0.175417	0.6995160	4.562e-02	8.007e-02	1.266e-01	0.9807
NC_000019.9:OPA3	0.1403040	0.094281	0.0886643	1.462e-01	9.728e-02	1.266e-01	0.9807
NC_000002.11:DNMT3A	0.1096890	0.109689	0.0966342	2.958e-01	7.094e-02	1.268e-01	0.9807
NC_000011.9:OR52B3P	0.1871450	0.134774	0.1751580	1.020e-01	5.133e-02	1.270e-01	0.9807
NC_000016.9:FAM18A	0.1066710	0.106671	0.0975693	1.891e-01	8.587e-02	1.272e-01	0.9807
NC_000001.10:CLCA4	0.2261050	0.226105	0.6124830	4.338e-02	7.045e-02	1.273e-01	0.9807
NC_000012.11:KRT121P	0.2720490	0.091138	0.1191060	8.078e-02	9.600e-02	1.273e-01	0.9807
NC_000008.10:CNGB3	0.7330900	0.634402	0.7954660	4.003e-02	6.288e-02	1.273e-01	0.9807
NC_000022.10:TCN2	0.0525816	0.148330	0.0851818	3.662e-01	1.492e-01	1.275e-01	0.9807
NC_000020.10:ATP5E	0.1552770	0.155277	0.2135910	5.641e-02	8.389e-02	1.275e-01	0.9807
NC_000007.13:CYP3A5P1	0.0914804	0.063823	0.1434580	1.633e-01	1.446e-01	1.275e-01	0.9807
NC_000004.11:RPL17P19	0.0963411	0.409922	0.3725400	5.778e-02	7.860e-02	1.279e-01	0.9807
NC_000012.11:C12orf49	0.1544520	0.092418	0.0870618	1.510e-01	9.586e-02	1.279e-01	0.9807
NC_000003.11:LOC100287133	0.6602090	0.232965	0.1873300	4.825e-02	6.743e-02	1.280e-01	0.9807
NC_000017.10:TUSC5	0.3732310	0.636255	0.6626480	3.912e-02	6.648e-02	1.280e-01	0.9807
NC_000020.10:JAG1	0.9840750	0.986636	0.9849020	5.876e-02	4.313e-02	1.281e-01	0.9807
NC_000012.11:ZCRB1	0.2073990	0.207399	0.4656330	5.187e-02	6.249e-02	1.282e-01	0.9807
NC_000004.11:LOC442113	0.2537070	0.253707	0.3579190	4.797e-02	6.115e-02	1.283e-01	0.9807
NC_000017.10:TANC2	0.1352390	0.072132	0.0972430	2.775e-01	9.433e-02	1.283e-01	0.9807
NC_000017.10:C17orf73	0.2177750	0.191201	0.3673500	5.460e-02	6.095e-02	1.284e-01	0.9807
NC_000019.9:GMIP	0.0470853	0.122842	0.1066680	4.490e-01	1.688e-01	1.284e-01	0.9807
NC_000012.11:EFCAB4B	0.1648180	0.100655	0.0749647	1.699e-01	9.345e-02	1.284e-01	0.9807
NC_000004.11:LOC100289663	0.1038570	0.103857	0.0992757	1.609e-01	1.003e-01	1.284e-01	0.9807
NC_000006.11:ZNF204	0.0899450	0.089945	0.1211240	1.407e-01	1.251e-01	1.285e-01	0.9807
NC_000011.9:OR10N1P	0.1095070	0.120387	0.1065640	1.142e-01	1.020e-01	1.285e-01	0.9807
NC_000004.11:KLB	0.0796284	0.119555	0.0710451	7.593e-01	1.271e-01	1.286e-01	0.9807
NC_000014.8:AKAP6	0.9926470	0.807543	0.8434860	3.891e-02	6.711e-02	1.287e-01	0.9807
NC_000019.9:ZNF625	0.1138480	0.115107	0.0846796	1.526e-01	1.035e-01	1.288e-01	0.9807
NC_000010.10:ZNF485	0.9840050	0.986343	0.9860370	5.159e-02	4.947e-02	1.288e-01	0.9807
NC_000013.10:SLITRK6	0.2036690	0.099792	0.0997550	9.789e-02	9.749e-02	1.288e-01	0.9807
NC_000012.11:RPL10P13	0.1361920	0.136192	0.3530340	6.084e-02	8.382e-02	1.289e-01	0.9807
NC_000010.10:LOC100287396	0.1832930	0.106268	0.1399270	7.933e-02	9.044e-02	1.289e-01	0.9807
NC_000007.13:PRR15	0.1136570	0.113657	0.0690655	2.907e-01	9.955e-02	1.289e-01	0.9807
NC_000010.10:SEC31B	0.0671332	0.067133	0.1504650	3.060e-01	1.527e-01	1.289e-01	0.9807
NC_000002.11:HTRA2	0.1088200	0.108820	0.1839140	7.664e-02	1.149e-01	1.291e-01	0.9807
NC_000019.9:ABHD8	0.2662820	0.266282	0.7783070	4.890e-02	5.894e-02	1.293e-01	0.9807
NC_000022.10:C22orf42	0.0904458	0.087684	0.1004820	2.870e-01	1.086e-01	1.294e-01	0.9807
NC_000017.10:RNF213	0.0912658	0.117334	0.1088070	1.184e-01	1.238e-01	1.295e-01	0.9807
NC_000014.8:ADCK1	0.0825091	0.082509	0.1505360	1.306e-01	1.425e-01	1.295e-01	0.9807
NC_000009.11:SLC34A3	0.1191150	0.079772	0.1061550	1.901e-01	1.025e-01	1.297e-01	0.9807
NC_000019.9:CEACAM18	0.1345840	0.134584	0.4790010	6.485e-02	7.959e-02	1.297e-01	0.9807
NC_000008.10:RPL31P41	0.1445080	0.144508	0.2980180	5.983e-02	8.254e-02	1.298e-01	0.9807
NC_000015.9:LTK	0.1074770	0.107477	0.0779450	3.335e-01	9.575e-02	1.298e-01	0.9807
NC_000002.11:MSH6	0.0950467	0.095047	0.0995225	5.868e-01	9.172e-02	1.299e-01	0.9807
NC_000004.11:LOC391657	0.4135570	0.142560	0.0631667	9.372e-02	1.096e-01	1.299e-01	0.9807
NC_000022.10:APOL2	0.0907433	0.121559	0.1532520	1.647e-01	7.310e-02	1.301e-01	0.9807
NC_000004.11:LOC100287044	0.1226590	0.121379	0.1226590	9.775e-02	9.775e-02	1.302e-01	0.9807
NC_000021.8:LOC100131399	0.1033760	0.345350	0.7292580	5.366e-02	8.522e-02	1.302e-01	0.9807
NC_000006.11:STX7	0.0819056	0.081906	0.0926445	6.696e-01	1.430e-01	1.302e-01	0.9807
NC_000017.10:TOP2A	0.2696010	0.085294	0.1175750	9.014e-02	1.009e-01	1.304e-01	0.9807
NC_000008.10:TG	0.1096030	0.200230	0.1165610	6.832e-02	1.231e-01	1.305e-01	0.9807
NC_000009.11:LOC780814	0.9485970	0.806277	0.7643690	3.857e-02	7.078e-02	1.306e-01	0.9807
NC_000002.11:SLC8A1	0.1369560	0.120335	0.0508810	3.161e-01	1.265e-01	1.307e-01	0.9807
NC_000018.9:LOC642996	0.3691150	0.114761	0.1500450	6.779e-02	8.254e-02	1.307e-01	0.9807
NC_000020.10:PLCG1	0.0948697	0.090474	0.1042290	2.263e-01	1.077e-01	1.308e-01	0.9807
NC_000012.11:LOC100289542	0.1084770	0.235414	0.3875400	5.759e-02	8.380e-02	1.309e-01	0.9807
NC_000019.9:CD177	0.9146680	0.177551	0.2092220	5.707e-02	6.352e-02	1.309e-01	0.9807
NC_000002.11:TET3	0.1810640	0.103850	0.0749258	1.655e-01	9.366e-02	1.311e-01	0.9807
NC_000018.9:SLC14A2	0.0845971	0.084194	0.0876099	6.082e-01	1.467e-01	1.312e-01	0.9807
NC_000010.10:SLIT1	0.3657850	0.330329	0.5213710	4.477e-02	6.268e-02	1.314e-01	0.9807
NC_000009.11:KDM4C	0.4973150	0.497315	0.4011920	4.141e-02	6.670e-02	1.314e-01	0.9807
NC_000014.8:CMA1	0.0875258	0.087526	0.1465040	1.294e-01	1.333e-01	1.314e-01	0.9807
NC_000010.10:CBARA1	0.1078650	0.104321	0.1963440	8.584e-02	1.087e-01	1.314e-01	0.9807
NC_000001.10:MANEAL	0.1049740	0.104974	0.1081030	1.808e-01	9.156e-02	1.314e-01	0.9807
NC_000010.10:LOC100130539	0.1103830	0.167678	0.4900160	5.773e-02	9.694e-02	1.315e-01	0.9807
NC_000004.11:LOC100288029	0.1045470	0.104547	0.3015310	7.371e-02	1.157e-01	1.316e-01	0.9807
NC_000009.11:COL27A1	0.0967963	0.096796	0.1494560	9.915e-02	1.372e-01	1.316e-01	0.9807
NC_000005.9:DMXL1	0.9366220	0.691024	0.7477250	3.970e-02	6.986e-02	1.316e-01	0.9807
NC_000011.9:MOGAT2	0.2295660	0.229566	0.3158170	5.010e-02	6.720e-02	1.317e-01	0.9807
NC_000022.10:SEZ6L	0.9839970	0.983997	0.9801920	5.260e-02	5.143e-02	1.318e-01	0.9807
NC_000013.10:SLC46A3	0.0999746	0.099975	0.2535690	8.185e-02	1.184e-01	1.319e-01	0.9807
NC_000020.10:RAB22A	0.0719156	0.132548	0.0916475	2.864e-01	1.124e-01	1.320e-01	0.9807
NC_000019.9:HIF3A	0.0851556	0.079783	0.1031320	2.591e-01	1.453e-01	1.321e-01	0.9807
NC_000012.11:FRS2	0.8213030	0.629042	0.6262290	4.024e-02	6.965e-02	1.322e-01	0.9807
NC_000015.9:EIF3J	0.1272420	0.119664	0.1215060	1.016e-01	9.849e-02	1.323e-01	0.9807
NC_000002.11:CCDC74A	0.0977826	0.097783	0.0791831	2.962e-01	1.258e-01	1.323e-01	0.9807
NC_000014.8:CHURC1	0.1963400	0.083840	0.0752924	3.199e-01	8.962e-02	1.324e-01	0.9807
NC_000002.11:DES	0.1110380	0.128494	0.1593400	1.439e-01	6.622e-02	1.324e-01	0.9807
NC_000012.11:RPS4P15	0.2311280	0.072284	0.1905160	8.351e-02	1.044e-01	1.324e-01	0.9807
NC_000018.9:ABHD3	0.1011300	0.114178	0.0899713	1.994e-01	1.033e-01	1.326e-01	0.9807
NC_000005.9:PCDHGB5	0.2821930	0.537685	0.8191530	4.193e-02	7.023e-02	1.326e-01	0.9807
NC_000015.9:CSK	0.1889520	0.444833	0.9271820	4.491e-02	7.403e-02	1.328e-01	0.9807
NC_000001.10:IGFN1	0.1123960	0.093462	0.0979697	3.892e-01	8.831e-02	1.328e-01	0.9807
NC_000001.10:PEX14	0.0887089	0.080060	0.1046990	3.320e-01	1.293e-01	1.331e-01	0.9807
NC_000001.10:SPATA6	0.1621160	0.162116	0.1054170	7.309e-02	1.094e-01	1.333e-01	0.9807
NC_000011.9:RBMXP3	0.1813570	0.154786	0.9750800	5.074e-02	8.828e-02	1.335e-01	0.9807
NC_000005.9:TAS2R1	0.1030120	0.103012	0.1685180	8.801e-02	1.322e-01	1.335e-01	0.9807
NC_000001.10:LRRC39	0.8191870	0.347472	0.1489260	4.918e-02	7.799e-02	1.336e-01	0.9807
NC_000011.9:TMX2	0.9847660	0.984766	0.9821440	6.364e-02	4.463e-02	1.337e-01	0.9807
NC_000011.9:OR4A11P	0.1345910	0.128536	0.1811870	7.163e-02	1.014e-01	1.338e-01	0.9807
NC_000001.10:NFASC	0.8483750	0.102887	0.1514860	6.480e-02	1.015e-01	1.338e-01	0.9807
NC_000017.10:C17orf97	0.1072980	0.120749	0.1025830	1.391e-01	1.052e-01	1.338e-01	0.9807
NC_000015.9:KRT8P24	0.4133620	0.261382	0.3895720	4.301e-02	7.229e-02	1.339e-01	0.9807
NC_000006.11:GPR110	0.0504948	0.101024	0.2030790	1.655e-01	1.846e-01	1.339e-01	0.9807
NC_000020.10:NOP56	0.1196290	0.076481	0.1423760	1.594e-01	1.038e-01	1.339e-01	0.9807
NC_000010.10:PSD	0.1324170	0.132417	0.0649232	2.905e-01	9.479e-02	1.340e-01	0.9807
NC_000011.9:MAML2	0.5107620	0.640615	0.9893000	4.025e-02	7.242e-02	1.340e-01	0.9807
NC_000002.11:IFT172	0.7224990	0.862233	0.6846900	4.258e-02	6.775e-02	1.341e-01	0.9807
NC_000013.10:NUDT15	0.0965205	0.103404	0.1492960	1.050e-01	1.288e-01	1.342e-01	0.9807
NC_000013.10:FOXO1	0.0913518	0.071995	0.1250420	3.486e-01	1.223e-01	1.342e-01	0.9807
NC_000006.11:TBC1D22B	0.1409960	0.101704	0.2015260	1.231e-01	6.910e-02	1.343e-01	0.9807
NC_000012.11:ARID2	0.0957617	0.095762	0.0954555	3.928e-01	1.071e-01	1.344e-01	0.9807
NC_000014.8:RPL31P4	0.1329450	0.083639	0.0917388	2.260e-01	1.081e-01	1.345e-01	0.9807
NC_000001.10:NTRK1	0.0559895	0.144833	0.1195920	1.941e-01	1.434e-01	1.346e-01	0.9807
NC_000001.10:AADACL3	0.0626256	0.131994	0.1462980	1.886e-01	1.106e-01	1.347e-01	0.9807
NC_000006.11:LOC100129409	0.7811770	0.518800	0.3375570	4.531e-02	6.533e-02	1.347e-01	0.9807
NC_000011.9:SLC22A24	0.2315620	0.115138	0.1032500	7.828e-02	1.172e-01	1.348e-01	0.9807
NC_000009.11:TLR4	0.0638199	0.075518	0.1733630	1.899e-01	1.992e-01	1.350e-01	0.9807
NC_000019.9:FSTL3	0.1051720	0.109704	0.1435330	1.232e-01	9.934e-02	1.350e-01	0.9807
NC_000003.11:SNRK	0.0926928	0.092693	0.1029150	3.002e-01	1.122e-01	1.350e-01	0.9807
NC_000015.9:TUBGCP5	0.0759527	0.121573	0.0985296	4.316e-01	1.080e-01	1.350e-01	0.9807
NC_000014.8:LOC644295	0.1301580	0.130158	0.1298050	9.181e-02	1.014e-01	1.350e-01	0.9807
NC_000002.11:SH3RF3	0.5886760	0.465526	0.5331490	4.140e-02	7.189e-02	1.352e-01	0.9807
NC_000002.11:SH3YL1	0.9805720	0.980572	0.9805670	9.902e-02	3.266e-02	1.352e-01	0.9807
NC_000001.10:GLTPD1	0.2628100	0.116506	0.0536408	2.072e-01	1.082e-01	1.352e-01	0.9807
NC_000004.11:ALPK1	0.2415550	0.107353	0.2385740	6.279e-02	9.207e-02	1.353e-01	0.9807
NC_000016.9:HTA	0.1142820	0.114282	0.0965056	3.223e-01	7.998e-02	1.353e-01	0.9807
NC_000008.10:GFRA2	0.1120550	0.113505	0.1101130	1.316e-01	1.087e-01	1.354e-01	0.9807
NC_000018.9:LOC100287082	0.0220020	0.272524	0.6137250	6.191e-01	6.373e-01	1.354e-01	0.9807
NC_000008.10:TMED10P	0.2178200	0.217820	0.8844550	5.490e-02	6.611e-02	1.354e-01	0.9807
NC_000002.11:ASB18	0.8306720	0.830672	0.6828120	4.310e-02	6.887e-02	1.356e-01	0.9807
NC_000009.11:LOC26102	0.9089050	0.991885	0.6086470	4.214e-02	7.087e-02	1.356e-01	0.9807
NC_000016.9:TRADD	0.1046440	0.092697	0.0919943	2.380e-01	1.218e-01	1.357e-01	0.9807
NC_000003.11:TSP50	0.2680590	0.131013	0.1144060	7.639e-02	9.499e-02	1.357e-01	0.9807
NC_000001.10:SPATA1	0.9839700	0.983970	0.9836530	7.591e-02	3.993e-02	1.357e-01	0.9807
NC_000020.10:ACTGP3	0.6313510	0.431812	0.2083850	4.562e-02	7.449e-02	1.358e-01	0.9807
NC_000001.10:LOC653566	0.1494280	0.144198	0.1343020	8.631e-02	8.980e-02	1.359e-01	0.9807
NC_000002.11:C2orf71	0.1265390	0.062922	0.1203040	3.024e-01	1.165e-01	1.359e-01	0.9807
NC_000011.9:DCDC5	0.9801460	0.982035	0.9847260	1.532e-01	2.632e-02	1.363e-01	0.9807
NC_000022.10:MIOX	0.1001220	0.099635	0.0927956	2.472e-01	1.169e-01	1.363e-01	0.9807
NC_000014.8:WDR21A	0.1753500	0.135788	0.4259490	6.600e-02	7.745e-02	1.364e-01	0.9807
NC_000010.10:LOC100288126	0.2636540	0.098549	0.1631750	7.530e-02	9.724e-02	1.365e-01	0.9807
NC_000002.11:SMYD1	0.2024340	0.212409	0.4680470	4.697e-02	8.463e-02	1.366e-01	0.9807
NC_000017.10:DDX5	0.2600120	0.590443	0.8209310	4.956e-02	6.410e-02	1.366e-01	0.9807
NC_000003.11:RAP2B	0.8708200	0.271220	0.1582440	5.171e-02	7.902e-02	1.367e-01	0.9807
NC_000004.11:LOC402191	0.2074260	0.105032	0.1133820	9.535e-02	1.029e-01	1.367e-01	0.9807
NC_000011.9:PRCP	0.1460010	0.091158	0.0769313	3.051e-01	1.082e-01	1.368e-01	0.9807
NC_000019.9:ZNF98	0.1461270	0.146127	0.3227580	6.380e-02	8.827e-02	1.369e-01	0.9807
NC_000006.11:AGPAT4	0.8106430	0.648400	0.3677970	4.233e-02	7.371e-02	1.371e-01	0.9807
NC_000006.11:UBE2J1	0.0552210	0.072998	0.2850720	2.019e-01	2.224e-01	1.372e-01	0.9807
NC_000001.10:RNASEH1P3	0.3528870	0.392884	0.3845390	4.334e-02	7.353e-02	1.372e-01	0.9807
NC_000006.11:TXNDC5	0.0907020	0.090702	0.1026980	2.665e-01	1.313e-01	1.374e-01	0.9807
NC_000006.11:DTNBP1	0.0500408	0.111188	0.1509360	3.549e-01	1.609e-01	1.374e-01	0.9807
NC_000012.11:TUBA1C	0.1379120	0.157481	0.2115990	8.188e-02	7.608e-02	1.375e-01	0.9807
NC_000002.11:MRPL19	0.4872940	0.356618	0.5482450	4.479e-02	6.981e-02	1.375e-01	0.9807
NC_000011.9:FAT3	0.2810690	0.062577	0.0917187	2.403e-01	1.097e-01	1.376e-01	0.9807
NC_000019.9:ARRDC2	0.4349920	0.437388	0.3607590	4.317e-02	7.389e-02	1.379e-01	0.9807
NC_000006.11:PPIL6	0.1921690	0.156437	0.0575583	1.833e-01	1.006e-01	1.379e-01	0.9807
NC_000021.8:PTTG1IP	0.0926048	0.092605	0.1714580	1.546e-01	1.076e-01	1.380e-01	0.9807
NC_000011.9:KIAA1826	0.1202960	0.120296	0.0876509	1.961e-01	1.001e-01	1.381e-01	0.9807
NC_000002.11:GPR35	0.1766890	0.057691	0.1667270	1.195e-01	1.444e-01	1.381e-01	0.9807
NC_000012.11:NME2P1	0.0924697	0.088962	0.1048190	2.783e-01	1.297e-01	1.382e-01	0.9807
NC_000003.11:SLC41A3	0.0797598	0.149327	0.0755907	4.369e-01	1.285e-01	1.383e-01	0.9807
NC_000001.10:RSBN1	0.0952726	0.095273	0.1052950	3.892e-01	1.088e-01	1.384e-01	0.9807
NC_000004.11:FNIP2	0.6330330	0.762370	0.3151420	4.179e-02	7.851e-02	1.385e-01	0.9807
NC_000006.11:MGC26597	0.4700880	0.369731	0.7661980	4.422e-02	7.261e-02	1.388e-01	0.9807
NC_000001.10:VANGL1	0.1177020	0.111950	0.0838437	1.870e-01	1.208e-01	1.388e-01	0.9807
NC_000002.11:LOC100287851	0.1787720	0.276232	0.1869870	6.662e-02	7.024e-02	1.389e-01	0.9807
NC_000021.8:WDR4	0.1668020	0.166802	0.2810370	5.657e-02	9.274e-02	1.389e-01	0.9807
NC_000015.9:IDH3A	0.6481400	0.836671	0.6906210	4.415e-02	7.184e-02	1.390e-01	0.9807
NC_000012.11:MED21	0.1036480	0.103648	0.0845312	3.773e-01	1.184e-01	1.390e-01	0.9807
NC_000003.11:GYG1	0.0847027	0.188991	0.6808800	7.671e-02	1.008e-01	1.390e-01	0.9807
NC_000007.13:GABPAP	0.2119840	0.211984	0.0641406	1.009e-01	1.164e-01	1.391e-01	0.9807
NC_000017.10:PIK3R5	0.2531530	0.258919	0.2590980	5.967e-02	6.347e-02	1.392e-01	0.9807
NC_000011.9:LOC646535	0.1218610	0.095752	0.1093410	1.957e-01	1.015e-01	1.393e-01	0.9807
NC_000002.11:RNF149	0.1188570	0.118857	0.1605540	8.786e-02	1.196e-01	1.394e-01	0.9807
NC_000012.11:PTPRB	0.0813028	0.113476	0.0894631	4.643e-01	1.346e-01	1.394e-01	0.9807
NC_000002.11:TSN	0.2193340	0.162784	0.0944012	1.292e-01	7.046e-02	1.394e-01	0.9807
NC_000012.11:RBMS2P	0.9847240	0.983769	0.9816090	7.573e-02	4.268e-02	1.395e-01	0.9807
NC_000005.9:FAM173B	0.1630920	0.163092	0.2783090	5.921e-02	9.197e-02	1.397e-01	0.9807
NC_000011.9:LDHA	0.9841210	0.984121	0.9818250	6.914e-02	4.621e-02	1.397e-01	0.9807
NC_000001.10:MFSD4	0.1095550	0.110550	0.1127660	1.539e-01	1.103e-01	1.397e-01	0.9807
NC_000009.11:LCN10	0.0782579	0.140853	0.5157600	8.248e-02	1.278e-01	1.398e-01	0.9807
NC_000011.9:LOC390245	0.0847266	0.099016	0.1175450	2.157e-01	1.300e-01	1.398e-01	0.9807
NC_000002.11:ALK	0.0998398	0.107662	0.0792987	2.713e-01	1.417e-01	1.398e-01	0.9807
NC_000006.11:CUL7	0.1647630	0.164763	0.4901700	5.580e-02	9.275e-02	1.399e-01	0.9807
NC_000015.9:LOC100289332	0.1124150	0.112415	0.1255640	1.287e-01	1.111e-01	1.399e-01	0.9807
NC_000007.13:DGKI	0.0729430	0.083477	0.1566270	2.036e-01	1.615e-01	1.401e-01	0.9807
NC_000001.10:LSM10	0.9849170	0.984917	0.9819810	6.507e-02	4.908e-02	1.401e-01	0.9807
NC_000008.10:CA8	0.1848980	0.096279	0.1159730	1.201e-01	1.018e-01	1.401e-01	0.9807
NC_000016.9:RABEP2	0.4653090	0.465309	0.7057660	5.085e-02	6.298e-02	1.402e-01	0.9807
NC_000009.11:FREM1	0.0837574	0.082314	0.1256890	4.823e-01	1.324e-01	1.402e-01	0.9807
NC_000017.10:ABCA5	0.1142910	0.114291	0.0696365	6.589e-01	1.265e-01	1.402e-01	0.9807
NC_000004.11:RPL7P17	0.1178380	0.114586	0.1178380	1.196e-01	1.196e-01	1.403e-01	0.9807
NC_000014.8:TRAV23DV6	0.5364870	0.697961	0.7824960	4.534e-02	7.155e-02	1.403e-01	0.9807
NC_000020.10:GGTLC1	0.1188070	0.131008	0.1188070	1.113e-01	1.113e-01	1.403e-01	0.9807
NC_000002.11:TPO	0.0953433	0.095343	0.1059630	2.857e-01	1.195e-01	1.403e-01	0.9807
NC_000020.10:LOC100287501	0.0227827	0.966950	0.8824020	4.878e-01	6.493e-01	1.404e-01	0.9807
NC_000019.9:SAPS1	0.2310730	0.231073	0.4208650	4.916e-02	8.064e-02	1.405e-01	0.9807
NC_000006.11:PBX2	0.1131200	0.089885	0.3805600	8.640e-02	1.295e-01	1.406e-01	0.9807
NC_000012.11:DPY19L2	0.0534882	0.100453	0.1848390	2.001e-01	1.995e-01	1.407e-01	0.9807
NC_000015.9:LOC645212	0.1272420	0.122978	0.1222160	1.171e-01	1.037e-01	1.407e-01	0.9807
NC_000001.10:GON4L	0.0723357	0.140625	0.0854346	9.903e-01	1.415e-01	1.409e-01	0.9807
NC_000019.9:RPL39P38	0.9859700	0.985970	0.9859700	5.672e-02	5.671e-02	1.409e-01	0.9807
NC_000007.13:RPS2P31	0.2259160	0.225916	0.6311180	4.993e-02	8.076e-02	1.410e-01	0.9807
NC_000019.9:JOSD2	0.1966970	0.196697	0.5311630	5.625e-02	7.885e-02	1.414e-01	0.9807
NC_000019.9:PRKD2	0.4743290	0.474329	0.7165790	5.113e-02	6.401e-02	1.414e-01	0.9807
NC_000007.13:THAP5	0.9420360	0.882278	0.1589820	5.046e-02	8.469e-02	1.414e-01	0.9807
NC_000017.10:NKIRAS2	0.0956166	0.130867	0.0814244	3.060e-01	1.187e-01	1.415e-01	0.9807
NC_000013.10:UBAC2	0.9829600	0.982960	0.9813810	1.167e-01	3.270e-02	1.415e-01	0.9807
NC_000006.11:LOC730180	0.9848440	0.984844	0.9828130	7.299e-02	4.553e-02	1.415e-01	0.9807
NC_000010.10:CISD1	0.0903053	0.110523	0.1257020	1.739e-01	1.191e-01	1.418e-01	0.9807
NC_000002.11:LOC100287279	0.3530480	0.590856	0.7053930	4.556e-02	7.474e-02	1.419e-01	0.9807
NC_000008.10:RAD21	0.1337960	0.153418	0.1477390	9.529e-02	9.079e-02	1.419e-01	0.9807
NC_000012.11:LOC100287897	0.1926940	0.192694	0.4696740	6.084e-02	7.456e-02	1.420e-01	0.9807
NC_000010.10:PFKFB3	0.1553520	0.155352	0.3871180	6.796e-02	8.348e-02	1.420e-01	0.9807
NC_000009.11:CDK5RAP2	0.1364520	0.112822	0.1250000	1.077e-01	1.167e-01	1.421e-01	0.9807
NC_000016.9:CLCN7	0.1050030	0.103192	0.0812325	7.312e-01	1.330e-01	1.421e-01	0.9807
NC_000011.9:OR7E128P	0.1404070	0.144005	0.0938050	1.013e-01	1.328e-01	1.422e-01	0.9807
NC_000005.9:LOC728366	0.3953130	0.395313	0.3962820	4.915e-02	6.951e-02	1.423e-01	0.9807
NC_000016.9:DBNDD1	0.1197690	0.117383	0.0868202	1.952e-01	1.165e-01	1.424e-01	0.9807
NC_000011.9:OR4C10P	0.5155290	0.515529	0.5214090	4.959e-02	6.753e-02	1.425e-01	0.9807
NC_000002.11:TNS1	0.1127210	0.113876	0.4613510	7.482e-02	1.249e-01	1.425e-01	0.9807
NC_000017.10:C17orf102	0.0556696	0.097738	0.1413040	4.877e-01	2.063e-01	1.427e-01	0.9807
NC_000017.10:TIMM22	0.2470680	0.247068	0.3407580	5.484e-02	7.248e-02	1.427e-01	0.9807
NC_000006.11:LOC100289286	0.6713000	0.609418	0.6785510	4.730e-02	7.156e-02	1.428e-01	0.9807
NC_000012.11:CHST11	0.1207570	0.120757	0.1206470	1.938e-01	8.295e-02	1.428e-01	0.9807
NC_000001.10:SLC44A3	0.2767540	0.276754	0.7619050	5.512e-02	6.699e-02	1.428e-01	0.9807
NC_000022.10:SLC35E4	0.3219110	0.124760	0.0554387	3.252e-01	9.809e-02	1.429e-01	0.9807
NC_000010.10:MXI1	0.7022410	0.308684	0.1970650	5.418e-02	7.449e-02	1.429e-01	0.9807
NC_000002.11:KRT18P29	0.0919458	0.091946	0.1203650	2.952e-01	1.218e-01	1.430e-01	0.9807
NC_000011.9:KCNC1	0.0712166	0.104719	0.4812270	1.023e-01	1.745e-01	1.431e-01	0.9807
NC_000001.10:LOC343052	0.1058280	0.089903	0.2971270	9.567e-02	1.382e-01	1.432e-01	0.9807
NC_000008.10:ACTBP6	0.1012350	0.101235	0.1250470	4.063e-01	9.248e-02	1.433e-01	0.9807
NC_000011.9:KCNJ11	0.5398310	0.405471	0.4085120	4.391e-02	8.029e-02	1.433e-01	0.9807
NC_000022.10:ST13	0.9859870	0.985987	0.9859870	5.794e-02	5.797e-02	1.433e-01	0.9807
NC_000017.10:HEATR6	0.1997700	0.199770	0.2005980	6.467e-02	8.120e-02	1.433e-01	0.9807
NC_000010.10:RPS24	0.1019180	0.114965	0.1114220	2.193e-01	1.037e-01	1.436e-01	0.9807
NC_000011.9:TRIM34	0.0931946	0.077751	0.1105310	3.226e-01	1.697e-01	1.436e-01	0.9807
NC_000002.11:ZAK	0.0858966	0.159331	0.2669270	7.846e-02	1.329e-01	1.437e-01	0.9807
NC_000021.8:PRMT2	0.3965650	0.396565	0.6582500	4.641e-02	7.588e-02	1.437e-01	0.9807
NC_000005.9:RXFP3	0.1088010	0.108801	0.1324350	1.350e-01	1.201e-01	1.438e-01	0.9807
NC_000003.11:LOC727900	0.9850240	0.985024	0.9819550	6.459e-02	5.270e-02	1.438e-01	0.9807
NC_000005.9:LOC100289003	0.0533206	0.129488	0.1504730	2.118e-01	1.824e-01	1.439e-01	0.9807
NC_000004.11:ZNF732	0.6955320	0.695532	0.2291220	4.989e-02	7.642e-02	1.440e-01	0.9807
NC_000011.9:SLC22A25	0.0871500	0.090957	0.1413010	3.497e-01	1.131e-01	1.440e-01	0.9807
NC_000019.9:C5AR1	0.1247780	0.126414	0.1867570	1.313e-01	7.665e-02	1.440e-01	0.9807
NC_000002.11:YIPF4	0.7120610	0.712061	0.4159400	4.816e-02	7.228e-02	1.441e-01	0.9807
NC_000003.11:WDR49	0.1468420	0.215225	0.1735090	6.617e-02	1.001e-01	1.442e-01	0.9807
NC_000017.10:RNF157	0.1670470	0.108057	0.0623601	6.154e-01	1.252e-01	1.442e-01	0.9807
NC_000017.10:LOC100131092	0.0994661	0.102480	0.0877223	5.036e-01	1.376e-01	1.442e-01	0.9807
NC_000002.11:MTERFD2	0.0975548	0.094890	0.1014680	5.680e-01	1.292e-01	1.444e-01	0.9807
NC_000016.9:LOC100128103	0.1355050	0.131957	0.2142800	7.407e-02	1.143e-01	1.445e-01	0.9807
NC_000016.9:LOC400499	0.1445370	0.069548	0.1164300	3.620e-01	1.144e-01	1.446e-01	0.9807
NC_000020.10:SEC23B	0.1070620	0.100965	0.0934407	4.535e-01	1.203e-01	1.447e-01	0.9807
NC_000013.10:SOX1	0.2022230	0.202223	0.4370190	6.171e-02	7.475e-02	1.448e-01	0.9807
NC_000010.10:RSU1	0.2536560	0.464097	0.9374830	4.969e-02	7.603e-02	1.449e-01	0.9807
NC_000002.11:LOC100288532	0.1236030	0.110146	0.0732144	3.132e-01	1.354e-01	1.450e-01	0.9807
NC_000011.9:OR7E126P	0.2551790	0.169828	0.2174890	5.709e-02	9.378e-02	1.451e-01	0.9807
NC_000019.9:KIAA1683	0.1574270	0.076365	0.1068470	3.014e-01	1.087e-01	1.453e-01	0.9807
NC_000010.10:ZNF503	0.1074330	0.089487	0.1164780	2.348e-01	1.250e-01	1.454e-01	0.9807
NC_000003.11:PLXND1	0.2309340	0.103387	0.0873453	1.369e-01	1.163e-01	1.455e-01	0.9807
NC_000013.10:LOC100133016	0.0858311	0.098820	0.1319520	1.800e-01	1.516e-01	1.455e-01	0.9807
NC_000013.10:DLEU2	0.2220700	0.141231	0.4927350	6.791e-02	7.974e-02	1.456e-01	0.9807
NC_000014.8:ABHD12B	0.9840510	0.986549	0.9872400	8.467e-02	4.321e-02	1.456e-01	0.9807
NC_000002.11:KLHL29	0.1109750	0.080750	0.1050040	3.996e-01	1.379e-01	1.456e-01	0.9807
NC_000001.10:PER3	0.6076890	0.218123	0.2742560	4.891e-02	8.763e-02	1.457e-01	0.9807
NC_000001.10:LOC100288281	0.0891375	0.164996	0.0744814	5.299e-01	1.289e-01	1.459e-01	0.9807
NC_000022.10:LOC100129358	0.0505979	0.196054	0.3170580	1.294e-01	1.423e-01	1.459e-01	0.9807
NC_000018.9:MAPK4	0.4783760	0.478376	0.9391040	4.616e-02	7.872e-02	1.459e-01	0.9807
NC_000014.8:GNPNAT1	0.2258140	0.191214	0.1911330	6.889e-02	7.937e-02	1.459e-01	0.9807
NC_000010.10:C10orf128	0.0955247	0.095525	0.1446990	1.826e-01	1.252e-01	1.460e-01	0.9807
NC_000015.9:TMEM85	0.9849700	0.984970	0.9818080	6.300e-02	5.616e-02	1.461e-01	0.9807
NC_000016.9:CLUAP1	0.9845820	0.982508	0.9837960	8.157e-02	4.486e-02	1.461e-01	0.9807
NC_000006.11:FRMD1	0.0521971	0.133312	0.1497820	2.154e-01	2.017e-01	1.461e-01	0.9807
NC_000004.11:LOC441026	0.1422580	0.125639	0.1297770	1.054e-01	1.116e-01	1.462e-01	0.9807
NC_000004.11:LOC643446	0.0871482	0.075299	0.2578900	1.653e-01	1.465e-01	1.462e-01	0.9807
NC_000020.10:VSX1	0.1527540	0.464411	0.8149550	5.634e-02	8.437e-02	1.463e-01	0.9807
NC_000009.11:TBC1D2	0.0684787	0.111477	0.1500640	2.400e-01	1.387e-01	1.464e-01	0.9807
NC_000014.8:C14orf48	0.1316570	0.121831	0.3583780	7.354e-02	1.155e-01	1.464e-01	0.9807
NC_000011.9:CLPB	0.2596040	0.247840	0.5392300	4.962e-02	8.503e-02	1.465e-01	0.9807
NC_000016.9:SULT1A1	0.2769720	0.517790	0.6994020	5.041e-02	7.550e-02	1.465e-01	0.9807
NC_000017.10:LOC100289154	0.9848450	0.984845	0.9819280	6.624e-02	5.407e-02	1.467e-01	0.9807
NC_000014.8:NFATC4	0.6929200	0.382098	0.5767810	4.690e-02	7.913e-02	1.468e-01	0.9807
[truncated: 15,794 more rows]
